# Supplementary material for: Transcriptome analysis and functional validation reveal a novel gene, BcCGF1, that enhances fungal virulence by promoting infection‐related development and host penetration
Source: Mol Plant Pathol. 2020 Apr 16;21(6):834–53. doi: 10.1111/mpp.12934 (PMC7214349; doi:10.1111/mpp.12934)
Supplement: Supplementary file 10 — TABLE S3 Up‐regulated tomato genes in response to Botrytis cinerea attack (24 hr post‐infection) [file MPP-21-834-s010.xlsx]

## Sheet: Upregulation
Table S3. Upregulated tomato genes in response to B. cinerea attack (24 hr post infection)
Gene_id_	log2.Fold_change.	Blast swiss prot
Solyc03g020050.2	10.9006	sp|Q43502|IP23_SOLLC Proteinase inhibitor type-2 CEVI57 OS=Solanum lycopersicum GN=CEVI57 PE=2 SV=1//1.54231e-108
Solyc06g066230.2	8.89525	sp|P93531|C71D7_SOLCH Cytochrome P450 71D7 OS=Solanum chacoense GN=CYP71D7 PE=3 SV=1//1.30647e-86
Solyc02g078650.2	8.8458	sp|P43309|PPO_MALDO Polyphenol oxidase, chloroplastic OS=Malus domestica PE=2 SV=1//0
Solyc12g010980.1	8.60645	sp|Q94FT4|SALAT_PAPSO Salutaridinol 7-O-acetyltransferase OS=Papaver somniferum GN=SALAT PE=1 SV=1//7.29983e-37
Solyc04g072280.2	8.2296	sp|Q9FY79|LAC14_ARATH Laccase-14 OS=Arabidopsis thaliana GN=LAC14 PE=2 SV=1//0
Solyc12g088800.1	8.0934	-//-
Solyc01g101210.2	7.9341	sp|Q9XJ32|VTSS1_SOLTU Vetispiradiene synthase 1 OS=Solanum tuberosum GN=PVS1 PE=1 SV=1//0
Solyc08g007090.1	7.82145	sp|Q850K7|EXLB1_ORYSJ Expansin-like B1 OS=Oryza sativa subsp. japonica GN=EXLB1 PE=2 SV=2//9.20651e-21
Solyc05g021390.2	7.8064	sp|Q50EK0|C16B2_PICSI Cytochrome P450 716B2 OS=Picea sitchensis GN=CYP716B2 PE=2 SV=1//3.03995e-170
Solyc01g101190.2	7.7467	sp|Q9XJ32|VTSS1_SOLTU Vetispiradiene synthase 1 OS=Solanum tuberosum GN=PVS1 PE=1 SV=1//0
Solyc08g006750.2	7.4795	sp|P54772|DCHS_SOLLC Histidine decarboxylase OS=Solanum lycopersicum GN=HDC PE=2 SV=1//0
Solyc00g247300.2	7.3808	sp|Q42600|C84A1_ARATH Cytochrome P450 84A1 OS=Arabidopsis thaliana GN=CYP84A1 PE=2 SV=1//1.6407e-105
Solyc01g095080.2	7.3227	sp|P18485|1A12_SOLLC 1-aminocyclopropane-1-carboxylate synthase 2 OS=Solanum lycopersicum GN=ACS2 PE=1 SV=2//1.62307e-19
Solyc02g080840.1	7.2976	sp|O65451|FB333_ARATH Probable F-box protein At4g22030 OS=Arabidopsis thaliana GN=At4g22030 PE=2 SV=1//2.78998e-104
Solyc09g066400.1	7.29135	sp|A6YIH8|C7D55_HYOMU Premnaspirodiene oxygenase OS=Hyoscyamus muticus GN=CYP71D55 PE=1 SV=1//8.96252e-71
Solyc02g070110.1	7.092	sp|A6P6V9|CBDAS_CANSA Cannabidiolic acid synthase OS=Cannabis sativa GN=CBDAS PE=1 SV=1//5.16264e-164
Solyc04g016000.2	7.0912	sp|O22230|HSFB3_ARATH Heat stress transcription factor B-3 OS=Arabidopsis thaliana GN=HSFB3 PE=2 SV=1//7.75132e-13
Solyc01g101170.2	7.05695	sp|Q84LG0|5EAS4_NICAT Probable 5-epi-aristolochene synthase 4 OS=Nicotiana attenuata PE=2 SV=1//3.58432e-07
Solyc07g062370.1	6.93645	-//-
Solyc02g067750.2	6.85215	sp|P27141|CAHC_TOBAC Carbonic anhydrase, chloroplastic OS=Nicotiana tabacum PE=2 SV=1//1.90747e-10
Solyc01g101180.2	6.77435	sp|G5CV46|TPS31_SOLLC Viridiflorene synthase OS=Solanum lycopersicum GN=TPS31 PE=1 SV=1//0
Solyc03g119370.1	6.74845	sp|P81391|MYB05_ANTMA Myb-related protein 305 OS=Antirrhinum majus GN=MYB305 PE=2 SV=1//7.25283e-08
Solyc08g036660.2	6.7255	-//-
Solyc08g006740.2	6.6439	sp|P54772|DCHS_SOLLC Histidine decarboxylase OS=Solanum lycopersicum GN=HDC PE=2 SV=1//7.3106e-14
Solyc02g070090.1	6.53685	sp|Q9SVG4|RETOL_ARATH Reticuline oxidase-like protein OS=Arabidopsis thaliana GN=At4g20830 PE=1 SV=2//9.13635e-178
Solyc02g038740.2	6.4601	sp|P48022|HMDH2_SOLLC 3-hydroxy-3-methylglutaryl-coenzyme A reductase 2 OS=Solanum lycopersicum GN=HMG2 PE=3 SV=1//2.06055e-28
Solyc01g087280.1	6.45915	sp|P35336|PGLR_ACTDE Polygalacturonase OS=Actinidia deliciosa PE=2 SV=1//1.26065e-139
Solyc02g088160.2	6.4484	sp|Q67X40|CASP3_ORYSJ Casparian strip membrane protein Os06g0231050 OS=Oryza sativa subsp. japonica GN=Os06g0231050 PE=2 SV=1//5.86374e-28
Solyc05g046340.1	6.39315	sp|Q1W377|PMM_SOLLC Phosphomannomutase OS=Solanum lycopersicum PE=2 SV=1//5.43587e-160
Solyc02g078930.1	6.36835	-//-
Solyc09g075700.1	6.3174	sp|Q9SMM9|CXE13_ARATH Probable carboxylesterase 13 OS=Arabidopsis thaliana GN=CXE13 PE=2 SV=1//1.09138e-68
Solyc04g083140.1	6.30275	sp|A6YIH8|C7D55_HYOMU Premnaspirodiene oxygenase OS=Hyoscyamus muticus GN=CYP71D55 PE=1 SV=1//0
Solyc04g071070.2	6.198	-//-
Solyc11g069560.1	6.15795	-//-
Solyc07g064600.2	6.0624	sp|Q10121|YSD2_CAEEL RutC family protein C23G10.2 OS=Caenorhabditis elegans GN=C23G10.2 PE=2 SV=3//2.20947e-15
Solyc06g065060.1	6.02005	sp|A6P6V9|CBDAS_CANSA Cannabidiolic acid synthase OS=Cannabis sativa GN=CBDAS PE=1 SV=1//3.12469e-170
Solyc09g013150.2	5.97805	sp|Q7XJR2|ANTR3_ARATH Probable anion transporter 3, chloroplastic OS=Arabidopsis thaliana GN=ANTR3 PE=2 SV=2//1.20729e-18
Solyc11g067000.1	5.97035	sp|Q2PCF1|PDR2_NICPL Pleiotropic drug resistance protein 2 OS=Nicotiana plumbaginifolia GN=PDR2 PE=2 SV=1//2.52863e-07
Solyc07g005380.2	5.9477	sp|Q67A25|NCS_THLFG S-norcoclaurine synthase OS=Thalictrum flavum subsp. glaucum PE=1 SV=1//6.51346e-19
Solyc01g107080.2	5.94295	sp|Q9SND9|Y3028_ARATH Uncharacterized acetyltransferase At3g50280 OS=Arabidopsis thaliana GN=At3g50280 PE=1 SV=1//4.07924e-96
Solyc09g011520.2	5.91535	sp|Q03663|GSTX2_TOBAC Probable glutathione S-transferase OS=Nicotiana tabacum PE=2 SV=1//1.03666e-36
Solyc01g005390.2	5.88705	sp|Q9LQU5|NUD18_ARATH Nudix hydrolase 18, mitochondrial OS=Arabidopsis thaliana GN=NUDT18 PE=2 SV=1//1.68541e-63
Solyc03g005500.1	5.8755	sp|Q9LTC5|ERF98_ARATH Ethylene-responsive transcription factor ERF098 OS=Arabidopsis thaliana GN=ERF098 PE=1 SV=1//4.42528e-26
Solyc02g093180.2	5.8637	sp|Q9SND9|Y3028_ARATH Uncharacterized acetyltransferase At3g50280 OS=Arabidopsis thaliana GN=At3g50280 PE=1 SV=1//5.40243e-19
Solyc06g007180.2	5.8256	sp|O24661|ASNS_TRIVS Asparagine synthetase [glutamine-hydrolyzing] OS=Triphysaria versicolor GN=AS PE=2 SV=3//1.77551e-22
Solyc05g047530.2	5.82205	sp|Q43240|TCMO_ZINEL Trans-cinnamate 4-monooxygenase OS=Zinnia elegans GN=CYP73A12 PE=2 SV=1//2.76449e-79
Solyc12g006530.1	5.81335	sp|E7DN63|BAMS_SOLLC Beta-amyrin synthase OS=Solanum lycopersicum GN=TTS1 PE=1 SV=1//0
Solyc04g074770.2	5.77155	-//-
Solyc10g084240.1	5.7697	sp|Q42580|PER21_ARATH Peroxidase 21 OS=Arabidopsis thaliana GN=PER21 PE=1 SV=1//4.76951e-160
Solyc07g054720.1	5.7087	sp|Q43502|IP23_SOLLC Proteinase inhibitor type-2 CEVI57 OS=Solanum lycopersicum GN=CEVI57 PE=2 SV=1//3.52331e-09
Solyc05g056170.2	5.6961	sp|P45733|PAL3_TOBAC Phenylalanine ammonia-lyase OS=Nicotiana tabacum PE=2 SV=1//0
Solyc02g069600.2	5.62995	sp|Q50EK0|C16B2_PICSI Cytochrome P450 716B2 OS=Picea sitchensis GN=CYP716B2 PE=2 SV=1//1.0397e-15
Solyc03g098670.1	5.5856	sp|P13087|MIRA_RICDU Miraculin OS=Richadella dulcifica PE=1 SV=3//6.06658e-37
Solyc11g067190.1	5.54005	sp|Q39152|FACR1_ARATH Fatty acyl-CoA reductase 1 OS=Arabidopsis thaliana GN=FAR1 PE=2 SV=1//1.16101e-06
Solyc02g094270.1	5.5384	sp|Q9FYA2|WRK75_ARATH Probable WRKY transcription factor 75 OS=Arabidopsis thaliana GN=WRKY75 PE=2 SV=1//3.20259e-14
Solyc03g020010.1	5.5213	sp|P13087|MIRA_RICDU Miraculin OS=Richadella dulcifica PE=1 SV=3//1.01771e-59
Solyc09g005830.1	5.5137	sp|Q9VSJ8|EXOC7_DROME Exocyst complex component 7 OS=Drosophila melanogaster GN=exo70 PE=1 SV=2//2.40748e-09
Solyc10g007880.2	5.3819	sp|Q05047|C72A1_CATRO Secologanin synthase OS=Catharanthus roseus GN=CYP72A1 PE=2 SV=1//0
Solyc06g068900.2	5.2978	sp|Q9ZU95|NUD17_ARATH Nudix hydrolase 17, mitochondrial OS=Arabidopsis thaliana GN=NUDT17 PE=2 SV=1//4.05369e-56
Solyc03g007080.2	5.2833	-//-
Solyc04g071590.1	5.27415	sp|P37220|ASR3_SOLLC Abscisic stress-ripening protein 3 OS=Solanum lycopersicum GN=ASR3 PE=4 SV=2//8.03478e-36
Solyc08g066890.2	5.2413	-//-
Solyc11g011330.1	5.23035	sp|Q9ZRF1|MTDH_FRAAN Probable mannitol dehydrogenase OS=Fragaria ananassa GN=CAD PE=2 SV=1//9.63018e-175
Solyc07g045350.2	5.202	sp|Q8S4Y1|THIC1_ARATH Acetyl-CoA acetyltransferase, cytosolic 1 OS=Arabidopsis thaliana GN=AAT1 PE=2 SV=1//6.93897e-07
Solyc11g005860.1	5.19825	sp|Q8CTA4|CSD_STAES Probable cysteine desulfurase OS=Staphylococcus epidermidis (strain ATCC 12228) GN=csd PE=3 SV=1//9.39609e-21
Solyc05g054380.1	5.19565	sp|P17641|PRS1_SOLTU Pathogenesis-related protein STH-21 OS=Solanum tuberosum GN=STH-21 PE=2 SV=1//1.19123e-10
Solyc04g025530.2	5.19435	sp|Q9ZPS4|DCE3_ARATH Glutamate decarboxylase 3 OS=Arabidopsis thaliana GN=GAD3 PE=2 SV=1//3.17355e-29
Solyc01g107390.2	5.18975	sp|O82333|GH31_ARATH Probable indole-3-acetic acid-amido synthetase GH3.1 OS=Arabidopsis thaliana GN=GH3.1 PE=2 SV=1//3.35891e-11
Solyc03g005890.1	5.1214	-//-
Solyc07g056510.2	5.00485	sp|P25317|GSTXA_TOBAC Probable glutathione S-transferase parA OS=Nicotiana tabacum GN=PARA PE=2 SV=1//2.40748e-36
Solyc02g036220.1	5.0034	-//-
Solyc01g099620.2	5.0017	sp|Q948T9|RBOHB_SOLTU Respiratory burst oxidase homolog protein B OS=Solanum tuberosum GN=RBOHB PE=1 SV=1//3.21259e-07
Solyc04g071600.2	4.98575	sp|P37220|ASR3_SOLLC Abscisic stress-ripening protein 3 OS=Solanum lycopersicum GN=ASR3 PE=4 SV=2//8.51075e-32
Solyc08g066880.2	4.94605	sp|B7GIU7|MTNN_ANOFW 5&apos;-methylthioadenosine/S-adenosylhomocysteine nucleosidase OS=Anoxybacillus flavithermus (strain DSM 21510 / WK1) GN=mtnN PE=3 SV=1//3.45457e-10
Solyc07g041940.2	4.92785	sp|Q8GXZ3|Y5102_ARATH Serine/threonine-protein kinase At5g01020 OS=Arabidopsis thaliana GN=At5g01020 PE=1 SV=1//1.52826e-149
Solyc10g024490.1	4.8292	sp|Q8GXN2|PTR47_ARATH Nitrate transporter 1.8 OS=Arabidopsis thaliana GN=NRT1.8 PE=2 SV=2//5.57108e-35
Solyc02g081890.2	4.82735	sp|Q9EPI0|XYLT2_RAT Xylosyltransferase 2 OS=Rattus norvegicus GN=Xylt2 PE=2 SV=1//3.56883e-06
Solyc03g098740.1	4.69045	sp|P13087|MIRA_RICDU Miraculin OS=Richadella dulcifica PE=1 SV=3//4.86581e-16
Solyc05g055370.1	4.6755	-//-
Solyc01g068630.2	4.6556	sp|Q09893|YAI5_SCHPO Uncharacterized protein C24B11.05 OS=Schizosaccharomyces pombe (strain 972 / ATCC 24843) GN=SPAC24B11.05 PE=2 SV=1//3.48923e-13
Solyc06g069130.2	4.6466	sp|O81635|ATK4_ARATH Kinesin-4 OS=Arabidopsis thaliana GN=ATK4 PE=1 SV=2//1.13175e-07
Solyc01g005500.2	4.645	sp|F1SWA0|ZERSY_ZINZE Zerumbone synthase OS=Zingiber zerumbet GN=ZSD1 PE=1 SV=1//1.03067e-71
Solyc04g076880.2	4.52515	sp|Q9T074|PCKA_ARATH Phosphoenolpyruvate carboxykinase [ATP] OS=Arabidopsis thaliana GN=PCKA PE=1 SV=1//0
Solyc12g019320.1	4.4585	sp|Q9LYT3|TT12_ARATH Protein TRANSPARENT TESTA 12 OS=Arabidopsis thaliana GN=TT12 PE=2 SV=1//1.20097e-110
Solyc09g097960.2	4.44975	sp|Q7XT99|AKR2_ORYSJ Probable aldo-keto reductase 2 OS=Oryza sativa subsp. japonica GN=Os04g0338000 PE=2 SV=2//0
Solyc05g007940.2	4.41475	sp|P80196|RNLX_SOLLC Intracellular ribonuclease LX OS=Solanum lycopersicum GN=RNALX PE=1 SV=2//1.72516e-28
Solyc04g072000.2	4.3959	sp|Q6K8R2|CHI6_ORYSJ Chitinase 6 OS=Oryza sativa subsp. japonica GN=Cht6 PE=2 SV=1//1.06159e-34
Solyc12g056600.2	4.3887	sp|F1SWA0|ZERSY_ZINZE Zerumbone synthase OS=Zingiber zerumbet GN=ZSD1 PE=1 SV=1//4.48233e-70
Solyc05g054650.1	4.3675	sp|Q9SLD4|ZAT11_ARATH Zinc finger protein ZAT11 OS=Arabidopsis thaliana GN=ZAT11 PE=2 SV=1//2.15753e-34
Solyc08g078180.1	4.3664	sp|O80338|EF101_ARATH Ethylene-responsive transcription factor 2 OS=Arabidopsis thaliana GN=ERF2 PE=2 SV=1//8.39677e-38
Solyc05g005160.2	4.35175	sp|Q9SGY2|ACLA1_ARATH ATP-citrate synthase alpha chain protein 1 OS=Arabidopsis thaliana GN=ACLA-1 PE=1 SV=1//4.16156e-70
Solyc10g055200.1	4.3428	sp|P13240|DR206_PEA Disease resistance response protein 206 OS=Pisum sativum GN=PI206 PE=2 SV=2//6.33248e-11
Solyc01g008690.2	4.3299	sp|Q941R4|GONS1_ARATH GDP-mannose transporter GONST1 OS=Arabidopsis thaliana GN=GONST1 PE=1 SV=2//1.08848e-08
Solyc09g010940.2	4.3256	-//-
Solyc12g099260.1	4.29975	sp|Q9FGX1|ACLB2_ARATH ATP-citrate synthase beta chain protein 2 OS=Arabidopsis thaliana GN=ACLB-2 PE=1 SV=1//2.55417e-09
Solyc09g098080.2	4.271	sp|Q66PF3|UFOG3_FRAAN Putative UDP-glucose flavonoid 3-O-glucosyltransferase 3 OS=Fragaria ananassa GN=GT3 PE=2 SV=1//1.94567e-148
Solyc08g080310.1	4.2667	sp|Q9SIA5|DTX1_ARATH MATE efflux family protein DTX1 OS=Arabidopsis thaliana GN=DTX1 PE=2 SV=1//4.41804e-60
Solyc01g104400.2	4.2451	sp|P00303|BABL_CUCSA Basic blue protein OS=Cucumis sativus PE=1 SV=1//4.03102e-10
Solyc10g005620.2	4.2412	-//-
Solyc09g066360.1	4.2111	sp|Q8LDC8|ERF92_ARATH Ethylene-responsive transcription factor 1B OS=Arabidopsis thaliana GN=ERF1B PE=1 SV=2//1.12191e-47
Solyc04g063210.2	4.19165	sp|Q9C5D7|CAMT3_ARATH Probable caffeoyl-CoA O-methyltransferase At4g26220 OS=Arabidopsis thaliana GN=At4g26220 PE=2 SV=1//3.01502e-95
Solyc11g010210.1	4.18955	sp|F4I8B9|Y1501_ARATH Putative WEB family protein At1g65010, chloroplastic OS=Arabidopsis thaliana GN=At1g65010 PE=1 SV=1//2.55573e-15
Solyc11g011030.1	4.17385	-//-
Solyc04g079910.2	4.13725	sp|Q3UMR5|MCU_MOUSE Calcium uniporter protein, mitochondrial OS=Mus musculus GN=Mcu PE=2 SV=2//1.07169e-11
Solyc10g078220.1	4.09835	sp|O22203|C98A3_ARATH Cytochrome P450 98A3 OS=Arabidopsis thaliana GN=CYP98A3 PE=1 SV=1//3.04234e-42
Solyc12g056960.1	4.09655	sp|Q5B5X8|EXGA_EMENI Probable glucan 1,3-beta-glucosidase A OS=Emericella nidulans (strain FGSC A4 / ATCC 38163 / CBS 112.46 / NRRL 194 / M139) GN=exgA PE=3 SV=2//7.41171e-20
Solyc08g068730.1	4.0882	sp|Q9SMB8|THT11_TOBAC Tyramine N-feruloyltransferase 4/11 OS=Nicotiana tabacum GN=THT4 PE=2 SV=1//1.07683e-121
Solyc02g036240.1	4.05395	-//-
Solyc02g082910.2	4.05	sp|Q9SEY5|AAE2_ARATH Probable acyl-activating enzyme 2 OS=Arabidopsis thaliana GN=AAE2 PE=2 SV=1//2.59926e-14
Solyc11g011500.1	4.04925	sp|Q9M8S6|SKOR_ARATH Potassium channel SKOR OS=Arabidopsis thaliana GN=SKOR PE=1 SV=1//0
Solyc05g010000.1	4.04855	sp|Q8LAD7|IDA_ARATH Protein IDA OS=Arabidopsis thaliana GN=IDA PE=2 SV=1//1.82608e-07
Solyc09g011540.2	4.01745	sp|Q03662|GSTX1_TOBAC Probable glutathione S-transferase OS=Nicotiana tabacum PE=2 SV=1//6.80766e-94
Solyc02g092120.2	4.00245	sp|Q9M2Y0|PSK3_ARATH Phytosulfokines 3 OS=Arabidopsis thaliana GN=PSK3 PE=2 SV=2//6.73451e-09
Solyc01g111570.2	3.9974	sp|Q8RXC8|RBK2_ARATH Receptor-like cytosolic serine/threonine-protein kinase RBK2 OS=Arabidopsis thaliana GN=RBK2 PE=1 SV=1//2.85571e-73
Solyc09g011550.2	3.99315	sp|Q03664|GSTX3_TOBAC Probable glutathione S-transferase OS=Nicotiana tabacum PE=2 SV=1//4.88188e-103
Solyc12g100250.1	3.9399	sp|P48631|FD6E2_SOYBN Omega-6 fatty acid desaturase, endoplasmic reticulum isozyme 2 OS=Glycine max GN=FAD2-2 PE=2 SV=1//0
Solyc07g066550.2	3.93815	sp|C0LGH3|Y5614_ARATH Probable LRR receptor-like serine/threonine-protein kinase At1g56140 OS=Arabidopsis thaliana GN=At1g56140 PE=1 SV=2//7.62001e-18
Solyc06g061210.2	3.9039	sp|Q9M5Q1|FUT1_PEA Galactoside 2-alpha-L-fucosyltransferase OS=Pisum sativum GN=FT1 PE=2 SV=1//0
Solyc08g007780.2	3.90165	sp|Q8W2X8|EXP30_ORYSJ Putative expansin-A30 OS=Oryza sativa subsp. japonica GN=EXPA30 PE=3 SV=1//2.19001e-32
Solyc01g080570.2	3.88325	-//-
Solyc01g086680.2	3.876	sp|Q9SR36|GSTU8_ARATH Glutathione S-transferase U8 OS=Arabidopsis thaliana GN=GSTU8 PE=2 SV=1//3.10309e-75
Solyc03g007530.2	3.8732	sp|Q9LYS2|AB10C_ARATH ABC transporter C family member 10 OS=Arabidopsis thaliana GN=ABCC10 PE=2 SV=2//0
Solyc12g100240.1	3.8683	sp|P48630|FD6E1_SOYBN Omega-6 fatty acid desaturase, endoplasmic reticulum isozyme 1 OS=Glycine max GN=FAD2-1 PE=2 SV=1//3.18184e-23
Solyc06g008620.1	3.853	sp|Q3A097|TOLB_PELCD Protein TolB OS=Pelobacter carbinolicus (strain DSM 2380 / Gra Bd 1) GN=tolB PE=3 SV=1//4.45243e-18
Solyc05g006220.2	3.8367	sp|P54970|ILL2_ARATH IAA-amino acid hydrolase ILR1-like 2 OS=Arabidopsis thaliana GN=ILL2 PE=1 SV=2//4.51026e-11
Solyc04g072800.2	3.8293	sp|Q6MEW4|GPMA_PARUW 2,3-bisphosphoglycerate-dependent phosphoglycerate mutase OS=Protochlamydia amoebophila (strain UWE25) GN=gpmA PE=3 SV=1//2.01759e-99
Solyc03g098100.2	3.814	sp|Q9SQ64|COR2_PAPSO Non-functional NADPH-dependent codeinone reductase 2 OS=Papaver somniferum GN=COR2 PE=1 SV=1//1.34811e-07
Solyc08g007790.2	3.8046	sp|P54873|HMCS_ARATH Hydroxymethylglutaryl-CoA synthase OS=Arabidopsis thaliana GN=HMGS PE=1 SV=2//2.09678e-13
Solyc04g064880.2	3.7892	sp|P16273|PRPX_HORVU Pathogen-related protein OS=Hordeum vulgare PE=2 SV=2//1.60902e-74
Solyc09g091000.2	3.7707	sp|P17642|PRS2_SOLTU Pathogenesis-related protein STH-2 OS=Solanum tuberosum GN=STH-2 PE=2 SV=1//1.24998e-106
Solyc05g053150.1	3.75855	sp|Q9LK95|MYB21_ARATH Transcription factor MYB21 OS=Arabidopsis thaliana GN=MYB21 PE=1 SV=1//2.45222e-06
Solyc06g075100.2	3.72855	-//-
Solyc03g080190.2	3.72665	sp|Q9FR99|ACCO_MUSAC 1-aminocyclopropane-1-carboxylate oxidase OS=Musa acuminata GN=MAO1B PE=3 SV=1//7.33553e-25
Solyc05g056420.2	3.7125	sp|Q39017|DGK1_ARATH Diacylglycerol kinase 1 OS=Arabidopsis thaliana GN=DGK1 PE=1 SV=2//4.74008e-10
Solyc11g007500.1	3.71055	sp|Q5NTH0|UGAT_BELPE Cyanidin-3-O-glucoside 2-O-glucuronosyltransferase OS=Bellis perennis GN=UGAT PE=1 SV=1//7.25501e-52
Solyc09g090210.2	3.69705	sp|B9DFG5|PTI13_ARATH PTI1-like tyrosine-protein kinase 3 OS=Arabidopsis thaliana GN=PTI13 PE=1 SV=1//5.96881e-11
Solyc10g038080.1	3.69695	sp|Q9SQT8|DHQSD_ARATH Bifunctional 3-dehydroquinate dehydratase/shikimate dehydrogenase, chloroplastic OS=Arabidopsis thaliana GN=EMB3004 PE=1 SV=1//2.74105e-08
Solyc11g007020.1	3.66775	sp|Q5U403|MVD1_DANRE Diphosphomevalonate decarboxylase OS=Danio rerio GN=mvd PE=2 SV=1//3.94549e-111
Solyc01g105070.2	3.66735	sp|Q9XIV8|PERN1_TOBAC Peroxidase N1 OS=Nicotiana tabacum GN=poxN1 PE=1 SV=1//8.77332e-172
Solyc10g007900.2	3.66705	sp|Q9SHG5|C72C1_ARATH Cytochrome P450 72C1 OS=Arabidopsis thaliana GN=CYP72C1 PE=2 SV=2//2.79154e-13
Solyc08g014010.2	3.6587	-//-
Solyc01g104740.2	3.65565	sp|Q9LV58|MBF1C_ARATH Multiprotein-bridging factor 1c OS=Arabidopsis thaliana GN=MBF1C PE=1 SV=1//1.78962e-50
Solyc06g076160.2	3.65175	sp|O81970|C71A9_SOYBN Cytochrome P450 71A9 OS=Glycine max GN=CYP71A9 PE=2 SV=1//2.68727e-29
Solyc06g073760.2	3.64025	sp|Q23892|GLUA_DICDI Lysosomal beta glucosidase OS=Dictyostelium discoideum GN=gluA PE=1 SV=2//5.89196e-65
Solyc04g080820.2	3.63905	sp|Q5ZAY9|CKX5_ORYSJ Cytokinin dehydrogenase 5 OS=Oryza sativa subsp. japonica GN=CKX5 PE=2 SV=1//1.30437e-31
Solyc02g062390.2	3.6178	-//-
Solyc06g076300.2	3.6063	-//-
Solyc11g066890.1	3.60445	sp|Q9SGD6|AROD6_ARATH Arogenate dehydratase/prephenate dehydratase 6, chloroplastic OS=Arabidopsis thaliana GN=ADT6 PE=1 SV=1//0
Solyc10g055800.1	3.59555	sp|Q05538|CHIC_SOLLC Basic 30 kDa endochitinase OS=Solanum lycopersicum GN=CHI9 PE=1 SV=1//9.78376e-27
Solyc07g020870.1	3.5664	sp|D1FP53|LIN_MEDTR Putative E3 ubiquitin-protein ligase LIN OS=Medicago truncatula GN=LIN PE=2 SV=1//1.32214e-08
Solyc04g024780.1	3.55705	-//-
Solyc02g094190.2	3.55365	-//-
Solyc06g008270.2	3.5525	sp|Q9C9H7|RLP12_ARATH Receptor-like protein 12 OS=Arabidopsis thaliana GN=RLP12 PE=2 SV=2//2.38267e-06
Solyc10g085860.1	3.5399	sp|Q9SCP6|U73D1_ARATH UDP-glycosyltransferase 73D1 OS=Arabidopsis thaliana GN=UGT73D1 PE=3 SV=1//0
Solyc05g053610.2	3.53825	sp|Q76CU2|PDR1_TOBAC Pleiotropic drug resistance protein 1 OS=Nicotiana tabacum GN=PDR1 PE=2 SV=1//1.74144e-06
Solyc07g052370.2	3.5312	sp|A6YIH8|C7D55_HYOMU Premnaspirodiene oxygenase OS=Hyoscyamus muticus GN=CYP71D55 PE=1 SV=1//0
Solyc08g007800.2	3.53115	sp|Q93ZQ5|SPXM3_ARATH SPX domain-containing membrane protein At4g22990 OS=Arabidopsis thaliana GN=At4g22990 PE=2 SV=2//1.38965e-09
Solyc11g072630.1	3.51415	sp|Q40531|NTF6_TOBAC Mitogen-activated protein kinase homolog NTF6 OS=Nicotiana tabacum GN=NTF6 PE=2 SV=1//0
Solyc06g075580.2	3.51235	sp|O23826|K125_TOBAC 125 kDa kinesin-related protein OS=Nicotiana tabacum GN=TKRP125 PE=1 SV=1//1.87114e-06
Solyc09g075890.2	3.4898	-//-
Solyc08g078700.2	3.4882	sp|P11890|HS23C_CHERU Small heat shock protein, chloroplastic OS=Chenopodium rubrum GN=HSP23 PE=2 SV=1//1.32078e-47
Solyc11g005840.1	3.48585	-//-
Solyc04g077180.1	3.4827	-//-
Solyc10g081970.1	3.4817	sp|Q9C615|SYP24_ARATH Putative syntaxin-24 OS=Arabidopsis thaliana GN=SYP24 PE=3 SV=1//9.14285e-12
Solyc12g099140.1	3.47835	sp|P81391|MYB05_ANTMA Myb-related protein 305 OS=Antirrhinum majus GN=MYB305 PE=2 SV=1//1.82301e-49
Solyc12g100260.1	3.47345	sp|P48630|FD6E1_SOYBN Omega-6 fatty acid desaturase, endoplasmic reticulum isozyme 1 OS=Glycine max GN=FAD2-1 PE=2 SV=1//3.18184e-23
Solyc07g053270.2	3.46515	sp|Q08623|HDHD1_HUMAN Pseudouridine-5&apos;-monophosphatase OS=Homo sapiens GN=HDHD1 PE=1 SV=3//4.94593e-29
Solyc09g082270.2	3.45635	sp|Q9ZQI8|NLTL2_ARATH Non-specific lipid-transfer protein-like protein At2g13820 OS=Arabidopsis thaliana GN=At2g13820 PE=1 SV=1//6.81156e-14
Solyc04g079260.2	3.45265	sp|Q3YJS9|PT3K1_SOLTU Patatin-3-Kuras 1 OS=Solanum tuberosum GN=pat3-k1 PE=1 SV=1//4.09183e-10
Solyc07g039570.2	3.4501	sp|Q9LTS4|BH041_ARATH Putative transcription factor bHLH041 OS=Arabidopsis thaliana GN=BHLH41 PE=4 SV=1//1.43928e-49
Solyc08g077900.2	3.44915	sp|O23547|EXLB1_ARATH Expansin-like B1 OS=Arabidopsis thaliana GN=EXLB1 PE=2 SV=2//2.03167e-89
Solyc08g021880.1	3.4471	-//-
Solyc10g086180.1	3.42945	sp|P35513|PAL2_TOBAC Phenylalanine ammonia-lyase OS=Nicotiana tabacum GN=PALA PE=2 SV=2//0
Solyc04g072920.2	3.4273	sp|Q5HZ05|TPPJ_ARATH Probable trehalose-phosphate phosphatase J OS=Arabidopsis thaliana GN=TPPJ PE=1 SV=1//3.05174e-156
Solyc04g078660.1	3.4258	sp|Q9SND9|Y3028_ARATH Uncharacterized acetyltransferase At3g50280 OS=Arabidopsis thaliana GN=At3g50280 PE=1 SV=1//1.04532e-80
Solyc09g007860.2	3.42195	sp|Q7XA06|SYT3_ARATH Synaptotagmin-3 OS=Arabidopsis thaliana GN=SYT3 PE=2 SV=1//1.88725e-24
Solyc08g078920.1	3.4176	sp|P14009|14KD_DAUCA 14 kDa proline-rich protein DC2.15 OS=Daucus carota PE=2 SV=1//4.24157e-18
Solyc02g070910.1	3.4046	sp|Q9FL28|FLS2_ARATH LRR receptor-like serine/threonine-protein kinase FLS2 OS=Arabidopsis thaliana GN=FLS2 PE=1 SV=1//0
Solyc10g086710.1	3.402	-//-
Solyc03g111710.2	3.39575	sp|Q9FMK7|BT1_ARATH BTB/POZ and TAZ domain-containing protein 1 OS=Arabidopsis thaliana GN=BT1 PE=1 SV=1//1.04657e-124
Solyc02g082450.2	3.37515	sp|P38355|YB8B_YEAST Uncharacterized transporter YBR287W OS=Saccharomyces cerevisiae (strain ATCC 204508 / S288c) GN=YBR287W PE=1 SV=1//4.87379e-12
Solyc09g091670.2	3.3695	sp|Q949G3|PDR1_NICPL Pleiotropic drug resistance protein 1 OS=Nicotiana plumbaginifolia GN=PDR1 PE=1 SV=1//0
Solyc09g011630.2	3.3652	sp|Q03662|GSTX1_TOBAC Probable glutathione S-transferase OS=Nicotiana tabacum PE=2 SV=1//4.05644e-104
Solyc05g008220.2	3.3595	sp|Q6NLC8|Y1648_ARATH Uncharacterized protein At1g66480 OS=Arabidopsis thaliana GN=At1g66480 PE=1 SV=1//3.60718e-40
Solyc12g005720.1	3.34195	sp|Q9LRJ9|CRR38_ARATH Cysteine-rich repeat secretory protein 38 OS=Arabidopsis thaliana GN=CRRSP38 PE=2 SV=1//1.5652e-79
Solyc10g049890.1	3.337	sp|O04130|SERA_ARATH D-3-phosphoglycerate dehydrogenase, chloroplastic OS=Arabidopsis thaliana GN=At1g17745 PE=1 SV=2//0
Solyc10g078190.1	3.336	sp|Q9LXE5|DRM1_ARATH DNA (cytosine-5)-methyltransferase DRM1 OS=Arabidopsis thaliana GN=DRM1 PE=4 SV=2//6.66828e-44
Solyc05g008210.2	3.33535	sp|Q6NLC8|Y1648_ARATH Uncharacterized protein At1g66480 OS=Arabidopsis thaliana GN=At1g66480 PE=1 SV=1//4.0004e-45
Solyc05g005070.2	3.33445	sp|Q9CAL3|CRK2_ARATH Cysteine-rich receptor-like protein kinase 2 OS=Arabidopsis thaliana GN=CRK2 PE=2 SV=1//0
Solyc06g009290.2	3.3221	sp|Q9M1Q9|AB21B_ARATH ABC transporter B family member 21 OS=Arabidopsis thaliana GN=ABCB21 PE=1 SV=2//4.70174e-06
Solyc11g018800.1	3.31885	sp|Q02200|PERX_NICSY Lignin-forming anionic peroxidase OS=Nicotiana sylvestris PE=2 SV=1//1.77853e-25
Solyc09g074350.1	3.3168	-//-
Solyc01g073720.2	3.3153	-//-
Solyc01g097240.2	3.3115	sp|P32045|PRP2_SOLLC Pathogenesis-related protein P2 OS=Solanum lycopersicum PE=2 SV=1//3.86712e-28
Solyc03g096540.2	3.29885	-//-
Solyc11g010430.1	3.2639	sp|Q7QBJ0|U483_ANOGA UPF0483 protein AGAP003155 OS=Anopheles gambiae GN=AGAP003155 PE=3 SV=3//1.15253e-18
Solyc02g079530.2	3.24655	sp|Q9SXB8|Y1133_ARATH G-type lectin S-receptor-like serine/threonine-protein kinase At1g11330 OS=Arabidopsis thaliana GN=At1g11330 PE=1 SV=3//0
Solyc10g076250.1	3.2428	sp|Q9SR86|AGT23_ARATH Alanine--glyoxylate aminotransferase 2 homolog 3, mitochondrial OS=Arabidopsis thaliana GN=At3g08860 PE=2 SV=1//0
Solyc10g078550.1	3.2365	sp|P93541|DHE3_SOLLC Glutamate dehydrogenase OS=Solanum lycopersicum GN=GDH1 PE=2 SV=1//3.15516e-10
Solyc01g060240.2	3.23155	-//-
Solyc06g068890.1	3.2283	-//-
Solyc11g044840.1	3.22425	sp|Q9ZQI7|ALD1_ARATH Aminotransferase ALD1 OS=Arabidopsis thaliana GN=ALD1 PE=2 SV=2//8.32622e-09
Solyc12g049030.1	3.20405	sp|P48631|FD6E2_SOYBN Omega-6 fatty acid desaturase, endoplasmic reticulum isozyme 2 OS=Glycine max GN=FAD2-2 PE=2 SV=1//0
Solyc12g005640.1	3.1981	sp|Q38851|MYB6_ARATH Transcription repressor MYB6 OS=Arabidopsis thaliana GN=MYB6 PE=1 SV=1//9.76217e-15
Solyc02g093310.2	3.1905	sp|Q93XX5|Y5713_ARATH PI-PLC X domain-containing protein At5g67130 OS=Arabidopsis thaliana GN=At5g67130 PE=1 SV=1//1.12071e-13
Solyc06g068650.2	3.18705	sp|O24146|4CL2_TOBAC 4-coumarate--CoA ligase 2 OS=Nicotiana tabacum GN=4CL2 PE=2 SV=1//3.46518e-11
Solyc10g006720.2	3.18255	sp|O81832|Y4729_ARATH G-type lectin S-receptor-like serine/threonine-protein kinase At4g27290 OS=Arabidopsis thaliana GN=At4g27290 PE=2 SV=4//0
Solyc05g005700.2	3.1782	sp|Q8S528|AL2B7_ARATH Aldehyde dehydrogenase family 2 member B7, mitochondrial OS=Arabidopsis thaliana GN=ALDH2B7 PE=2 SV=2//1.23325e-19
Solyc09g090990.2	3.1776	sp|P17642|PRS2_SOLTU Pathogenesis-related protein STH-2 OS=Solanum tuberosum GN=STH-2 PE=2 SV=1//4.25334e-16
Solyc08g074260.2	3.17735	sp|P93531|C71D7_SOLCH Cytochrome P450 71D7 OS=Solanum chacoense GN=CYP71D7 PE=3 SV=1//0
Solyc11g007490.1	3.1695	sp|Q5NTH0|UGAT_BELPE Cyanidin-3-O-glucoside 2-O-glucuronosyltransferase OS=Bellis perennis GN=UGAT PE=1 SV=1//3.59905e-136
Solyc02g065090.2	3.1552	sp|P15478|PATT5_SOLTU Patatin-T5 OS=Solanum tuberosum PE=1 SV=1//9.9255e-93
Solyc12g015860.1	3.1486	sp|P49351|FPPS1_LUPAL Farnesyl pyrophosphate synthase 1 OS=Lupinus albus GN=FPS1 PE=2 SV=1//1.69465e-47
Solyc10g081560.1	3.1446	sp|P50162|TRN1_DATST Tropinone reductase 1 OS=Datura stramonium GN=TR1 PE=1 SV=1//2.28541e-16
Solyc02g092860.2	3.14275	sp|Q9FG65|C81D1_ARATH Cytochrome P450 81D1 OS=Arabidopsis thaliana GN=CYP81D1 PE=2 SV=1//0
Solyc06g036130.2	3.13425	sp|Q9LYT3|TT12_ARATH Protein TRANSPARENT TESTA 12 OS=Arabidopsis thaliana GN=TT12 PE=2 SV=1//1.76763e-06
Solyc09g075820.2	3.1331	sp|Q94AZ2|STP13_ARATH Sugar transport protein 13 OS=Arabidopsis thaliana GN=STP13 PE=1 SV=2//3.18785e-10
Solyc03g114500.2	3.12095	sp|Q9C9C4|ENO1_ARATH Enolase 1, chloroplastic OS=Arabidopsis thaliana GN=ENO1 PE=1 SV=1//0
Solyc05g012660.1	3.11735	-//-
Solyc10g018340.1	3.1114	sp|P33080|AX10A_SOYBN Auxin-induced protein X10A OS=Glycine max PE=2 SV=1//2.33092e-13
Solyc09g009130.2	3.09945	sp|Q8LA14|PSK6_ARATH Putative phytosulfokines 6 OS=Arabidopsis thaliana GN=PSK6 PE=2 SV=2//1.60822e-08
Solyc03g119980.2	3.0865	sp|Q8R431|MGLL_RAT Monoglyceride lipase OS=Rattus norvegicus GN=Mgll PE=1 SV=1//5.97042e-08
Solyc08g005100.2	3.07885	-//-
Solyc12g098910.1	3.0785	sp|Q8RWC9|CIPK1_ARATH CBL-interacting serine/threonine-protein kinase 1 OS=Arabidopsis thaliana GN=CIPK1 PE=1 SV=2//0
Solyc01g106630.2	3.0658	sp|P11670|PRB1_TOBAC Basic form of pathogenesis-related protein 1 OS=Nicotiana tabacum PE=3 SV=1//2.03326e-101
Solyc02g087070.2	3.0637	sp|Q9SGH6|DOX1_ARATH Alpha-dioxygenase 1 OS=Arabidopsis thaliana GN=DOX1 PE=1 SV=1//0
Solyc00g110870.2	3.0461	sp|Q9SUQ3|Y4374_ARATH Probable inactive receptor kinase At4g23740 OS=Arabidopsis thaliana GN=At4g23740 PE=1 SV=1//2.56904e-127
Solyc08g078850.2	3.0375	sp|P22989|LDHB_HORVU L-lactate dehydrogenase B (Fragment) OS=Hordeum vulgare PE=1 SV=1//6.89656e-160
Solyc08g081480.2	3.02615	sp|A7PZL3|PGLR_VITVI Probable polygalacturonase OS=Vitis vinifera GN=GSVIVT00026920001 PE=1 SV=1//0
Solyc02g062500.2	3.0209	sp|Q96330|FLS1_ARATH Flavonol synthase/flavanone 3-hydroxylase OS=Arabidopsis thaliana GN=FLS1 PE=1 SV=1//2.38578e-22
Solyc08g082440.2	3.01715	sp|O65781|GALE2_CYATE UDP-glucose 4-epimerase GEPI48 OS=Cyamopsis tetragonoloba PE=2 SV=1//0
Solyc08g021870.1	3.01625	sp|Q9ZU96|Y2168_ARATH Ankyrin repeat-containing protein At2g01680 OS=Arabidopsis thaliana GN=At2g01680 PE=1 SV=1//2.47505e-07
Solyc10g085880.1	3.00985	sp|Q9ZQ97|U73C4_ARATH UDP-glycosyltransferase 73C4 OS=Arabidopsis thaliana GN=UGT73C4 PE=2 SV=1//6.02793e-127
Solyc01g079410.2	3.00825	-//-
Solyc12g009220.1	2.9917	sp|Q9LMA8|TI10A_ARATH Protein TIFY 10A OS=Arabidopsis thaliana GN=TIFY10A PE=1 SV=1//5.09201e-35
Solyc04g082120.2	2.9894	sp|Q9QUR6|PPCE_MOUSE Prolyl endopeptidase OS=Mus musculus GN=Prep PE=2 SV=1//0
Solyc03g112030.1	2.98755	sp|O04164|C71A6_NEPRA Cytochrome P450 71A6 (Fragment) OS=Nepeta racemosa GN=CYP71A6 PE=2 SV=1//0
Solyc07g006420.1	2.9851	-//-
Solyc01g058250.1	2.9835	sp|Q39103|G3OX1_ARATH Gibberellin 3-beta-dioxygenase 1 OS=Arabidopsis thaliana GN=GA4 PE=1 SV=2//1.94882e-96
Solyc04g011750.2	2.97635	-//-
Solyc07g056080.1	2.97485	-//-
Solyc02g061770.2	2.96135	sp|Q05537|CHID_SOLLC Basic endochitinase (Fragment) OS=Solanum lycopersicum GN=CHI14 PE=2 SV=1//9.71777e-161
Solyc09g009690.2	2.9613	sp|Q9SJM7|URH1_ARATH Uridine nucleosidase 1 OS=Arabidopsis thaliana GN=URH1 PE=1 SV=2//0
Solyc08g075550.2	2.94815	sp|Q8LEE7|AOX3_ARATH Ubiquinol oxidase 3, mitochondrial OS=Arabidopsis thaliana GN=AOX3 PE=2 SV=2//1.05059e-12
Solyc11g069880.1	2.94505	sp|P84527|KIWEL_ACTDE Kiwellin OS=Actinidia deliciosa PE=1 SV=1//1.94274e-77
Solyc01g102390.2	2.93395	sp|Q94EG3|NEC1_NICLS Nectarin-1 OS=Nicotiana langsdorffii x Nicotiana sanderae GN=NECI PE=1 SV=1//5.85841e-106
Solyc03g082640.1	2.93005	sp|Q9P6Q3|BCS1_SCHPO Probable mitochondrial chaperone bcs1 OS=Schizosaccharomyces pombe (strain 972 / ATCC 24843) GN=SPAC644.07 PE=2 SV=1//1.09799e-25
Solyc01g105370.2	2.9223	sp|Q9I4V0|2NPD_PSEAE Nitronate monooxygenase OS=Pseudomonas aeruginosa (strain ATCC 15692 / PAO1 / 1C / PRS 101 / LMG 12228) GN=PA1024 PE=1 SV=1//2.59515e-07
Solyc01g106620.2	2.91195	sp|P11670|PRB1_TOBAC Basic form of pathogenesis-related protein 1 OS=Nicotiana tabacum PE=3 SV=1//2.10719e-101
Solyc04g076730.1	2.91155	-//-
Solyc02g082920.2	2.90645	sp|Q05539|CHIA_SOLLC Acidic 26 kDa endochitinase OS=Solanum lycopersicum GN=CHI3 PE=1 SV=1//0
Solyc03g083440.2	2.8965	sp|Q9LV03|GLUT1_ARATH Glutamate synthase 1 [NADH], chloroplastic OS=Arabidopsis thaliana GN=GLT1 PE=1 SV=2//0
Solyc07g018200.1	2.8914	-//-
Solyc01g106610.2	2.8811	sp|Q08697|PR1A_SOLLC Pathogenesis-related protein 1A1 OS=Solanum lycopersicum PE=2 SV=1//9.31185e-112
Solyc01g007950.2	2.8801	sp|Q9SZB9|PER47_ARATH Peroxidase 47 OS=Arabidopsis thaliana GN=PER47 PE=2 SV=2//2.90564e-52
Solyc03g097840.2	2.8672	sp|Q8VEM8|MPCP_MOUSE Phosphate carrier protein, mitochondrial OS=Mus musculus GN=Slc25a3 PE=1 SV=1//6.11753e-08
Solyc09g065560.2	2.8611	sp|Q9SV13|SUT31_ARATH Sulfate transporter 3.1 OS=Arabidopsis thaliana GN=SULTR3;1 PE=2 SV=1//1.1787e-11
Solyc06g007440.2	2.855	sp|O22932|CIPKB_ARATH CBL-interacting serine/threonine-protein kinase 11 OS=Arabidopsis thaliana GN=CIPK11 PE=1 SV=1//3.60213e-39
Solyc01g007960.2	2.8513	sp|Q9CAL3|CRK2_ARATH Cysteine-rich receptor-like protein kinase 2 OS=Arabidopsis thaliana GN=CRK2 PE=2 SV=1//0
Solyc02g079500.2	2.84595	sp|P15003|PER1_SOLLC Suberization-associated anionic peroxidase 1 OS=Solanum lycopersicum GN=TAP1 PE=3 SV=1//1.53391e-34
Solyc08g074970.1	2.8401	sp|P26470|WAAK_SALTY Lipopolysaccharide 1,2-N-acetylglucosaminetransferase OS=Salmonella typhimurium (strain LT2 / SGSC1412 / ATCC 700720) GN=waaK PE=3 SV=1//4.29442e-11
Solyc09g007910.2	2.83625	sp|P26600|PAL5_SOLLC Phenylalanine ammonia-lyase OS=Solanum lycopersicum GN=PAL5 PE=3 SV=1//1.17458e-167
Solyc03g116510.1	2.8342	-//-
Solyc10g076510.1	2.8334	sp|P51845|PDC1_TOBAC Pyruvate decarboxylase isozyme 1 (Fragment) OS=Nicotiana tabacum GN=PDC1 PE=2 SV=1//2.4427e-07
Solyc10g005060.2	2.8326	sp|Q8W013|COMT1_CATRO Caffeic acid 3-O-methyltransferase OS=Catharanthus roseus GN=COMT1 PE=2 SV=1//9.02965e-28
Solyc02g092890.1	2.81135	-//-
Solyc02g062460.2	2.7871	sp|Q96330|FLS1_ARATH Flavonol synthase/flavanone 3-hydroxylase OS=Arabidopsis thaliana GN=FLS1 PE=1 SV=1//7.21807e-21
Solyc05g053330.2	2.7853	sp|P81391|MYB05_ANTMA Myb-related protein 305 OS=Antirrhinum majus GN=MYB305 PE=2 SV=1//8.64971e-61
Solyc06g073830.1	2.78285	sp|Q8RYJ8|CML19_ORYSJ Putative calcium-binding protein CML19 OS=Oryza sativa subsp. japonica GN=CML19 PE=3 SV=1//6.33015e-45
Solyc10g083290.1	2.75655	sp|P26792|INV1_DAUCA Beta-fructofuranosidase, insoluble isoenzyme 1 OS=Daucus carota GN=INV1 PE=1 SV=1//1.04721e-50
Solyc01g096730.2	2.75185	sp|Q3EAQ5|PTR36_ARATH Probable peptide/nitrate transporter At3g43790 OS=Arabidopsis thaliana GN=ZIFL2 PE=2 SV=2//3.74797e-12
Solyc12g005940.1	2.74455	sp|P07920|ACCO2_SOLLC 1-aminocyclopropane-1-carboxylate oxidase 2 OS=Solanum lycopersicum GN=ACO2 PE=2 SV=1//1.21029e-14
Solyc08g068710.1	2.74415	sp|Q9SMB8|THT11_TOBAC Tyramine N-feruloyltransferase 4/11 OS=Nicotiana tabacum GN=THT4 PE=2 SV=1//1.97481e-119
Solyc10g081980.1	2.74305	sp|Q9C615|SYP24_ARATH Putative syntaxin-24 OS=Arabidopsis thaliana GN=SYP24 PE=3 SV=1//2.64051e-30
Solyc03g119240.2	2.7325	sp|P0C5E2|Y1839_ARATH Probable serine/threonine-protein kinase At1g18390 OS=Arabidopsis thaliana GN=At1g18390 PE=1 SV=2//6.55331e-177
Solyc10g076240.1	2.7283	sp|Q0D3N0|PER2_ORYSJ Peroxidase 2 OS=Oryza sativa subsp. japonica GN=PRX112 PE=2 SV=1//7.26033e-13
Solyc08g080630.2	2.7116	sp|P20076|IER1_SOLLC Ethylene-responsive proteinase inhibitor 1 OS=Solanum lycopersicum PE=3 SV=1//5.69043e-15
Solyc12g007030.1	2.70755	sp|Q56YU0|AL2C4_ARATH Aldehyde dehydrogenase family 2 member C4 OS=Arabidopsis thaliana GN=ALDH2C4 PE=1 SV=2//1.82901e-14
Solyc06g068520.2	2.7013	sp|Q7XAD0|HSY1_SOLLC Hydroxyproline-rich systemin OS=Solanum lycopersicum PE=1 SV=1//5.57119e-53
Solyc02g094180.2	2.69635	sp|Q9SZE7|PER51_ARATH Peroxidase 51 OS=Arabidopsis thaliana GN=PER51 PE=2 SV=1//3.9358e-133
Solyc01g089890.2	2.6956	-//-
Solyc02g065240.2	2.6912	sp|Q6RYA0|SABP2_TOBAC Salicylic acid-binding protein 2 OS=Nicotiana tabacum GN=SABP2 PE=1 SV=1//6.24186e-157
Solyc09g061840.2	2.686	sp|Q56WD9|THIK2_ARATH 3-ketoacyl-CoA thiolase 2, peroxisomal OS=Arabidopsis thaliana GN=PED1 PE=1 SV=2//6.72812e-22
Solyc10g055820.1	2.68	sp|P52403|CHI1_SOLTU Endochitinase 1 (Fragment) OS=Solanum tuberosum GN=CHTB1 PE=2 SV=1//4.54262e-27
Novel01442	2.67905	-//-
Solyc03g118000.1	2.6418	sp|Q9FLT2|IPMKB_ARATH Inositol polyphosphate multikinase beta OS=Arabidopsis thaliana GN=IPK2b PE=1 SV=1//5.93878e-127
Solyc03g025670.2	2.6413	-//-
Solyc01g096670.2	2.6404	sp|O48922|C98A2_SOYBN Cytochrome P450 98A2 OS=Glycine max GN=CYP98A2 PE=2 SV=1//0
Solyc04g078460.2	2.63685	sp|Q8GXG1|ASPGB_ARATH Probable isoaspartyl peptidase/L-asparaginase 2 OS=Arabidopsis thaliana GN=At3g16150 PE=2 SV=2//8.20326e-08
Solyc04g054950.2	2.6361	sp|P50162|TRN1_DATST Tropinone reductase 1 OS=Datura stramonium GN=TR1 PE=1 SV=1//8.72955e-08
Solyc08g068330.2	2.63035	sp|P46644|AAT3_ARATH Aspartate aminotransferase, chloroplastic OS=Arabidopsis thaliana GN=ASP3 PE=1 SV=1//6.2565e-07
Solyc03g098750.2	2.6234	-//-
Solyc10g079860.1	2.62195	sp|P36401|E13H_TOBAC Glucan endo-1,3-beta-glucosidase, acidic isoform PR-Q&apos; OS=Nicotiana tabacum PE=1 SV=1//3.92578e-180
Solyc01g098140.2	2.62165	sp|Q0ZPV7|CXE1_ACTER Carboxylesterase 1 OS=Actinidia eriantha GN=CXE1 PE=1 SV=1//6.98618e-96
Solyc01g096420.2	2.6088	sp|Q8H9D2|NQR_SOLTU NAD(P)H:quinone oxidoreductase OS=Solanum tuberosum PE=2 SV=1//3.96321e-95
Solyc10g055810.1	2.60765	sp|Q05538|CHIC_SOLLC Basic 30 kDa endochitinase OS=Solanum lycopersicum GN=CHI9 PE=1 SV=1//8.63202e-27
Solyc04g058170.1	2.606	sp|Q9LPK5|CML44_ARATH Probable calcium-binding protein CML44 OS=Arabidopsis thaliana GN=CML44 PE=2 SV=2//4.62078e-30
Solyc04g077440.2	2.60195	sp|O48651|ERG1_PANGI Squalene monooxygenase OS=Panax ginseng PE=2 SV=1//5.48643e-08
Solyc12g057140.1	2.5956	-//-
Solyc02g093270.2	2.59205	sp|Q8H9B6|CAMT_SOLTU Caffeoyl-CoA O-methyltransferase OS=Solanum tuberosum GN=CCOAOMT PE=2 SV=1//8.02065e-08
Solyc02g093710.1	2.58555	-//-
Solyc10g078470.1	2.5847	sp|P0AAD5|TYRP_SHIFL Tyrosine-specific transport protein OS=Shigella flexneri GN=tyrP PE=3 SV=1//8.34419e-06
Solyc02g076930.1	2.58265	sp|Q9C7G1|PUB45_ARATH U-box domain-containing protein 45 OS=Arabidopsis thaliana GN=PUB45 PE=1 SV=1//8.65917e-15
Solyc02g077370.1	2.58195	sp|O04681|PTI5_SOLLC Pathogenesis-related genes transcriptional activator PTI5 OS=Solanum lycopersicum GN=PTI5 PE=2 SV=1//1.18701e-88
Solyc09g007010.1	2.57975	sp|Q04108|PR04_SOLLC Pathogenesis-related leaf protein 4 OS=Solanum lycopersicum PE=2 SV=1//2.90431e-115
Solyc02g085300.2	2.57705	sp|Q55CU8|RSC5_DICDI Random slug protein 5 OS=Dictyostelium discoideum GN=rsc5 PE=2 SV=1//2.03417e-14
Solyc11g007390.1	2.56985	sp|Q5NTH0|UGAT_BELPE Cyanidin-3-O-glucoside 2-O-glucuronosyltransferase OS=Bellis perennis GN=UGAT PE=1 SV=1//1.15995e-26
Solyc02g077290.1	2.56725	sp|O81078|GLR29_ARATH Glutamate receptor 2.9 OS=Arabidopsis thaliana GN=GLR2.9 PE=2 SV=1//3.35641e-140
Solyc03g013440.2	2.56505	-//-
Solyc01g079780.2	2.56225	sp|P59833|UGPI3_ARATH Uncharacterized GPI-anchored protein At5g19250 OS=Arabidopsis thaliana GN=At5g19250 PE=1 SV=1//1.48068e-62
Solyc04g073950.1	2.5579	-//-
Solyc09g011870.1	2.5535	sp|Q9LMR3|TYRA2_ARATH Arogenate dehydrogenase 2, chloroplastic OS=Arabidopsis thaliana GN=TYRAAT2 PE=1 SV=1//1.17828e-129
Solyc08g068390.2	2.55315	sp|Q9ZPI6|AIM1_ARATH Peroxisomal fatty acid beta-oxidation multifunctional protein AIM1 OS=Arabidopsis thaliana GN=AIM1 PE=1 SV=1//0
Solyc03g111540.1	2.55195	sp|O64774|Y1146_ARATH G-type lectin S-receptor-like serine/threonine-protein kinase At1g61460 OS=Arabidopsis thaliana GN=At1g61460 PE=2 SV=4//1.99184e-21
Solyc03g121610.2	2.53825	sp|Q8RWW0|ALE2_ARATH Receptor-like serine/threonine-protein kinase ALE2 OS=Arabidopsis thaliana GN=ALE2 PE=1 SV=1//3.73748e-29
Solyc08g006330.2	2.53825	sp|Q9SKC5|U74D1_ARATH UDP-glycosyltransferase 74D1 OS=Arabidopsis thaliana GN=UGT74D1 PE=1 SV=1//1.92209e-27
Solyc08g068680.2	2.53815	sp|P54772|DCHS_SOLLC Histidine decarboxylase OS=Solanum lycopersicum GN=HDC PE=2 SV=1//5.34976e-13
Solyc11g007470.1	2.534	sp|Q5NTH0|UGAT_BELPE Cyanidin-3-O-glucoside 2-O-glucuronosyltransferase OS=Bellis perennis GN=UGAT PE=1 SV=1//2.08093e-111
Solyc03g119810.1	2.52455	-//-
Solyc12g057060.1	2.5245	sp|Q9ZWJ3|U85A2_ARATH UDP-glycosyltransferase 85A2 OS=Arabidopsis thaliana GN=UGT85A2 PE=2 SV=1//6.18979e-78
Solyc11g007980.1	2.52295	sp|P93531|C71D7_SOLCH Cytochrome P450 71D7 OS=Solanum chacoense GN=CYP71D7 PE=3 SV=1//0
Solyc06g066310.2	2.51535	sp|Q9UT88|ERG8_SCHPO Probable phosphomevalonate kinase OS=Schizosaccharomyces pombe (strain 972 / ATCC 24843) GN=erg8 PE=2 SV=1//3.16427e-13
Solyc03g093800.1	2.5099	-//-
Solyc06g036260.2	2.5074	sp|O49814|BCH2_CAPAN Beta-carotene hydroxylase 2, chloroplastic (Fragment) OS=Capsicum annuum GN=CA2 PE=2 SV=1//3.3037e-32
Solyc03g034240.2	2.50535	-//-
Solyc03g116700.2	2.50135	sp|P29602|CPC_CUCSA Cucumber peeling cupredoxin OS=Cucumis sativus PE=1 SV=3//2.67252e-25
Solyc05g041920.2	2.4937	sp|Q69KJ0|RTL3_ORYSJ Ribonuclease 3-like protein 3 OS=Oryza sativa subsp. japonica GN=Os06g0358800 PE=2 SV=1//2.16284e-12
Solyc07g063730.1	2.4911	sp|O81832|Y4729_ARATH G-type lectin S-receptor-like serine/threonine-protein kinase At4g27290 OS=Arabidopsis thaliana GN=At4g27290 PE=2 SV=4//0
Solyc03g043880.2	2.4699	sp|Q9M401|BCAT3_ARATH Branched-chain-amino-acid aminotransferase 3, chloroplastic OS=Arabidopsis thaliana GN=BCAT3 PE=1 SV=1//2.22716e-49
Solyc01g080010.2	2.4691	sp|P13917|7SB1_SOYBN Basic 7S globulin OS=Glycine max GN=BG PE=1 SV=2//1.12702e-89
Solyc11g013810.1	2.46495	sp|P17570|NIA_SOLLC Nitrate reductase [NADH] OS=Solanum lycopersicum GN=NIA PE=3 SV=1//1.57275e-73
Solyc09g098160.2	2.4548	sp|Q9SEE4|PIRL_SOLLC Pirin-like protein OS=Solanum lycopersicum PE=2 SV=1//0
Solyc09g011590.2	2.44565	sp|P32111|GSTX1_SOLTU Probable glutathione S-transferase OS=Solanum tuberosum GN=PRP1 PE=2 SV=1//4.37401e-132
Solyc03g093890.2	2.44155	sp|Q9S9K9|MYB3_ARATH Transcription factor MYB3 OS=Arabidopsis thaliana GN=MYB3 PE=1 SV=1//2.30005e-11
Solyc07g005100.2	2.4323	sp|Q9D7Q1|CHIT1_MOUSE Chitotriosidase-1 OS=Mus musculus GN=Chit1 PE=1 SV=2//4.21127e-46
Solyc09g082570.2	2.4293	-//-
Solyc03g006700.2	2.4234	sp|P15004|PER2_SOLLC Suberization-associated anionic peroxidase 2 OS=Solanum lycopersicum GN=TAP2 PE=3 SV=1//4.59331e-10
Solyc08g006470.2	2.42205	sp|Q91VY9|ZN622_MOUSE Zinc finger protein 622 OS=Mus musculus GN=Znf622 PE=2 SV=1//2.57373e-09
Solyc07g040710.2	2.4143	-//-
Solyc09g092500.1	2.4113	sp|Q0WW21|U75C1_ARATH UDP-glycosyltransferase 75C1 OS=Arabidopsis thaliana GN=UGT75C1 PE=2 SV=2//3.61867e-154
Solyc05g055760.2	2.40935	sp|O48965|IDI2_CAMAC Isopentenyl-diphosphate Delta-isomerase II OS=Camptotheca acuminata GN=IPI2 PE=2 SV=1//1.65066e-33
Solyc07g005520.1	2.40745	sp|Q9ZUH1|Y2424_ARATH BTB/POZ domain-containing protein At2g24240 OS=Arabidopsis thaliana GN=At2g24240 PE=2 SV=1//0
Solyc03g120390.2	2.40555	sp|P93830|IAA17_ARATH Auxin-responsive protein IAA17 OS=Arabidopsis thaliana GN=IAA17 PE=1 SV=2//5.99876e-65
Solyc05g055330.2	2.4004	sp|Q2PCF1|PDR2_NICPL Pleiotropic drug resistance protein 2 OS=Nicotiana plumbaginifolia GN=PDR2 PE=2 SV=1//0
Solyc03g116900.2	2.39725	sp|Q9S9N8|NRAM6_ARATH Metal transporter Nramp6 OS=Arabidopsis thaliana GN=NRAMP6 PE=2 SV=2//0
Solyc03g111170.2	2.3906	sp|Q84P23|4CLL9_ARATH 4-coumarate--CoA ligase-like 9 OS=Arabidopsis thaliana GN=4CLL9 PE=1 SV=2//1.21704e-13
Solyc11g069800.1	2.3865	sp|P48417|CP74_LINUS Allene oxide synthase, chloroplastic OS=Linum usitatissimum GN=CYP74A PE=1 SV=1//0
Solyc05g016690.2	2.3847	sp|Q94B74|NUDT2_ARATH Nudix hydrolase 2 OS=Arabidopsis thaliana GN=NUDT2 PE=1 SV=1//1.99947e-33
Solyc01g102400.2	2.3834	sp|Q94EG3|NEC1_NICLS Nectarin-1 OS=Nicotiana langsdorffii x Nicotiana sanderae GN=NECI PE=1 SV=1//3.05171e-105
Solyc11g066860.1	2.37615	-//-
Solyc03g094120.2	2.3744	sp|Q3E6Y3|Y1869_ARATH Uncharacterized protein At1g28695 OS=Arabidopsis thaliana GN=At1g28695 PE=2 SV=1//1.59721e-36
Solyc02g032100.2	2.36295	sp|O81123|ZIP1_ARATH Zinc transporter 1 OS=Arabidopsis thaliana GN=ZIP1 PE=2 SV=1//4.16311e-112
Solyc11g011340.1	2.3598	sp|Q6V4H0|10HGO_CATRO 8-hydroxygeraniol dehydrogenase OS=Catharanthus roseus GN=10HGO PE=1 SV=1//0
Solyc07g005090.2	2.3574	sp|Q6RY07|CHIA_RAT Acidic mammalian chitinase OS=Rattus norvegicus GN=Chia PE=2 SV=1//3.43367e-46
Solyc05g056140.2	2.355	sp|Q55874|Y103_SYNY3 Uncharacterized protein sll0103 OS=Synechocystis sp. (strain PCC 6803 / Kazusa) GN=sll0103 PE=4 SV=1//5.22147e-16
Solyc04g081510.2	2.3457	-//-
Solyc07g006770.2	2.34515	sp|Q9FL28|FLS2_ARATH LRR receptor-like serine/threonine-protein kinase FLS2 OS=Arabidopsis thaliana GN=FLS2 PE=1 SV=1//3.60904e-07
Solyc09g056390.1	2.32895	-//-
Solyc11g013120.1	2.32805	-//-
Solyc09g047910.2	2.324	-//-
Solyc02g092240.2	2.3231	-//-
Solyc01g081310.2	2.31895	sp|Q9FQA3|GST23_MAIZE Glutathione transferase GST 23 OS=Zea mays PE=2 SV=1//2.97456e-70
Solyc03g115060.2	2.3095	-//-
Solyc08g082900.2	2.3087	sp|O60136|YNS5_SCHPO Uncharacterized WD repeat-containing protein C18H10.05 OS=Schizosaccharomyces pombe (strain 972 / ATCC 24843) GN=SPBC18H10.05 PE=2 SV=1//7.55516e-18
Solyc07g062970.2	2.29015	sp|Q9LDA7|P2C39_ARATH Probable protein phosphatase 2C 39 OS=Arabidopsis thaliana GN=At3g15260 PE=2 SV=1//6.11471e-143
Solyc11g010730.1	2.29	sp|Q8H1D6|RBK1_ARATH Receptor-like cytosolic serine/threonine-protein kinase RBK1 OS=Arabidopsis thaliana GN=RBK1 PE=1 SV=1//5.88918e-07
Solyc07g055690.1	2.28695	sp|O65238|Y5537_ARATH G-type lectin S-receptor-like serine/threonine-protein kinase At5g35370 OS=Arabidopsis thaliana GN=At5g35370 PE=2 SV=2//1.22849e-29
Solyc10g076600.1	2.28395	sp|Q96329|ACOX4_ARATH Acyl-coenzyme A oxidase 4, peroxisomal OS=Arabidopsis thaliana GN=ACX4 PE=1 SV=1//2.09366e-06
Solyc04g054710.2	2.27775	sp|E9L7A5|PAT_PETHY Bifunctional aspartate aminotransferase and glutamate/aspartate-prephenate aminotransferase OS=Petunia hybrida PE=1 SV=1//0
Solyc03g032090.1	2.26955	sp|Q7Z2H8|S36A1_HUMAN Proton-coupled amino acid transporter 1 OS=Homo sapiens GN=SLC36A1 PE=1 SV=1//1.05785e-36
Solyc02g071520.2	2.2678	sp|Q9LH79|SWET2_ARATH Bidirectional sugar transporter SWEET2 OS=Arabidopsis thaliana GN=SWEET2 PE=2 SV=1//6.92826e-37
Solyc06g072650.1	2.2677	sp|P32295|ARG7_VIGRR Indole-3-acetic acid-induced protein ARG7 OS=Vigna radiata var. radiata GN=ARG7 PE=2 SV=1//1.84379e-09
Solyc10g017570.2	2.25465	sp|Q9ZUH5|SDR2B_ARATH Short-chain dehydrogenase/reductase 2b OS=Arabidopsis thaliana GN=SDR2b PE=1 SV=1//9.49091e-27
Solyc02g079170.2	2.2528	sp|Q94BV7|NDB2_ARATH NAD(P)H dehydrogenase B2, mitochondrial OS=Arabidopsis thaliana GN=NDB2 PE=1 SV=1//0
Solyc05g010020.2	2.2402	-//-
Solyc01g067750.2	2.2375	sp|Q9SQT8|DHQSD_ARATH Bifunctional 3-dehydroquinate dehydratase/shikimate dehydrogenase, chloroplastic OS=Arabidopsis thaliana GN=EMB3004 PE=1 SV=1//0
Solyc09g090980.2	2.2332	sp|P17642|PRS2_SOLTU Pathogenesis-related protein STH-2 OS=Solanum tuberosum GN=STH-2 PE=2 SV=1//1.6035e-15
Solyc02g080890.2	2.2317	sp|Q9C519|WRKY6_ARATH WRKY transcription factor 6 OS=Arabidopsis thaliana GN=WRKY6 PE=1 SV=1//5.45359e-11
Solyc12g036390.1	2.21545	-//-
Solyc01g005220.2	2.19835	sp|Q8L612|MACP1_ARATH MACPF domain-containing protein At1g14780 OS=Arabidopsis thaliana GN=At1g14780 PE=2 SV=1//0
Solyc01g096930.2	2.1946	sp|P98204|ALA1_ARATH Phospholipid-transporting ATPase 1 OS=Arabidopsis thaliana GN=ALA1 PE=1 SV=1//0
Solyc01g098840.2	2.1937	sp|P46086|KIME_ARATH Mevalonate kinase OS=Arabidopsis thaliana GN=At5g27450 PE=2 SV=1//1.77661e-141
Solyc03g031860.2	2.19305	sp|P08196|PSY1_SOLLC Phytoene synthase 1, chloroplastic OS=Solanum lycopersicum GN=PSY1 PE=1 SV=2//0
Solyc07g065090.1	2.1891	sp|Q05091|PGIP_PYRCO Polygalacturonase inhibitor OS=Pyrus communis GN=PGIP PE=1 SV=1//1.56703e-153
Solyc01g095620.2	2.18475	sp|Q9AR73|HQGT_RAUSE Hydroquinone glucosyltransferase OS=Rauvolfia serpentina GN=AS PE=1 SV=1//0
Solyc10g012370.2	2.17945	sp|Q76MX2|CAS1_SOLTU Bifunctional L-3-cyanoalanine synthase/cysteine synthase 1, mitochondrial OS=Solanum tuberosum GN=PCAS-1 PE=1 SV=1//3.99513e-14
Solyc02g080290.2	2.16775	sp|Q9SVS1|BGL47_ARATH Beta-glucosidase 47 OS=Arabidopsis thaliana GN=BGLU47 PE=2 SV=2//0
Solyc08g080640.1	2.15955	sp|P12670|NP24_SOLLC Protein NP24 OS=Solanum lycopersicum PE=1 SV=2//0
Solyc04g051860.2	2.1453	sp|Q00497|SK_SOLLC Shikimate kinase, chloroplastic OS=Solanum lycopersicum GN=SK PE=1 SV=1//0
Solyc02g091650.2	2.14465	-//-
Solyc08g080660.1	2.1444	sp|P50703|OS35_SOLCO Osmotin-like protein OSML15 OS=Solanum commersonii PE=2 SV=1//1.961e-178
Solyc01g006300.2	2.1434	sp|P11965|PERX_TOBAC Lignin-forming anionic peroxidase OS=Nicotiana tabacum PE=2 SV=1//4.01896e-21
Solyc07g006500.2	2.13225	sp|Q9ZV48|TPS11_ARATH Probable alpha,alpha-trehalose-phosphate synthase [UDP-forming] 11 OS=Arabidopsis thaliana GN=TPS11 PE=2 SV=1//0
Solyc05g015850.2	2.1275	sp|Q9FYA2|WRK75_ARATH Probable WRKY transcription factor 75 OS=Arabidopsis thaliana GN=WRKY75 PE=2 SV=1//2.32003e-16
Solyc02g089060.2	2.12535	sp|Q9FW03|MES11_ARATH Putative methylesterase 11, chloroplastic OS=Arabidopsis thaliana GN=MES11 PE=2 SV=1//2.6101e-153
Solyc01g096510.2	2.1243	sp|Q9LDH1|SIB1_ARATH Sigma factor binding protein 1, chloroplastic OS=Arabidopsis thaliana GN=SIB1 PE=1 SV=1//8.89511e-07
Solyc11g008250.1	2.1073	sp|P51281|YCF45_PORPU Uncharacterized protein ycf45 OS=Porphyra purpurea GN=ycf45 PE=3 SV=1//1.24923e-06
Solyc02g070580.1	2.0958	sp|O64697|C7101_ARATH Cytochrome P450 710A1 OS=Arabidopsis thaliana GN=CYP710A1 PE=1 SV=1//0
Solyc12g008500.1	2.0938	sp|Q9SGP2|HSL1_ARATH Receptor-like protein kinase HSL1 OS=Arabidopsis thaliana GN=HSL1 PE=2 SV=1//0
Solyc11g007200.1	2.0861	sp|Q9TT99|ATOX1_CANFA Copper transport protein ATOX1 OS=Canis familiaris GN=ATOX1 PE=3 SV=1//1.72141e-09
Solyc09g090470.2	2.08495	sp|Q9FNL7|PTR3_ARATH Peptide transporter PTR3-A OS=Arabidopsis thaliana GN=PTR3-A PE=2 SV=1//0
Solyc06g071820.2	2.08265	sp|Q9FMK7|BT1_ARATH BTB/POZ and TAZ domain-containing protein 1 OS=Arabidopsis thaliana GN=BT1 PE=1 SV=1//2.88564e-07
Solyc12g056590.1	2.0809	sp|Q70II3|EF110_ARATH Ethylene-responsive transcription factor ERF110 OS=Arabidopsis thaliana GN=ERF110 PE=2 SV=2//4.94542e-22
Solyc12g100270.1	2.07415	sp|F4HVY0|CER1_ARATH Protein ECERIFERUM 1 OS=Arabidopsis thaliana GN=CER1 PE=1 SV=1//0
Solyc03g006250.2	2.07	sp|Q9SHP6|GDL10_ARATH GDSL esterase/lipase At1g28610 OS=Arabidopsis thaliana GN=At1g28610 PE=2 SV=2//2.52978e-15
Solyc12g099730.1	2.0666	-//-
Solyc01g073660.2	2.0586	sp|Q6NUT3|MFS12_HUMAN Major facilitator superfamily domain-containing protein 12 OS=Homo sapiens GN=MFSD12 PE=2 SV=2//4.5037e-07
Solyc05g007220.2	2.0501	sp|Q8L736|SKI11_ARATH F-box/kelch-repeat protein SKIP11 OS=Arabidopsis thaliana GN=SKIP11 PE=1 SV=2//7.70497e-167
Solyc04g054890.2	2.05005	sp|O64894|ACOX2_CUCMA Acyl-coenzyme A oxidase, peroxisomal OS=Cucurbita maxima GN=Acx PE=1 SV=1//3.75448e-15
Solyc04g074680.1	2.0475	-//-
Solyc10g085010.1	2.04665	-//-
Solyc10g083690.2	2.04525	sp|P37122|C76A2_SOLME Cytochrome P450 76A2 OS=Solanum melongena GN=CYP76A2 PE=2 SV=1//0
Solyc02g036480.1	2.04245	sp|Q9C615|SYP24_ARATH Putative syntaxin-24 OS=Arabidopsis thaliana GN=SYP24 PE=3 SV=1//1.59416e-06
Solyc08g014150.2	2.0353	-//-
Solyc07g056410.2	2.03205	sp|Q9SHI2|Y1723_ARATH Leucine-rich repeat receptor-like serine/threonine-protein kinase At1g17230 OS=Arabidopsis thaliana GN=At1g17230 PE=2 SV=2//1.94627e-39
Solyc09g008780.2	2.0316	-//-
Solyc01g099140.2	2.0299	sp|Q68EQ9|VMP1_XENTR Vacuole membrane protein 1 OS=Xenopus tropicalis GN=vmp1 PE=2 SV=1//7.87193e-12
Solyc09g014280.1	2.0295	sp|Q9SND9|Y3028_ARATH Uncharacterized acetyltransferase At3g50280 OS=Arabidopsis thaliana GN=At3g50280 PE=1 SV=1//1.92532e-62
Solyc01g067380.2	2.0278	-//-
Solyc10g076780.1	2.0268	sp|P0C8Q4|Y4990_ARATH Uncharacterized protein At4g19900 OS=Arabidopsis thaliana GN=At4g19900 PE=2 SV=1//1.13246e-35
Solyc08g061610.2	2.02615	sp|B9DFX7|HMA8_ARATH Copper-transporting ATPase PAA2, chloroplastic OS=Arabidopsis thaliana GN=PAA2 PE=2 SV=1//5.15138e-11
Solyc07g042550.2	2.02385	sp|P49039|SUS2_SOLTU Sucrose synthase OS=Solanum tuberosum PE=3 SV=1//1.96034e-09
Solyc01g103030.2	2.02335	sp|Q93VV5|PTR16_ARATH Probable peptide/nitrate transporter At1g59740 OS=Arabidopsis thaliana GN=At1g59740 PE=2 SV=1//2.5366e-22
Solyc03g044180.1	2.0219	-//-
Solyc09g009260.2	2.01415	sp|P46257|ALF2_PEA Fructose-bisphosphate aldolase, cytoplasmic isozyme 2 OS=Pisum sativum PE=3 SV=1//3.95922e-33
Solyc04g074480.2	2.0128	sp|P37216|AROG_SOLLC Phospho-2-dehydro-3-deoxyheptonate aldolase 2, chloroplastic OS=Solanum lycopersicum PE=2 SV=1//0
Solyc02g067790.2	2.0072	sp|Q9LYK2|NRT27_ARATH High affinity nitrate transporter 2.7 OS=Arabidopsis thaliana GN=NRT2.7 PE=2 SV=1//0
Solyc07g056110.2	2.0018	sp|Q8L783|CAX5_ARATH Vacuolar cation/proton exchanger 5 OS=Arabidopsis thaliana GN=CAX5 PE=2 SV=1//5.25485e-11
Solyc07g019670.2	1.99315	sp|Q9ZPI6|AIM1_ARATH Peroxisomal fatty acid beta-oxidation multifunctional protein AIM1 OS=Arabidopsis thaliana GN=AIM1 PE=1 SV=1//0
Solyc03g117870.2	1.9823	sp|P31684|4CL1_SOLTU 4-coumarate--CoA ligase 1 OS=Solanum tuberosum GN=4CL1 PE=3 SV=1//1.1885e-10
Solyc02g093520.2	1.98145	sp|Q9LY87|RGLG2_ARATH E3 ubiquitin-protein ligase RGLG2 OS=Arabidopsis thaliana GN=RGLG2 PE=1 SV=1//0
Solyc02g024050.2	1.9764	sp|O04397|FENR2_TOBAC Ferredoxin--NADP reductase, root-type isozyme, chloroplastic OS=Nicotiana tabacum PE=2 SV=1//0
Solyc12g098850.1	1.97385	-//-
Solyc12g013620.1	1.9701	sp|Q9LDY8|NAC55_ARATH NAC domain-containing protein 55 OS=Arabidopsis thaliana GN=NAC055 PE=2 SV=1//4.89582e-08
Solyc05g014980.2	1.9694	sp|Q08480|KAD2_ORYSJ Adenylate kinase B OS=Oryza sativa subsp. japonica GN=ADK-B PE=2 SV=1//6.00094e-09
Solyc11g068440.1	1.96885	sp|Q9ZQG9|E1314_ARATH Glucan endo-1,3-beta-glucosidase 14 OS=Arabidopsis thaliana GN=At2g27500 PE=1 SV=2//5.46716e-159
Solyc07g062620.2	1.9687	sp|C0LGH3|Y5614_ARATH Probable LRR receptor-like serine/threonine-protein kinase At1g56140 OS=Arabidopsis thaliana GN=At1g56140 PE=1 SV=2//1.23968e-109
Solyc05g012180.2	1.96865	sp|Q9FW03|MES11_ARATH Putative methylesterase 11, chloroplastic OS=Arabidopsis thaliana GN=MES11 PE=2 SV=1//1.85311e-18
Solyc08g007460.2	1.9681	sp|Q9FFY3|VAS_ARATH Lipid transfer-like protein VAS OS=Arabidopsis thaliana GN=VAS PE=2 SV=1//2.70355e-06
Solyc06g007930.2	1.96545	sp|P49098|CYB5_TOBAC Cytochrome b5 OS=Nicotiana tabacum PE=2 SV=1//1.88935e-86
Solyc05g013640.1	1.9645	-//-
Solyc04g011350.2	1.96285	sp|Q54JE4|ODO1_DICDI 2-oxoglutarate dehydrogenase, mitochondrial OS=Dictyostelium discoideum GN=ogdh PE=3 SV=1//2.52582e-08
Solyc02g090490.2	1.961	sp|Q3YJS9|PT3K1_SOLTU Patatin-3-Kuras 1 OS=Solanum tuberosum GN=pat3-k1 PE=1 SV=1//1.14506e-06
Solyc10g079810.1	1.95975	-//-
Solyc01g087560.2	1.95945	sp|Q6ZIX2|SMT1_ORYSJ Cycloartenol-C-24-methyltransferase 1 OS=Oryza sativa subsp. japonica GN=Smt1-1 PE=2 SV=1//0
Solyc03g119970.2	1.9594	sp|O24381|TLC1_SOLTU Plastidic ATP/ADP-transporter OS=Solanum tuberosum PE=2 SV=2//1.20761e-16
Solyc03g078490.2	1.9516	sp|Q9LME8|U85A7_ARATH UDP-glycosyltransferase 85A7 OS=Arabidopsis thaliana GN=UGT85A7 PE=2 SV=1//5.25204e-175
Solyc06g035960.2	1.9504	sp|Q9SMT7|4CLLA_ARATH 4-coumarate--CoA ligase-like 10 OS=Arabidopsis thaliana GN=4CLL10 PE=2 SV=1//0
Solyc04g051310.2	1.94385	-//-
Solyc01g102530.2	1.9364	-//-
Solyc08g080650.1	1.9356	sp|P50701|OS13_SOLCO Osmotin-like protein OSML13 OS=Solanum commersonii PE=2 SV=1//0
Solyc00g174330.2	1.92865	sp|P04284|PR06_SOLLC Pathogenesis-related leaf protein 6 OS=Solanum lycopersicum GN=PR1B1 PE=1 SV=2//8.65787e-38
Solyc10g062160.1	1.9244	sp|Q9FNX5|DRP1E_ARATH Dynamin-related protein 1E OS=Arabidopsis thaliana GN=DRP1E PE=1 SV=1//1.65644e-32
Solyc01g066940.2	1.92435	sp|O23429|VA724_ARATH Vesicle-associated membrane protein 724 OS=Arabidopsis thaliana GN=VAMP724 PE=2 SV=2//5.57948e-123
Solyc04g040180.2	1.9211	sp|Q55EX9|Y8948_DICDI Putative methyltransferase DDB_G0268948 OS=Dictyostelium discoideum GN=DDB_G0268948 PE=1 SV=2//2.40724e-22
Solyc01g097880.2	1.9206	sp|O34598|GUAD_BACSU Guanine deaminase OS=Bacillus subtilis (strain 168) GN=guaD PE=1 SV=1//2.06912e-24
Solyc07g055560.2	1.9189	sp|Q05047|C72A1_CATRO Secologanin synthase OS=Catharanthus roseus GN=CYP72A1 PE=2 SV=1//0
Solyc06g069780.2	1.9102	sp|Q99M02|MARH2_MOUSE E3 ubiquitin-protein ligase MARCH2 OS=Mus musculus GN=March2 PE=2 SV=1//1.42785e-06
Solyc06g050250.1	1.9038	sp|Q9SRK7|AZG1_ARATH Adenine/guanine permease AZG1 OS=Arabidopsis thaliana GN=AZG1 PE=2 SV=1//0
Solyc03g007040.2	1.9037	sp|Q8VYR9|KEA5_ARATH K(+) efflux antiporter 5 OS=Arabidopsis thaliana GN=KEA5 PE=2 SV=1//0
Solyc11g042460.1	1.9032	sp|Q5M868|GBA2_RAT Non-lysosomal glucosylceramidase OS=Rattus norvegicus GN=Gba2 PE=2 SV=2//1.54335e-179
Solyc08g078040.2	1.90285	sp|Q9FGC7|ZEP_ARATH Zeaxanthin epoxidase, chloroplastic OS=Arabidopsis thaliana GN=ZEP PE=1 SV=1//5.31284e-16
Solyc01g059880.2	1.90105	sp|Q9C522|ACLB1_ARATH ATP-citrate synthase beta chain protein 1 OS=Arabidopsis thaliana GN=ACLB-1 PE=2 SV=1//2.80826e-09
Solyc09g007520.2	1.88585	sp|Q42580|PER21_ARATH Peroxidase 21 OS=Arabidopsis thaliana GN=PER21 PE=1 SV=1//2.73933e-14
Solyc07g052120.2	1.88395	sp|B5A435|STPS1_SANAL Sesquiterpene synthase OS=Santalum album PE=1 SV=1//1.38367e-19
Solyc01g090700.2	1.87195	sp|Q5XF59|HIBC4_ARATH 3-hydroxyisobutyryl-CoA hydrolase-like protein 1, mitochondrial OS=Arabidopsis thaliana GN=At3g60510 PE=2 SV=1//4.80237e-36
Solyc04g063350.2	1.87125	sp|Q54M22|ODBA_DICDI 2-oxoisovalerate dehydrogenase subunit alpha, mitochondrial OS=Dictyostelium discoideum GN=bkdA PE=3 SV=1//1.20918e-141
Solyc00g174340.1	1.8706	sp|P04284|PR06_SOLLC Pathogenesis-related leaf protein 6 OS=Solanum lycopersicum GN=PR1B1 PE=1 SV=2//2.38557e-115
Solyc09g090900.2	1.86825	sp|Q94AR8|LEUC_ARATH 3-isopropylmalate dehydratase OS=Arabidopsis thaliana GN=IIL1 PE=2 SV=1//0
Solyc01g008620.2	1.8675	sp|Q01412|E13A_SOLLC Glucan endo-1,3-beta-glucosidase A OS=Solanum lycopersicum PE=1 SV=1//0
Solyc08g067960.2	1.86705	sp|Q9CR50|ZN363_MOUSE RING finger and CHY zinc finger domain-containing protein 1 OS=Mus musculus GN=Rchy1 PE=1 SV=1//1.04044e-66
Solyc04g040130.1	1.8628	sp|P48631|FD6E2_SOYBN Omega-6 fatty acid desaturase, endoplasmic reticulum isozyme 2 OS=Glycine max GN=FAD2-2 PE=2 SV=1//0
Solyc01g060020.2	1.8616	sp|Q01413|E13B_SOLLC Glucan endo-1,3-beta-glucosidase B OS=Solanum lycopersicum PE=2 SV=1//0
Solyc01g091190.2	1.8607	sp|P10748|AROA_SOLLC 3-phosphoshikimate 1-carboxyvinyltransferase, chloroplastic OS=Solanum lycopersicum PE=2 SV=1//0
Solyc03g096550.2	1.8598	-//-
Solyc01g096430.2	1.85465	sp|Q8H9D2|NQR_SOLTU NAD(P)H:quinone oxidoreductase OS=Solanum tuberosum PE=2 SV=1//1.58863e-09
Solyc09g098510.2	1.85375	-//-
Solyc02g021440.2	1.85275	sp|Q93VD3|CIPKN_ARATH CBL-interacting serine/threonine-protein kinase 23 OS=Arabidopsis thaliana GN=CIPK23 PE=1 SV=1//9.07035e-71
Solyc08g075020.2	1.8515	sp|Q8R116|NOTUM_MOUSE Protein notum homolog OS=Mus musculus GN=Notum PE=2 SV=2//1.21195e-22
Solyc00g233480.1	1.8433	sp|Q9C8K2|AB12G_ARATH ABC transporter G family member 12 OS=Arabidopsis thaliana GN=ABCG12 PE=1 SV=1//1.25849e-13
Solyc07g007590.1	1.84215	sp|Q9LMR3|TYRA2_ARATH Arogenate dehydrogenase 2, chloroplastic OS=Arabidopsis thaliana GN=TYRAAT2 PE=1 SV=1//3.75197e-153
Solyc05g051200.1	1.83745	sp|Q8LDC8|ERF92_ARATH Ethylene-responsive transcription factor 1B OS=Arabidopsis thaliana GN=ERF1B PE=1 SV=2//3.75661e-27
Solyc11g012790.1	1.8355	-//-
Solyc03g121540.2	1.8305	sp|P48980|BGAL_SOLLC Beta-galactosidase OS=Solanum lycopersicum PE=1 SV=1//0
Solyc03g114210.2	1.82825	sp|Q7T6X2|YR826_MIMIV Putative serine/threonine-protein kinase/receptor R826 OS=Acanthamoeba polyphaga mimivirus GN=MIMI_R826 PE=4 SV=2//1.5838e-13
Solyc04g045600.2	1.8215	sp|Q0V7T5|Y1864_ARATH Probable receptor-like protein kinase At1g80640 OS=Arabidopsis thaliana GN=At1g80640 PE=2 SV=1//8.24711e-07
Solyc02g083590.2	1.8204	sp|A6W2T3|AROB_MARMS 3-dehydroquinate synthase OS=Marinomonas sp. (strain MWYL1) GN=aroB PE=3 SV=1//1.72881e-10
Solyc06g061170.2	1.8171	sp|Q93XM7|MCAT_ARATH Mitochondrial carnitine/acylcarnitine carrier-like protein OS=Arabidopsis thaliana GN=BOU PE=1 SV=1//4.49409e-156
Solyc10g074930.1	1.81705	sp|Q39030|KPK2_ARATH Serine/threonine-protein kinase AtPK2/AtPK19 OS=Arabidopsis thaliana GN=ATPK2 PE=1 SV=2//1.74e-71
Solyc11g010380.1	1.8164	sp|Q9LYT3|TT12_ARATH Protein TRANSPARENT TESTA 12 OS=Arabidopsis thaliana GN=TT12 PE=2 SV=1//2.36011e-06
Solyc05g010470.2	1.8109	-//-
Solyc02g086970.2	1.8099	sp|Q8S528|AL2B7_ARATH Aldehyde dehydrogenase family 2 member B7, mitochondrial OS=Arabidopsis thaliana GN=ALDH2B7 PE=2 SV=2//1.05018e-14
Solyc12g011160.1	1.8072	sp|Q9SHJ8|HIBC8_ARATH 3-hydroxyisobutyryl-CoA hydrolase-like protein 5 OS=Arabidopsis thaliana GN=At1g06550 PE=2 SV=2//0
Solyc08g078050.1	1.80645	-//-
Solyc08g075970.2	1.8022	-//-
Solyc08g078650.2	1.7984	sp|Q8VZP6|GUX8_ARATH Putative glucuronosyltransferase PGSIP8 OS=Arabidopsis thaliana GN=PGSIP8 PE=2 SV=1//4.49969e-18
Solyc03g025720.2	1.79735	sp|Q9SMT7|4CLLA_ARATH 4-coumarate--CoA ligase-like 10 OS=Arabidopsis thaliana GN=4CLL10 PE=2 SV=1//0
Solyc07g056420.2	1.79335	sp|Q03666|GSTX4_TOBAC Probable glutathione S-transferase OS=Nicotiana tabacum PE=2 SV=1//3.08054e-132
Solyc04g016230.2	1.78765	sp|P56725|ZOX_PHAVU Zeatin O-xylosyltransferase OS=Phaseolus vulgaris GN=ZOX1 PE=2 SV=1//2.48868e-23
Solyc01g059980.2	1.78545	sp|Q01413|E13B_SOLLC Glucan endo-1,3-beta-glucosidase B OS=Solanum lycopersicum PE=2 SV=1//4.68295e-162
Solyc06g048810.2	1.7833	-//-
Solyc01g107860.2	1.77205	sp|Q9C5D0|CBSX2_ARATH CBS domain-containing protein CBSX2, chloroplastic OS=Arabidopsis thaliana GN=CBSX2 PE=1 SV=1//3.81965e-07
Solyc12g005980.1	1.7712	-//-
Solyc06g051720.2	1.76785	sp|Q9SRM5|CPR49_ARATH GDSL esterase/lipase CPRD49 OS=Arabidopsis thaliana GN=CPRD49 PE=2 SV=1//6.05729e-38
Solyc08g028780.1	1.7674	-//-
Solyc11g011380.1	1.7672	sp|P12424|GLNA_NICPL Glutamine synthetase OS=Nicotiana plumbaginifolia PE=2 SV=1//0
Solyc06g073060.2	1.7661	sp|Q7XUA8|ILL5_ORYSJ IAA-amino acid hydrolase ILR1-like 5 OS=Oryza sativa subsp. japonica GN=ILL5 PE=2 SV=1//0
Solyc04g077050.2	1.76195	sp|P92934|AAP6_ARATH Amino acid permease 6 OS=Arabidopsis thaliana GN=AAP6 PE=1 SV=1//0
Solyc08g082280.2	1.75575	sp|Q9C7W4|LACS3_ARATH Long chain acyl-CoA synthetase 3 OS=Arabidopsis thaliana GN=LACS3 PE=2 SV=1//1.36155e-14
Solyc04g082030.1	1.7535	sp|O22616|DCOR_SOLLC Ornithine decarboxylase OS=Solanum lycopersicum GN=ODC PE=2 SV=2//0
Solyc12g088040.1	1.74565	sp|Q9LZM4|WAKLQ_ARATH Wall-associated receptor kinase-like 20 OS=Arabidopsis thaliana GN=WAKL20 PE=2 SV=1//0
Solyc11g056620.1	1.73875	-//-
Solyc10g078240.1	1.7376	sp|O48922|C98A2_SOYBN Cytochrome P450 98A2 OS=Glycine max GN=CYP98A2 PE=2 SV=1//7.03795e-53
Solyc03g005470.2	1.7315	-//-
Solyc05g016060.2	1.73065	-//-
Solyc05g008310.2	1.73025	sp|O64477|Y2913_ARATH G-type lectin S-receptor-like serine/threonine-protein kinase At2g19130 OS=Arabidopsis thaliana GN=At2g19130 PE=2 SV=1//8.71762e-11
Solyc02g082950.2	1.7281	-//-
Solyc10g051020.1	1.7279	sp|Q05047|C72A1_CATRO Secologanin synthase OS=Catharanthus roseus GN=CYP72A1 PE=2 SV=1//6.9239e-13
Solyc05g014380.2	1.72025	sp|Q7GB25|AB5C_ARATH ABC transporter C family member 5 OS=Arabidopsis thaliana GN=ABCC5 PE=2 SV=2//3.55317e-11
Solyc06g063090.2	1.7187	sp|Q9LDV4|ALAT2_ARATH Alanine aminotransferase 2, mitochondrial OS=Arabidopsis thaliana GN=ALAAT2 PE=2 SV=1//1.86456e-09
Solyc08g074280.2	1.7182	sp|Q6INL7|ADCK1_XENLA Uncharacterized aarF domain-containing protein kinase 1 OS=Xenopus laevis GN=adck1 PE=2 SV=1//2.53766e-10
Solyc01g109140.2	1.706	sp|Q9FPM6|DES_SOLLC 9-divinyl ether synthase OS=Solanum lycopersicum GN=DES PE=1 SV=1//0
Solyc01g109710.2	1.7046	-//-
Solyc09g011740.2	1.7043	sp|Q9SH93|IPCS2_ARATH Phosphatidylinositol:ceramide inositolphosphotransferase 2 OS=Arabidopsis thaliana GN=IPCS2 PE=2 SV=1//2.21645e-171
Solyc04g079660.2	1.70395	sp|O49859|C82A4_SOYBN Cytochrome P450 82A4 OS=Glycine max GN=CYP82A4 PE=2 SV=1//1.58634e-167
Solyc12g008840.1	1.7007	sp|P48981|BGAL_MALDO Beta-galactosidase OS=Malus domestica PE=1 SV=1//0
Solyc10g008730.2	1.7005	-//-
Solyc06g053150.1	1.69965	sp|Q9P6Q3|BCS1_SCHPO Probable mitochondrial chaperone bcs1 OS=Schizosaccharomyces pombe (strain 972 / ATCC 24843) GN=SPAC644.07 PE=2 SV=1//4.09174e-22
Solyc02g086270.2	1.6955	sp|P0C5E2|Y1839_ARATH Probable serine/threonine-protein kinase At1g18390 OS=Arabidopsis thaliana GN=At1g18390 PE=1 SV=2//5.33125e-10
Solyc01g007980.2	1.6945	sp|Q9CAL3|CRK2_ARATH Cysteine-rich receptor-like protein kinase 2 OS=Arabidopsis thaliana GN=CRK2 PE=2 SV=1//0
Solyc01g110150.2	1.69335	-//-
Solyc01g066520.2	1.69225	sp|Q8NX76|ODP2_STAAW Dihydrolipoyllysine-residue acetyltransferase component of pyruvate dehydrogenase complex OS=Staphylococcus aureus (strain MW2) GN=pdhC PE=3 SV=1//3.7969e-20
Solyc01g006560.2	1.69045	sp|O24370|LOX21_SOLTU Linoleate 13S-lipoxygenase 2-1, chloroplastic OS=Solanum tuberosum GN=LOX2.1 PE=1 SV=1//4.89125e-16
Solyc02g087330.2	1.68885	-//-
Solyc07g049690.2	1.68835	sp|P48417|CP74_LINUS Allene oxide synthase, chloroplastic OS=Linum usitatissimum GN=CYP74A PE=1 SV=1//2.88794e-120
Solyc10g076480.1	1.68135	sp|Q84KJ6|AMT31_ORYSJ Ammonium transporter 3 member 1 OS=Oryza sativa subsp. japonica GN=AMT3-1 PE=2 SV=1//0
Solyc01g108030.2	1.6799	sp|Q9LDD8|MCCB_ARATH Methylcrotonoyl-CoA carboxylase beta chain, mitochondrial OS=Arabidopsis thaliana GN=MCCB PE=2 SV=1//1.7871e-09
Solyc04g009960.2	1.67925	sp|O07051|LTAA_AERJA L-allo-threonine aldolase OS=Aeromonas jandaei GN=ltaA PE=1 SV=1//3.16965e-94
Solyc11g006030.1	1.67825	sp|Q5PNY6|PUB21_ARATH U-box domain-containing protein 21 OS=Arabidopsis thaliana GN=PUB21 PE=2 SV=1//5.12385e-107
Solyc03g122350.2	1.67795	sp|Q9SD85|F3PH_ARATH Flavonoid 3&apos;-monooxygenase OS=Arabidopsis thaliana GN=CYP75B1 PE=1 SV=1//2.42144e-133
Solyc06g053710.2	1.676	sp|Q0WPQ2|ETR2_ARATH Ethylene receptor 2 OS=Arabidopsis thaliana GN=ETR2 PE=1 SV=2//1.70598e-41
Solyc05g013060.2	1.67595	-//-
Solyc05g014390.2	1.6751	sp|Q9LK64|AB3C_ARATH ABC transporter C family member 3 OS=Arabidopsis thaliana GN=ABCC3 PE=1 SV=1//4.69867e-07
Solyc12g006840.1	1.6741	sp|Q9LW83|CE101_ARATH G-type lectin S-receptor-like serine/threonine-protein kinase CES101 OS=Arabidopsis thaliana GN=CES101 PE=2 SV=2//0
Solyc03g034250.2	1.67215	-//-
Solyc01g067640.2	1.672	sp|Q9ZVM9|Y1461_ARATH Probable serine/threonine-protein kinase At1g54610 OS=Arabidopsis thaliana GN=At1g54610 PE=1 SV=1//0
Solyc09g007920.2	1.666	sp|P26600|PAL5_SOLLC Phenylalanine ammonia-lyase OS=Solanum lycopersicum GN=PAL5 PE=3 SV=1//0
Solyc09g082470.2	1.66245	sp|Q54XQ2|RCKA_DICDI RGS domain-containing serine/threonine-protein kinase A OS=Dictyostelium discoideum GN=rckA PE=1 SV=1//1.09362e-15
Solyc02g062300.2	1.65925	sp|Q942D4|BURP3_ORYSJ BURP domain-containing protein 3 OS=Oryza sativa subsp. japonica GN=BURP3 PE=2 SV=1//1.32865e-52
Solyc08g067390.2	1.6575	sp|Q9ZV52|EGC2_ARATH EG45-like domain containing protein 2 OS=Arabidopsis thaliana GN=EGC2 PE=2 SV=2//1.47246e-09
Solyc01g006870.2	1.6574	-//-
Solyc09g090250.2	1.6549	sp|P42158|KC1D_ARATH Casein kinase I isoform delta-like OS=Arabidopsis thaliana GN=At4g26100 PE=2 SV=2//1.64028e-179
Solyc06g009020.2	1.65475	sp|P46423|GSTF_HYOMU Glutathione S-transferase OS=Hyoscyamus muticus PE=1 SV=1//1.18369e-137
Solyc01g006430.2	1.6504	sp|P48631|FD6E2_SOYBN Omega-6 fatty acid desaturase, endoplasmic reticulum isozyme 2 OS=Glycine max GN=FAD2-2 PE=2 SV=1//0
Solyc05g051530.2	1.649	sp|Q8RXN0|AB11G_ARATH ABC transporter G family member 11 OS=Arabidopsis thaliana GN=ABCG11 PE=1 SV=1//8.14689e-22
Solyc03g118420.2	1.6422	sp|Q9SY59|NFXL1_ARATH NF-X1-type zinc finger protein NFXL1 OS=Arabidopsis thaliana GN=NFXL1 PE=2 SV=1//0
Solyc06g009380.2	1.6289	-//-
Solyc02g088270.2	1.62825	-//-
Solyc10g074570.1	1.6275	sp|A5A7I7|CDPK4_SOLTU Calcium-dependent protein kinase 4 OS=Solanum tuberosum GN=CPK4 PE=2 SV=1//0
Solyc09g075120.2	1.6256	sp|Q8NBZ7|UXS1_HUMAN UDP-glucuronic acid decarboxylase 1 OS=Homo sapiens GN=UXS1 PE=1 SV=1//1.75546e-136
Solyc12g045020.1	1.62435	sp|Q42600|C84A1_ARATH Cytochrome P450 84A1 OS=Arabidopsis thaliana GN=CYP84A1 PE=2 SV=1//6.94944e-110
Solyc02g083850.2	1.61845	sp|Q7XJR9|CDPKG_ARATH Calcium-dependent protein kinase 16 OS=Arabidopsis thaliana GN=CPK16 PE=1 SV=1//1.37741e-10
Solyc12g005200.1	1.61055	sp|Q9C6I6|ETFA_ARATH Electron transfer flavoprotein subunit alpha, mitochondrial OS=Arabidopsis thaliana GN=ETFA PE=1 SV=1//1.50943e-09
Solyc01g099860.2	1.60845	sp|P48490|PP1_PHAVU Serine/threonine-protein phosphatase PP1 OS=Phaseolus vulgaris PE=2 SV=1//1.98527e-19
Solyc01g087890.2	1.6077	sp|Q869R1|CTLHB_DICDI CTL-like protein DDB_G0274487 OS=Dictyostelium discoideum GN=DDB_G0274487 PE=3 SV=1//4.8464e-17
Solyc06g005520.2	1.6075	sp|Q9LTC0|Y5707_ARATH Probable receptor-like protein kinase At5g47070 OS=Arabidopsis thaliana GN=At5g47070 PE=1 SV=1//3.77473e-10
Solyc10g083630.1	1.60535	sp|Q8LK56|DME_ARATH Transcriptional activator DEMETER OS=Arabidopsis thaliana GN=DME PE=1 SV=2//1.25859e-09
Solyc02g032930.2	1.60465	-//-
Solyc08g065480.2	1.60275	sp|Q69TB1|HEMH1_ORYSJ Ferrochelatase-1, chloroplastic OS=Oryza sativa subsp. japonica GN=Os09g0297000 PE=2 SV=1//5.80836e-18
Solyc07g043560.2	1.59565	sp|F4JMJ1|HSP7R_ARATH Heat shock 70 kDa protein 17 OS=Arabidopsis thaliana GN=HSP70-17 PE=2 SV=1//1.02076e-12
Solyc05g005150.1	1.5933	sp|Q9LDE3|FBK9_ARATH F-box/kelch-repeat protein At1g23390 OS=Arabidopsis thaliana GN=At1g23390 PE=2 SV=1//2.17436e-90
Solyc11g011190.1	1.59325	sp|Q9SSE8|GLYT1_ARATH Probable glycosyltransferase At3g07620 OS=Arabidopsis thaliana GN=At3g07620 PE=3 SV=1//4.53571e-22
Solyc10g081440.1	1.5892	sp|Q9ZNT1|NB5R1_ARATH NADH--cytochrome b5 reductase 1 OS=Arabidopsis thaliana GN=CBR1 PE=1 SV=1//6.0238e-19
Solyc08g062820.2	1.57735	sp|Q84MC2|LOG8_ARATH Cytokinin riboside 5&apos;-monophosphate phosphoribohydrolase LOG8 OS=Arabidopsis thaliana GN=LOG8 PE=1 SV=1//5.55876e-09
Solyc01g111350.2	1.57575	-//-
Solyc02g088460.2	1.5753	sp|P42738|CHMU_ARATH Chorismate mutase, chloroplastic OS=Arabidopsis thaliana GN=CM1 PE=2 SV=3//3.37899e-17
Solyc07g043310.2	1.57525	sp|Q84P54|GATP1_SOLLC Gamma aminobutyrate transaminase 1, mitochondrial OS=Solanum lycopersicum GN=GABA-TP1 PE=1 SV=1//0
Solyc05g007770.2	1.57455	sp|O49255|NAC29_ARATH NAC transcription factor 29 OS=Arabidopsis thaliana GN=NAC029 PE=2 SV=1//9.91746e-103
Solyc06g066590.2	1.57385	sp|Q9M815|PCR8_ARATH Protein PLANT CADMIUM RESISTANCE 8 OS=Arabidopsis thaliana GN=PCR8 PE=1 SV=2//6.81254e-41
Solyc01g105230.2	1.5677	sp|Q6NPP4|CMTA2_ARATH Calmodulin-binding transcription activator 2 OS=Arabidopsis thaliana GN=CMTA2 PE=1 SV=1//0
Solyc02g090820.2	1.55985	sp|P22335|HSF24_SOLPE Heat shock factor protein HSF24 OS=Solanum peruvianum GN=HSF24 PE=2 SV=1//3.83269e-38
Solyc08g078820.2	1.5489	sp|Q8VYK7|ATG8F_ARATH Autophagy-related protein 8f OS=Arabidopsis thaliana GN=ATG8F PE=2 SV=1//5.33629e-60
Solyc01g009810.2	1.546	sp|Q9XIC7|SERK2_ARATH Somatic embryogenesis receptor kinase 2 OS=Arabidopsis thaliana GN=SERK2 PE=1 SV=1//1.83113e-58
Solyc01g095970.2	1.5353	sp|Q39828|SDL5A_SOYBN Dynamin-related protein 5A OS=Glycine max PE=2 SV=1//3.12968e-17
Solyc08g079520.2	1.53465	sp|Q9C5X3|KEULE_ARATH SNARE-interacting protein KEULE OS=Arabidopsis thaliana GN=KEU PE=1 SV=2//0
Solyc04g078090.2	1.53325	sp|Q9STX1|ACBP3_ARATH Acyl-CoA-binding domain-containing protein 3 OS=Arabidopsis thaliana GN=ACBP3 PE=1 SV=1//2.60309e-26
Solyc04g051500.2	1.5328	sp|Q9SRE4|UGAL2_ARATH UDP-galactose transporter 2 OS=Arabidopsis thaliana GN=UDP-GALT2 PE=2 SV=1//1.05762e-88
Solyc05g009420.1	1.53235	-//-
Solyc09g015820.2	1.5255	sp|Q9C9Y6|TRXH9_ARATH Thioredoxin H9 OS=Arabidopsis thaliana GN=TRX9 PE=1 SV=1//1.40996e-60
Solyc04g079300.2	1.5212	-//-
Solyc10g055680.1	1.51965	sp|Q39227|SMT2_ARATH 24-methylenesterol C-methyltransferase 2 OS=Arabidopsis thaliana GN=SMT2 PE=1 SV=2//0
Solyc03g115860.2	1.5161	sp|O13737|YDR2_SCHPO Uncharacterized endoplasmic reticulum membrane protein C16E8.02 OS=Schizosaccharomyces pombe (strain 972 / ATCC 24843) GN=SPAC16E8.02 PE=2 SV=2//1.39532e-11
Solyc12g005850.1	1.5109	sp|Q9LYT3|TT12_ARATH Protein TRANSPARENT TESTA 12 OS=Arabidopsis thaliana GN=TT12 PE=2 SV=1//8.83997e-10
Solyc01g006150.2	1.5095	sp|Q9M2P2|MTPC3_ARATH Putative metal tolerance protein C3 OS=Arabidopsis thaliana GN=MTPC3 PE=3 SV=2//1.30092e-09
Solyc06g074960.2	1.5061	sp|Q9ZUU9|AB3G_ARATH ABC transporter G family member 3 OS=Arabidopsis thaliana GN=ABCG3 PE=1 SV=2//3.67361e-10
Solyc04g011540.2	1.5029	sp|Q0JHU5|ERG1_ORYSJ Elicitor-responsive protein 1 OS=Oryza sativa subsp. japonica GN=ERG1 PE=2 SV=1//1.44514e-49
Solyc03g119440.2	1.50025	sp|Q8L706|SYT5_ARATH Synaptotagmin-5 OS=Arabidopsis thaliana GN=SYT5 PE=2 SV=1//2.21121e-17
Solyc04g049350.2	1.4964	sp|Q42884|AROC1_SOLLC Chorismate synthase 1, chloroplastic OS=Solanum lycopersicum GN=CS1 PE=2 SV=1//2.33999e-13
Solyc02g089400.2	1.4932	sp|Q9JHZ9|S38A3_RAT Sodium-coupled neutral amino acid transporter 3 OS=Rattus norvegicus GN=Slc38a3 PE=2 SV=1//8.75866e-06
Solyc10g018120.1	1.4883	-//-
Solyc01g109460.2	1.47725	sp|Q8VZ80|PLT5_ARATH Polyol transporter 5 OS=Arabidopsis thaliana GN=PLT5 PE=1 SV=2//0
Solyc09g009840.1	1.47425	-//-
Solyc09g090130.2	1.47155	sp|Q7XBH4|MYB4_ORYSJ Myb-related protein Myb4 OS=Oryza sativa subsp. japonica GN=MYB4 PE=2 SV=2//1.67551e-78
Solyc02g087870.2	1.46785	sp|Q9LJX0|AB19B_ARATH ABC transporter B family member 19 OS=Arabidopsis thaliana GN=ABCB19 PE=1 SV=1//1.54566e-06
Solyc02g083390.2	1.46695	sp|P54001|P4HA1_RAT Prolyl 4-hydroxylase subunit alpha-1 OS=Rattus norvegicus GN=P4ha1 PE=2 SV=2//1.00291e-24
Solyc10g074880.1	1.46455	-//-
Solyc02g090110.2	1.46035	sp|Q8RY67|WAKLO_ARATH Wall-associated receptor kinase-like 14 OS=Arabidopsis thaliana GN=WAKL14 PE=2 SV=2//0
Solyc09g008200.2	1.4599	-//-
Solyc02g088620.2	1.4583	sp|Q9MAB9|MUB1_ARATH Membrane-anchored ubiquitin-fold protein 1 OS=Arabidopsis thaliana GN=MUB1 PE=1 SV=1//1.86899e-13
Solyc08g067100.2	1.4525	sp|Q9LS40|ASPG1_ARATH Protein ASPARTIC PROTEASE IN GUARD CELL 1 OS=Arabidopsis thaliana GN=ASPG1 PE=1 SV=1//5.89496e-58
Solyc11g005350.1	1.4524	-//-
Solyc09g089640.2	1.44205	-//-
Solyc04g009440.2	1.4384	sp|Q39013|NAC2_ARATH NAC domain-containing protein 2 OS=Arabidopsis thaliana GN=NAC002 PE=2 SV=2//7.10687e-117
Solyc11g007770.1	1.43685	sp|Q9Y169|EXT2_DROME Exostosin-2 OS=Drosophila melanogaster GN=Ext2 PE=1 SV=1//1.87953e-33
Solyc02g069800.1	1.43615	sp|Q9LFR7|CXE17_ARATH Probable carboxylesterase 17 OS=Arabidopsis thaliana GN=CXE17 PE=2 SV=1//7.32259e-51
Solyc01g102700.2	1.4338	sp|Q9LT96|Y5977_ARATH Probable leucine-rich repeat receptor-like protein kinase At5g49770 OS=Arabidopsis thaliana GN=At5g49770 PE=2 SV=1//0
Solyc04g048950.2	1.433	sp|Q9STW5|MACP2_ARATH MACPF domain-containing protein At4g24290 OS=Arabidopsis thaliana GN=At4g24290 PE=2 SV=1//0
Solyc03g118340.2	1.4307	sp|P31541|CLPAA_SOLLC ATP-dependent Clp protease ATP-binding subunit clpA homolog CD4A, chloroplastic OS=Solanum lycopersicum GN=CD4A PE=3 SV=1//6.72242e-23
Solyc03g082500.2	1.42785	sp|Q9FIM9|CAMK4_ARATH CDPK-related kinase 4 OS=Arabidopsis thaliana GN=CRK4 PE=1 SV=1//0
Solyc01g087870.2	1.4218	sp|P53704|GFA1_CANAL Glutamine--fructose-6-phosphate aminotransferase [isomerizing] OS=Candida albicans (strain SC5314 / ATCC MYA-2876) GN=GFA1 PE=1 SV=2//3.06471e-08
Solyc05g007070.2	1.4193	sp|Q94A41|AMY3_ARATH Alpha-amylase 3, chloroplastic OS=Arabidopsis thaliana GN=AMY3 PE=1 SV=1//0
Solyc09g011670.2	1.414	-//-
Solyc03g121060.2	1.4034	sp|Q8LAL2|IAA26_ARATH Auxin-responsive protein IAA26 OS=Arabidopsis thaliana GN=IAA26 PE=1 SV=2//8.20126e-63
Solyc06g065570.2	1.40285	sp|Q6PGB6|NAA50_MOUSE N-alpha-acetyltransferase 50 OS=Mus musculus GN=Naa50 PE=1 SV=1//3.78151e-07
Solyc04g007710.2	1.4028	sp|Q9C9U4|MPK15_ARATH Mitogen-activated protein kinase 15 OS=Arabidopsis thaliana GN=MPK15 PE=2 SV=3//7.8672e-58
Solyc09g091850.2	1.4014	sp|Q69ZF3|GBA2_MOUSE Non-lysosomal glucosylceramidase OS=Mus musculus GN=Gba2 PE=2 SV=2//3.06964e-83
Solyc01g094330.2	1.39885	-//-
Solyc06g009050.2	1.39745	sp|Q8LGG8|USPAL_ARATH Universal stress protein A-like protein OS=Arabidopsis thaliana GN=At3g01520 PE=1 SV=2//6.53474e-10
Solyc05g041910.2	1.39465	sp|Q94BT2|AIR12_ARATH Auxin-induced in root cultures protein 12 OS=Arabidopsis thaliana GN=AIR12 PE=1 SV=3//2.01018e-21
Solyc05g010420.1	1.39195	sp|Q38IY3|DCAM_SOLCI S-adenosylmethionine decarboxylase proenzyme OS=Solanum chilense GN=SAMDC PE=2 SV=1//0
Solyc05g005250.2	1.39065	sp|O80765|PANK1_ARATH Pantothenate kinase 1 OS=Arabidopsis thaliana GN=COAA PE=2 SV=2//8.90702e-155
Solyc10g054030.1	1.3787	-//-
Solyc07g043590.2	1.37285	sp|Q9SKX5|PAO2_ARATH Probable polyamine oxidase 2 OS=Arabidopsis thaliana GN=PAO2 PE=2 SV=1//0
Solyc05g005190.2	1.3697	sp|P51823|ARF2_ORYSJ ADP-ribosylation factor 2 OS=Oryza sativa subsp. japonica GN=ARF PE=2 SV=2//7.87166e-131
Solyc08g082820.2	1.36945	sp|P49118|BIP_SOLLC Luminal-binding protein OS=Solanum lycopersicum PE=2 SV=1//0
Solyc07g055060.2	1.3667	sp|Q9MAH0|CAPP1_ARATH Phosphoenolpyruvate carboxylase 1 OS=Arabidopsis thaliana GN=PPC1 PE=1 SV=1//1.54839e-07
Solyc01g107780.2	1.3645	sp|Q2V6J9|UFOG7_FRAAN UDP-glucose flavonoid 3-O-glucosyltransferase 7 OS=Fragaria ananassa GN=GT7 PE=1 SV=1//3.39662e-173
Solyc03g019680.2	1.36435	sp|Q9FMV3|Y5349_ARATH CBS domain-containing protein CBSCBSPB1 OS=Arabidopsis thaliana GN=CBSCBSPB1 PE=1 SV=1//1.13159e-13
Solyc04g049090.2	1.3617	sp|O80961|MLO12_ARATH MLO-like protein 12 OS=Arabidopsis thaliana GN=MLO12 PE=2 SV=2//1.42593e-06
Solyc08g077500.2	1.3617	sp|Q709C8|VP13C_HUMAN Vacuolar protein sorting-associated protein 13C OS=Homo sapiens GN=VPS13C PE=1 SV=1//1.82536e-22
Solyc01g073740.2	1.35955	sp|Q43175|CISY_SOLTU Citrate synthase, mitochondrial OS=Solanum tuberosum PE=2 SV=1//0
Solyc01g079610.2	1.3463	sp|A6LRN5|DNAJ_CLOB8 Chaperone protein DnaJ OS=Clostridium beijerinckii (strain ATCC 51743 / NCIMB 8052) GN=dnaJ PE=3 SV=1//8.92955e-13
Solyc04g076830.2	1.34365	-//-
Solyc06g048820.1	1.34045	sp|P20144|WUN1_SOLTU Wound-induced protein 1 OS=Solanum tuberosum GN=WUN1 PE=2 SV=1//1.82123e-67
Solyc10g083720.1	1.3337	sp|Q42954|KPYC_TOBAC Pyruvate kinase, cytosolic isozyme OS=Nicotiana tabacum PE=2 SV=1//9.43111e-129
Solyc01g067070.2	1.33135	sp|Q29RM1|TPC_BOVIN Mitochondrial thiamine pyrophosphate carrier OS=Bos taurus GN=SLC25A19 PE=2 SV=1//2.03369e-06
Solyc04g078290.2	1.33	sp|Q9FG65|C81D1_ARATH Cytochrome P450 81D1 OS=Arabidopsis thaliana GN=CYP81D1 PE=2 SV=1//4.75321e-08
Solyc07g017780.2	1.3296	sp|Q03194|PMA4_NICPL Plasma membrane ATPase 4 OS=Nicotiana plumbaginifolia GN=PMA4 PE=2 SV=1//0
Solyc06g071070.1	1.3258	sp|Q08632|SDR1_PICAB Short-chain type dehydrogenase/reductase OS=Picea abies PE=2 SV=1//1.2939e-86
Solyc02g088090.1	1.3245	sp|Q9MBG5|CML30_ARATH Probable calcium-binding protein CML30 OS=Arabidopsis thaliana GN=CML30 PE=2 SV=1//1.39462e-26
Solyc08g077330.2	1.32355	sp|Q850K7|EXLB1_ORYSJ Expansin-like B1 OS=Oryza sativa subsp. japonica GN=EXLB1 PE=2 SV=2//6.31531e-08
Solyc07g048070.2	1.3225	sp|Q94BT2|AIR12_ARATH Auxin-induced in root cultures protein 12 OS=Arabidopsis thaliana GN=AIR12 PE=1 SV=3//6.66718e-18
Solyc05g008200.2	1.3135	sp|P34756|FAB1_YEAST 1-phosphatidylinositol 3-phosphate 5-kinase FAB1 OS=Saccharomyces cerevisiae (strain ATCC 204508 / S288c) GN=FAB1 PE=1 SV=3//4.84754e-53
Solyc01g102290.2	1.31205	sp|Q8H5T6|LTI6A_ORYSJ Hydrophobic protein LTI6A OS=Oryza sativa subsp. japonica GN=LTI6A PE=2 SV=1//3.65167e-07
Solyc05g006660.2	1.30445	-//-
Solyc09g091030.2	1.3042	sp|Q9LIR6|BAM1_ARATH Beta-amylase 1, chloroplastic OS=Arabidopsis thaliana GN=BAM1 PE=1 SV=1//0
Solyc07g007820.2	1.30185	sp|Q9LHS0|CAP10_ARATH Putative clathrin assembly protein At5g35200 OS=Arabidopsis thaliana GN=At5g35200 PE=1 SV=1//0
Solyc06g053670.1	1.2985	-//-
Solyc08g029000.2	1.29305	sp|Q43191|LOX15_SOLTU Probable linoleate 9S-lipoxygenase 5 OS=Solanum tuberosum GN=LOX1.5 PE=2 SV=1//0
Solyc07g056390.2	1.2927	sp|Q9C7S7|ERO1_ARATH Endoplasmic oxidoreductin-1 OS=Arabidopsis thaliana GN=AERO1 PE=1 SV=1//4.71323e-08
Solyc10g083610.1	1.2894	sp|Q05609|CTR1_ARATH Serine/threonine-protein kinase CTR1 OS=Arabidopsis thaliana GN=CTR1 PE=1 SV=1//3.07784e-08
Solyc12g089180.1	1.27285	sp|Q93YP9|ERDL4_ARATH Sugar transporter ERD6-like 4 OS=Arabidopsis thaliana GN=At1g19450 PE=2 SV=1//1.90309e-36
Solyc08g082610.2	1.27	sp|P37707|B2_DAUCA B2 protein OS=Daucus carota PE=2 SV=1//4.79153e-30
Solyc04g077920.2	1.26245	sp|Q5S1U6|IFRD1_PIG Interferon-related developmental regulator 1 OS=Sus scrofa GN=IFRD1 PE=2 SV=1//5.43301e-27
Solyc04g064870.2	1.26195	sp|P16273|PRPX_HORVU Pathogen-related protein OS=Hordeum vulgare PE=2 SV=2//3.76792e-76
Solyc01g103650.2	1.2566	sp|Q40863|EMB8_PICGL Embryogenesis-associated protein EMB8 OS=Picea glauca GN=EMB8 PE=2 SV=1//3.30837e-58
Solyc11g006770.1	1.2552	sp|Q9ZVJ2|AMERL_ARATH Uncharacterized protein At2g38710 OS=Arabidopsis thaliana GN=At2g38710 PE=2 SV=1//1.41279e-124
Solyc08g077460.2	1.25115	-//-
Solyc03g117020.2	1.2507	sp|Q93ZE8|SDF2_ARATH Stromal cell-derived factor 2-like protein OS=Arabidopsis thaliana GN=At2g25110 PE=1 SV=1//6.3136e-110
Solyc04g016180.2	1.2504	sp|Q6GQ23|EOGT_XENLA EGF domain-specific O-linked N-acetylglucosamine transferase OS=Xenopus laevis GN=eogt PE=2 SV=1//9.44928e-08
Solyc09g005910.2	1.25005	sp|Q9BQK8|LPIN3_HUMAN Phosphatidate phosphatase LPIN3 OS=Homo sapiens GN=LPIN3 PE=1 SV=3//6.23602e-09
Solyc01g112050.2	1.24685	-//-
Solyc08g067630.2	1.24645	-//-
Solyc03g123680.1	1.2424	sp|P0C035|ATL60_ARATH RING-H2 finger protein ATL60 OS=Arabidopsis thaliana GN=ATL60 PE=2 SV=1//8.13927e-40
Solyc07g005440.1	1.24175	sp|O65554|CIPK6_ARATH CBL-interacting serine/threonine-protein kinase 6 OS=Arabidopsis thaliana GN=CIPK6 PE=1 SV=1//0
Solyc09g015670.2	1.24105	sp|P93026|VSR1_ARATH Vacuolar-sorting receptor 1 OS=Arabidopsis thaliana GN=VSR1 PE=1 SV=2//6.28335e-06
Solyc08g067410.1	1.2372	sp|O48780|KCS11_ARATH 3-ketoacyl-CoA synthase 11 OS=Arabidopsis thaliana GN=KCS11 PE=1 SV=1//0
Solyc01g081060.2	1.2355	sp|Q38908|XTH30_ARATH Probable xyloglucan endotransglucosylase/hydrolase protein 30 OS=Arabidopsis thaliana GN=XTH30 PE=2 SV=2//1.21691e-145
Solyc02g082900.2	1.2355	sp|Q5ZIF1|APMAP_CHICK Adipocyte plasma membrane-associated protein OS=Gallus gallus GN=APMAP PE=2 SV=1//4.27978e-07
Solyc05g055470.2	1.2282	sp|Q84K00|NAC78_ARATH NAC domain-containing protein 78 OS=Arabidopsis thaliana GN=NAC078 PE=2 SV=2//2.78921e-07
Solyc06g005940.2	1.22715	sp|Q9XI01|PDI11_ARATH Protein disulfide isomerase-like 1-1 OS=Arabidopsis thaliana GN=PDIL1-1 PE=1 SV=1//5.59204e-16
Solyc09g091840.2	1.2268	sp|Q43621|GSHRC_PEA Glutathione reductase, cytosolic OS=Pisum sativum PE=2 SV=1//3.53787e-11
Solyc02g093830.2	1.2235	sp|P37830|G6PD_SOLTU Glucose-6-phosphate 1-dehydrogenase, cytoplasmic isoform OS=Solanum tuberosum GN=G6PDH PE=2 SV=1//0
Solyc07g053910.2	1.2152	sp|Q9ZVM9|Y1461_ARATH Probable serine/threonine-protein kinase At1g54610 OS=Arabidopsis thaliana GN=At1g54610 PE=1 SV=1//8.42158e-09
Solyc11g008390.1	1.21455	sp|Q8VZ40|PUB14_ARATH U-box domain-containing protein 14 OS=Arabidopsis thaliana GN=PUB14 PE=1 SV=1//1.45623e-50
Solyc07g008840.2	1.20715	sp|Q80XQ2|TBCD5_MOUSE TBC1 domain family member 5 OS=Mus musculus GN=Tbc1d5 PE=1 SV=2//1.48614e-14
Solyc02g082250.2	1.20565	sp|Q39242|TRXB2_ARATH Thioredoxin reductase 2 OS=Arabidopsis thaliana GN=NTR2 PE=2 SV=2//6.81582e-179
Solyc05g041200.2	1.2051	sp|O23920|HPPD_DAUCA 4-hydroxyphenylpyruvate dioxygenase OS=Daucus carota PE=2 SV=1//2.50898e-12
Solyc11g007720.1	1.1956	sp|Q0WQF7|OPD21_ARATH Dihydrolipoyllysine-residue acetyltransferase component 1 of pyruvate dehydrogenase complex, mitochondrial OS=Arabidopsis thaliana GN=LTA3 PE=1 SV=2//2.08978e-08
Solyc12g011000.1	1.19345	sp|Q9LXS6|CISY2_ARATH Citrate synthase 2, peroxisomal OS=Arabidopsis thaliana GN=CSY2 PE=2 SV=1//6.84611e-07
Solyc05g006520.2	1.19205	sp|P52903|ODPA_SOLTU Pyruvate dehydrogenase E1 component subunit alpha, mitochondrial OS=Solanum tuberosum PE=1 SV=1//4.24712e-38
Solyc06g008880.2	1.19135	sp|Q40153|LE14B_LITER LEC14B protein OS=Lithospermum erythrorhizon PE=2 SV=1//0
Solyc09g091660.2	1.1898	sp|Q76CU2|PDR1_TOBAC Pleiotropic drug resistance protein 1 OS=Nicotiana tabacum GN=PDR1 PE=2 SV=1//0
Solyc10g086420.1	1.17615	-//-
Solyc12g009990.1	1.17015	sp|Q9DBG7|SRPR_MOUSE Signal recognition particle receptor subunit alpha OS=Mus musculus GN=Srpr PE=1 SV=1//6.52362e-137
Solyc11g069180.1	1.16105	sp|Q9FS87|IVD2_SOLTU Isovaleryl-CoA dehydrogenase 2, mitochondrial (Fragment) OS=Solanum tuberosum GN=IVD2 PE=1 SV=1//0
Solyc02g093860.2	1.1511	sp|Q9FKS8|LHT1_ARATH Lysine histidine transporter 1 OS=Arabidopsis thaliana GN=LHT1 PE=1 SV=1//0
Solyc06g007540.2	1.14805	sp|P46269|QCR8_SOLTU Cytochrome b-c1 complex subunit 8 OS=Solanum tuberosum PE=1 SV=2//1.80063e-32
Solyc07g017610.2	1.13715	sp|Q9SMZ4|AASS_ARATH Alpha-aminoadipic semialdehyde synthase OS=Arabidopsis thaliana GN=LKR/SDH PE=1 SV=1//0
Solyc03g098220.2	1.1361	sp|Q9M304|LCB2B_ARATH Long chain base biosynthesis protein 2b OS=Arabidopsis thaliana GN=LCB2b PE=1 SV=1//7.75019e-09
Solyc12g008970.1	1.134	sp|Q9SLD2|DGAT1_ARATH Diacylglycerol O-acyltransferase 1 OS=Arabidopsis thaliana GN=DGAT1 PE=1 SV=2//4.86323e-10
Solyc03g118390.2	1.13345	-//-
Solyc08g080090.2	1.133	-//-
Solyc12g013690.1	1.13205	sp|B6D1N4|HPXO_KLEPN FAD-dependent urate hydroxylase OS=Klebsiella pneumoniae GN=hpxO PE=3 SV=1//2.34745e-06
Solyc04g063280.2	1.12685	-//-
Solyc10g074500.1	1.1232	sp|Q8LFC0|IDH1_ARATH Isocitrate dehydrogenase [NAD] regulatory subunit 1, mitochondrial OS=Arabidopsis thaliana GN=IDH1 PE=1 SV=2//1.43895e-76
Solyc05g041540.2	1.12315	sp|Q56WF8|SCP48_ARATH Serine carboxypeptidase-like 48 OS=Arabidopsis thaliana GN=SCPL48 PE=2 SV=2//0
Solyc04g015970.2	1.1228	sp|Q84M24|AB1A_ARATH ABC transporter A family member 1 OS=Arabidopsis thaliana GN=ABCA1 PE=2 SV=2//0
Solyc07g064270.2	1.12255	sp|Q9M5A9|GPT1_ARATH Glucose-6-phosphate/phosphate translocator 1, chloroplastic OS=Arabidopsis thaliana GN=GPT1 PE=2 SV=1//1.11249e-166
Solyc08g078390.2	1.12	sp|O65202|ACOX1_ARATH Peroxisomal acyl-coenzyme A oxidase 1 OS=Arabidopsis thaliana GN=ACX1 PE=1 SV=1//0
Solyc03g082920.2	1.1175	sp|Q03685|BIP5_TOBAC Luminal-binding protein 5 OS=Nicotiana tabacum GN=BIP5 PE=2 SV=1//4.11188e-23
Solyc07g043320.2	1.11395	-//-
Solyc05g007150.2	1.10555	sp|Q9M9S6|UTR3_ARATH UDP-galactose/UDP-glucose transporter 3 OS=Arabidopsis thaliana GN=UTR3 PE=1 SV=1//0
Solyc03g119140.2	1.10425	sp|Q9FPR3|EDR1_ARATH Serine/threonine-protein kinase EDR1 OS=Arabidopsis thaliana GN=EDR1 PE=1 SV=1//6.39652e-55
Solyc05g007060.2	1.10125	sp|Q8S8U4|NDHH_ATRBE NAD(P)H-quinone oxidoreductase subunit H, chloroplastic OS=Atropa belladonna GN=ndhH PE=3 SV=1//8.54969e-15
Solyc01g007910.2	1.09775	sp|Q8GTQ9|SUCA1_SOLLC Succinyl-CoA ligase [ADP-forming] subunit alpha-1, mitochondrial OS=Solanum lycopersicum GN=SCOA PE=1 SV=1//0
Solyc02g069100.2	1.0964	sp|P43508|CPR4_CAEEL Cathepsin B-like cysteine proteinase 4 OS=Caenorhabditis elegans GN=cpr-4 PE=2 SV=1//8.19052e-07
Solyc01g097270.2	1.07675	sp|P09762|WIN2_SOLTU Wound-induced protein WIN2 OS=Solanum tuberosum GN=WIN2 PE=2 SV=1//1.47322e-36
Solyc01g010750.2	1.0721	-//-
Solyc02g087000.2	1.0658	sp|Q9M7J9|POT8_ARATH Potassium transporter 8 OS=Arabidopsis thaliana GN=POT8 PE=2 SV=2//0
