# Supplementary material for: Transcriptome analysis and functional validation reveal a novel gene, BcCGF1, that enhances fungal virulence by promoting infection‐related development and host penetration
Source: Mol Plant Pathol. 2020 Apr 16;21(6):834–53. doi: 10.1111/mpp.12934 (PMC7214349; doi:10.1111/mpp.12934)
Supplement: Supplementary file 11 — TABLE S4 Down‐regulated tomato genes in response to Botrytis cinerea attack (24 hr post‐infection) [file MPP-21-834-s011.xlsx]

## Sheet: Sheet1
Table S4. Down-regulated tomato genes in response to B. cinerea attack (24 hr post infection)
Gene_id	log2.Fold_change.	Blast swiss prot
Novel01704	-1.8173	sp|P34913|HYES_HUMAN Bifunctional epoxide hydrolase 2 OS=Homo sapiens GN=EPHX2 PE=1 SV=2//3.5194e-16
Solyc00g024150.2	-1.3962	sp|Q1QXY2|PHS_CHRSD Putative pterin-4-alpha-carbinolamine dehydratase OS=Chromohalobacter salexigens (strain DSM 3043 / ATCC BAA-138 / NCIMB 13768) GN=Csal_1321 PE=3 SV=1//8.07394e-14
Solyc00g272810.1	-1.9484	sp|Q9SMB8|THT11_TOBAC Tyramine N-feruloyltransferase 4/11 OS=Nicotiana tabacum GN=THT4 PE=2 SV=1//2.40598e-50
Solyc01g005080.2	-1.2868	sp|Q9SIS3|MA656_ARATH 65-kDa microtubule-associated protein 6 OS=Arabidopsis thaliana GN=MAP65-6 PE=1 SV=1//2.11205e-10
Solyc01g005330.2	-1.5332	sp|Q8L7S4|MP702_ARATH Microtubule-associated protein 70-2 OS=Arabidopsis thaliana GN=MAP70.2 PE=1 SV=1//1.64693e-08
Solyc01g005730.2	-2.0621	sp|Q9C9H7|RLP12_ARATH Receptor-like protein 12 OS=Arabidopsis thaliana GN=RLP12 PE=2 SV=2//1.53107e-116
Solyc01g006680.2	-1.0143	sp|B2GUS6|KDM8_XENTR Lysine-specific demethylase 8 OS=Xenopus tropicalis GN=kdm8 PE=2 SV=1//3.85114e-26
Solyc01g006830.2	-1.681	-//-
Solyc01g006930.2	-1.8231	sp|Q8LFU0|NFYAA_ARATH Nuclear transcription factor Y subunit A-10 OS=Arabidopsis thaliana GN=NFYA10 PE=2 SV=2//9.18299e-31
Solyc01g006970.2	-1.1948	sp|Q9H2U1|DHX36_HUMAN Probable ATP-dependent RNA helicase DHX36 OS=Homo sapiens GN=DHX36 PE=1 SV=2//0
Solyc01g007890.1	-2.5805	-//-
Solyc01g008960.2	-2.081	sp|Q9ZVD5|AGO4_ARATH Protein argonaute 4 OS=Arabidopsis thaliana GN=AGO4 PE=1 SV=2//0
Solyc01g009430.2	-1.3265	-//-
Solyc01g010200.2	-2.4388	-//-
Solyc01g010480.2	-1.6194	sp|O64511|TLOV1_ARATH Protein TWIN LOV 1 OS=Arabidopsis thaliana GN=TLP1 PE=1 SV=2//4.23021e-13
Solyc01g028810.2	-1.4429	sp|Q9LJE4|CPNB2_ARATH Chaperonin 60 subunit beta 2, chloroplastic OS=Arabidopsis thaliana GN=CPN60B2 PE=1 SV=1//1.69897e-25
Solyc01g057780.2	-1.5829	sp|Q8S9K3|VAR3_ARATH Zinc finger protein VAR3, chloroplastic OS=Arabidopsis thaliana GN=VAR3 PE=1 SV=2//3.35987e-07
Solyc01g057830.2	-2.1662	sp|P29344|RR1_SPIOL 30S ribosomal protein S1, chloroplastic OS=Spinacia oleracea GN=RPS1 PE=1 SV=1//0
Solyc01g065580.2	-1.5002	sp|Q9LRZ3|PUM24_ARATH Pumilio homolog 24 OS=Arabidopsis thaliana GN=APUM24 PE=2 SV=1//6.34372e-06
Solyc01g065980.2	-1.2979	sp|P42736|RAP23_ARATH Ethylene-responsive transcription factor RAP2-3 OS=Arabidopsis thaliana GN=RAP2-3 PE=1 SV=2//1.01596e-31
Solyc01g079680.2	-1.9394	sp|Q9M651|RAGP2_ARATH RAN GTPase-activating protein 2 OS=Arabidopsis thaliana GN=RANGAP2 PE=1 SV=2//0
Solyc01g079710.2	-1.8452	sp|Q3UHX9|CI114_MOUSE Uncharacterized protein C9orf114 homolog OS=Mus musculus GN=D2Wsu81e PE=2 SV=1//5.26186e-09
Solyc01g086710.2	-1.942	sp|Q9P7X8|RPA2_SCHPO Probable DNA-directed RNA polymerase I subunit RPA2 OS=Schizosaccharomyces pombe (strain 972 / ATCC 24843) GN=rpa2 PE=2 SV=2//0
Solyc01g087670.2	-1.9071	sp|Q8NI36|WDR36_HUMAN WD repeat-containing protein 36 OS=Homo sapiens GN=WDR36 PE=1 SV=1//8.43862e-127
Solyc01g087730.2	-1.5285	sp|Q9LY66|RK1_ARATH 50S ribosomal protein L1, chloroplastic OS=Arabidopsis thaliana GN=RPL1 PE=1 SV=1//3.75058e-146
Solyc01g087780.2	-4.1309	sp|O65351|SUBL_ARATH Subtilisin-like protease OS=Arabidopsis thaliana GN=ARA12 PE=1 SV=1//5.06757e-147
Solyc01g088080.2	-1.3759	sp|Q552J0|TCPQ_DICDI T-complex protein 1 subunit theta OS=Dictyostelium discoideum GN=cct8 PE=3 SV=1//0
Solyc01g088100.2	-3.1823	sp|Q10M00|C3H22_ORYSJ Zinc finger CCCH domain-containing protein 22 OS=Oryza sativa subsp. japonica GN=Os03g0328900 PE=2 SV=2//2.37179e-140
Solyc01g088610.2	-2.9855	-//-
Solyc01g090670.2	-2.1309	sp|P17955|NUP62_RAT Nuclear pore glycoprotein p62 OS=Rattus norvegicus GN=Nup62 PE=1 SV=1//8.53426e-19
Solyc01g090680.2	-1.3338	-//-
Solyc01g090790.2	-4.7671	sp|Q8GZ38|UNE10_ARATH Transcription factor UNE10 OS=Arabidopsis thaliana GN=UNE10 PE=2 SV=1//2.05587e-08
Solyc01g094280.2	-1.732	sp|Q71ZW2|FOLD_LISMF Bifunctional protein FolD OS=Listeria monocytogenes serotype 4b (strain F2365) GN=folD PE=3 SV=1//1.13285e-08
Solyc01g094340.2	-1.7857	sp|Q9LD43|ACCA_ARATH Acetyl-coenzyme A carboxylase carboxyl transferase subunit alpha, chloroplastic OS=Arabidopsis thaliana GN=CAC3 PE=1 SV=1//0
Solyc01g094460.2	-1.6203	-//-
Solyc01g094790.2	-4.0683	sp|Q9FS29|CAS2_SOLTU Bifunctional L-3-cyanoalanine synthase/cysteine synthase 2, mitochondrial OS=Solanum tuberosum GN=PCAS-2 PE=1 SV=1//0
Solyc01g094910.2	-1.4215	sp|Q9FLW2|FRO5_ARATH Ferric reduction oxidase 5 OS=Arabidopsis thaliana GN=FRO5 PE=2 SV=1//1.11672e-12
Solyc01g094940.2	-2.0167	sp|Q3EDL4|Y1154_ARATH Probable serine/threonine-protein kinase At1g01540 OS=Arabidopsis thaliana GN=At1g01540 PE=1 SV=2//0
Solyc01g095740.2	-2.1431	sp|Q0DBU5|RH31_ORYSJ DEAD-box ATP-dependent RNA helicase 31 OS=Oryza sativa subsp. japonica GN=Os06g0526600 PE=3 SV=2//1.14985e-20
Solyc01g096360.2	-5.1108	sp|Q54Y72|GACA_DICDI Rho GTPase-activating protein gacA OS=Dictyostelium discoideum GN=gacA PE=3 SV=1//7.47113e-18
Solyc01g096900.2	-2.6722	sp|Q5YLB5|GYRA_NICBE DNA gyrase subunit A, chloroplastic/mitochondrial OS=Nicotiana benthamiana GN=GYRA PE=2 SV=1//0
Solyc01g096920.2	-2.1823	-//-
Solyc01g097290.2	-3.4314	sp|O24407|IAA16_ARATH Auxin-responsive protein IAA16 OS=Arabidopsis thaliana GN=IAA16 PE=1 SV=1//7.07057e-108
Solyc01g097640.2	-2.2493	sp|Q14692|BMS1_HUMAN Ribosome biogenesis protein BMS1 homolog OS=Homo sapiens GN=BMS1 PE=1 SV=1//5.71395e-131
Solyc01g097770.2	-6.8534	sp|O48963|PHOT1_ARATH Phototropin-1 OS=Arabidopsis thaliana GN=PHOT1 PE=1 SV=1//1.03002e-06
Solyc01g098380.2	-1.3541	sp|Q8LB01|DAPB2_ARATH 4-hydroxy-tetrahydrodipicolinate reductase 2, chloroplastic OS=Arabidopsis thaliana GN=DAPB2 PE=2 SV=1//4.57337e-25
Solyc01g098560.2	-2.0497	sp|Q3ECP7|ERDL5_ARATH Sugar transporter ERD6-like 5 OS=Arabidopsis thaliana GN=At1g54730 PE=2 SV=2//0
Solyc01g098590.2	-1.0762	sp|Q99288|DET1_YEAST Broad-range acid phosphatase DET1 OS=Saccharomyces cerevisiae (strain ATCC 204508 / S288c) GN=DET1 PE=1 SV=1//2.15557e-26
Solyc01g098630.2	-2.4237	-//-
Solyc01g099260.2	-1.8652	sp|Q6A997|DNAJ1_PROAC Chaperone protein DnaJ 1 OS=Propionibacterium acnes (strain KPA171202 / DSM 16379) GN=dnaJ1 PE=3 SV=1//6.36244e-07
Solyc01g099750.2	-2.1782	sp|Q3UDW8|HGNAT_MOUSE Heparan-alpha-glucosaminide N-acetyltransferase OS=Mus musculus GN=Hgsnat PE=1 SV=2//8.21657e-33
Solyc01g099840.2	-1.4223	-//-
Solyc01g100200.2	-1.8911	sp|P0C883|SCL33_ARATH Scarecrow-like protein 33 OS=Arabidopsis thaliana GN=SCL33 PE=3 SV=1//2.49264e-175
Solyc01g100570.2	-1.2882	sp|O94514|NOP56_SCHPO Nucleolar protein 56 OS=Schizosaccharomyces pombe (strain 972 / ATCC 24843) GN=nop56 PE=2 SV=1//5.85724e-07
Solyc01g101100.2	-1.9514	sp|Q9SJG2|Y2296_ARATH Probable receptor-like protein kinase At2g42960 OS=Arabidopsis thaliana GN=At2g42960 PE=2 SV=1//2.77757e-17
Solyc01g102540.2	-1.6184	sp|Q9Z0W3|NU160_MOUSE Nuclear pore complex protein Nup160 OS=Mus musculus GN=Nup160 PE=1 SV=2//2.52382e-12
Solyc01g103440.2	-1.7387	sp|P52420|PUR2_ARATH Phosphoribosylamine--glycine ligase, chloroplastic OS=Arabidopsis thaliana GN=PUR2 PE=2 SV=2//0
Solyc01g103720.2	-1.4227	sp|Q7ZXX9|BOP1B_XENLA Ribosome biogenesis protein bop1-B OS=Xenopus laevis GN=bop1-b PE=2 SV=1//3.48355e-07
Solyc01g103740.2	-1.3926	sp|A8ID74|BOP1_CHLRE Ribosome biogenesis protein BOP1 homolog OS=Chlamydomonas reinhardtii GN=CHLREDRAFT_111274 PE=3 SV=2//3.90411e-09
Solyc01g103750.2	-1.0273	sp|Q12WC7|HIS1_METBU ATP phosphoribosyltransferase OS=Methanococcoides burtonii (strain DSM 6242) GN=hisG PE=3 SV=1//3.28144e-08
Solyc01g104030.2	-2.3692	sp|Q38898|AKT2_ARATH Potassium channel AKT2/3 OS=Arabidopsis thaliana GN=AKT2 PE=1 SV=1//5.844e-07
Solyc01g104640.2	-1.5306	sp|B6SFA4|MAA3_ARATH Probable helicase MAGATAMA 3 OS=Arabidopsis thaliana GN=MAA3 PE=2 SV=1//0
Solyc01g104950.2	-2.1744	sp|A5JTQ3|XYL2_MEDSV Beta-xylosidase/alpha-L-arabinofuranosidase 2 OS=Medicago sativa subsp. varia GN=Xyl2 PE=2 SV=1//2.25428e-40
Solyc01g105410.2	-3.7047	-//-
Solyc01g105680.2	-5.2535	sp|Q9FMF5|RPT3_ARATH Root phototropism protein 3 OS=Arabidopsis thaliana GN=RPT3 PE=1 SV=2//0
Solyc01g106780.2	-1.9306	sp|Q43117|KPYA_RICCO Pyruvate kinase isozyme A, chloroplastic OS=Ricinus communis PE=1 SV=1//0
Solyc01g107350.2	-1.9118	-//-
Solyc01g109250.2	-1.3065	-//-
Solyc01g109590.2	-2.3358	sp|Q3EDL4|Y1154_ARATH Probable serine/threonine-protein kinase At1g01540 OS=Arabidopsis thaliana GN=At1g01540 PE=1 SV=2//5.6203e-20
Solyc01g109850.2	-1.385	sp|Q949X7|DCDA1_ARATH Diaminopimelate decarboxylase 1, chloroplastic OS=Arabidopsis thaliana GN=LYSA1 PE=1 SV=1//7.48916e-25
Solyc01g110060.2	-2.0503	sp|Q9SDZ9|PPAF2_IPOBA Purple acid phosphatase 2 OS=Ipomoea batatas GN=PAP2 PE=1 SV=1//5.77744e-13
Solyc01g110360.2	-3.0382	sp|Q944G9|ALFC2_ARATH Probable fructose-bisphosphate aldolase 2, chloroplastic OS=Arabidopsis thaliana GN=FBA2 PE=1 SV=2//0
Solyc01g111260.2	-2.3653	sp|P34024|PLC_LISMO 1-phosphatidylinositol phosphodiesterase OS=Listeria monocytogenes serovar 1/2a (strain ATCC BAA-679 / EGD-e) GN=plcA PE=1 SV=1//3.21425e-10
Solyc01g111420.2	-1.6905	sp|Q5RCE6|RL1D1_PONAB Ribosomal L1 domain-containing protein 1 OS=Pongo abelii GN=RSL1D1 PE=2 SV=2//2.66715e-23
Solyc01g112020.2	-1.0469	sp|Q8VYR5|PP351_ARATH Pentatricopeptide repeat-containing protein At4g35850, mitochondrial OS=Arabidopsis thaliana GN=At4g35850 PE=1 SV=1//5.9755e-16
Solyc02g014310.2	-1.5004	sp|Q7XTT4|NUCL2_ORYSJ Nucleolin 2 OS=Oryza sativa subsp. japonica GN=Os04g0620700 PE=2 SV=2//4.4592e-16
Solyc02g020940.2	-3.5863	sp|P09043|G3PA_TOBAC Glyceraldehyde-3-phosphate dehydrogenase A, chloroplastic (Fragment) OS=Nicotiana tabacum GN=GAPA PE=2 SV=1//0
Solyc02g021640.2	-1.0248	sp|Q9S9Q9|Y1044_ARATH BTB/POZ domain-containing protein At1g30440 OS=Arabidopsis thaliana GN=At1g30440 PE=1 SV=2//7.83657e-73
Solyc02g030170.2	-3.4575	sp|P93472|DIM_PEA Delta(24)-sterol reductase OS=Pisum sativum GN=DIM PE=1 SV=1//2.11104e-58
Solyc02g032660.2	-1.6958	sp|Q9LYT3|TT12_ARATH Protein TRANSPARENT TESTA 12 OS=Arabidopsis thaliana GN=TT12 PE=2 SV=1//4.21987e-06
Solyc02g036350.2	-1.5868	sp|P31237|ACCO_ACTDE 1-aminocyclopropane-1-carboxylate oxidase OS=Actinidia deliciosa GN=ACO PE=2 SV=1//0
Solyc02g063090.2	-1.3906	sp|P80317|TCPZ_MOUSE T-complex protein 1 subunit zeta OS=Mus musculus GN=Cct6a PE=1 SV=3//0
Solyc02g063150.2	-2.8626	sp|P08706|RBS1_SOLLC Ribulose bisphosphate carboxylase small chain 1, chloroplastic OS=Solanum lycopersicum GN=RBCS-1 PE=2 SV=2//2.81484e-121
Solyc02g063280.2	-1.8814	-//-
Solyc02g064770.2	-2.1809	sp|O07015|RSBQ_BACSU Sigma factor SigB regulation protein RsbQ OS=Bacillus subtilis (strain 168) GN=rsbQ PE=1 SV=1//7.14846e-54
Solyc02g064800.2	-1.0381	sp|Q92466|DDB2_HUMAN DNA damage-binding protein 2 OS=Homo sapiens GN=DDB2 PE=1 SV=1//2.40715e-11
Solyc02g064940.1	-5.358	sp|Q8W3M4|Y4744_ARATH Uncharacterized protein At4g06744 OS=Arabidopsis thaliana GN=At4g06744 PE=2 SV=1//1.08123e-89
Solyc02g065220.2	-3.358	sp|D1MI46|C76BA_SWEMU Geraniol 8-hydroxylase OS=Swertia mussotii GN=CYP76B10 PE=1 SV=1//2.13036e-32
Solyc02g065280.2	-3.7576	sp|Q6RYA0|SABP2_TOBAC Salicylic acid-binding protein 2 OS=Nicotiana tabacum GN=SABP2 PE=1 SV=1//2.35064e-145
Solyc02g065400.2	-1.7024	sp|P23322|PSBO_SOLLC Oxygen-evolving enhancer protein 1, chloroplastic OS=Solanum lycopersicum GN=PSBO PE=2 SV=2//0
Solyc02g066950.2	-1.4533	sp|Q94A41|AMY3_ARATH Alpha-amylase 3, chloroplastic OS=Arabidopsis thaliana GN=AMY3 PE=1 SV=1//9.16825e-165
Solyc02g067090.2	-1.6183	-//-
Solyc02g067580.2	-1.3961	-//-
Solyc02g068050.2	-1.7601	-//-
Solyc02g068090.2	-1.7741	sp|P82024|RR21_SPIOL 30S ribosomal protein S21, chloroplastic (Fragment) OS=Spinacia oleracea GN=rps21 PE=1 SV=1//6.18252e-12
Solyc02g068150.2	-1.3664	sp|Q9C7F5|NTF2_ARATH Nuclear transport factor 2 OS=Arabidopsis thaliana GN=NTF2 PE=2 SV=1//1.22453e-65
Solyc02g068640.2	-1.4422	sp|O04016|P5CR_ACTCH Pyrroline-5-carboxylate reductase OS=Actinidia chinensis PE=2 SV=1//3.91679e-157
Solyc02g068820.1	-1.4	sp|Q9FL28|FLS2_ARATH LRR receptor-like serine/threonine-protein kinase FLS2 OS=Arabidopsis thaliana GN=FLS2 PE=1 SV=1//4.56296e-160
Solyc02g069290.2	-1.8456	sp|D1FP53|LIN_MEDTR Putative E3 ubiquitin-protein ligase LIN OS=Medicago truncatula GN=LIN PE=2 SV=1//2.00728e-14
Solyc02g070100.2	-1.4773	sp|Q9SW44|RH16_ARATH DEAD-box ATP-dependent RNA helicase 16 OS=Arabidopsis thaliana GN=RH16 PE=2 SV=1//0
Solyc02g070390.2	-1.9049	-//-
Solyc02g070800.2	-2.5397	sp|O19904|YCF23_CYACA Uncharacterized protein ycf23 OS=Cyanidium caldarium GN=ycf23 PE=3 SV=1//2.58671e-10
Solyc02g070810.2	-1.4589	sp|Q8TEM1|PO210_HUMAN Nuclear pore membrane glycoprotein 210 OS=Homo sapiens GN=NUP210 PE=1 SV=3//1.1118e-42
Solyc02g070890.2	-2.3437	sp|Q9FL28|FLS2_ARATH LRR receptor-like serine/threonine-protein kinase FLS2 OS=Arabidopsis thaliana GN=FLS2 PE=1 SV=1//0
Solyc02g071030.1	-2.2799	sp|P07370|CB2B_SOLLC Chlorophyll a-b binding protein 1B, chloroplastic OS=Solanum lycopersicum GN=CAB1B PE=3 SV=1//0
Solyc02g071210.2	-2.2803	sp|F4I1G5|CRIM2_ARATH Cold-regulated 413 inner membrane protein 2, chloroplastic OS=Arabidopsis thaliana GN=COR413IM2 PE=1 SV=1//2.60491e-13
Solyc02g076690.2	-2.5902	sp|P43297|RD21A_ARATH Cysteine proteinase RD21a OS=Arabidopsis thaliana GN=RD21A PE=1 SV=1//9.88176e-06
Solyc02g077090.2	-3.6016	sp|Q9LI74|CHUP1_ARATH Protein CHUP1, chloroplastic OS=Arabidopsis thaliana GN=CHUP1 PE=1 SV=1//7.56805e-09
Solyc02g077590.1	-2.3558	sp|Q9FN29|ATB52_ARATH Homeobox-leucine zipper protein ATHB-52 OS=Arabidopsis thaliana GN=ATHB-52 PE=2 SV=1//6.24145e-21
Solyc02g077920.2	-1.8314	sp|Q38741|SBP1_ANTMA Squamosa promoter-binding protein 1 OS=Antirrhinum majus GN=SBP1 PE=2 SV=1//3.44805e-09
Solyc02g077990.2	-1.3478	sp|P93014|RR5_ARATH 30S ribosomal protein S5, chloroplastic OS=Arabidopsis thaliana GN=rps5 PE=1 SV=1//5.75069e-30
Solyc02g078670.2	-1.4747	-//-
Solyc02g079190.2	-1.2829	sp|Q570C0|TIR1_ARATH Protein TRANSPORT INHIBITOR RESPONSE 1 OS=Arabidopsis thaliana GN=TIR1 PE=1 SV=2//0
Solyc02g079210.2	-1.776	sp|Q38732|DAG_ANTMA DAG protein, chloroplastic OS=Antirrhinum majus GN=DAG PE=2 SV=1//1.33538e-14
Solyc02g079770.2	-2.0151	sp|Q38732|DAG_ANTMA DAG protein, chloroplastic OS=Antirrhinum majus GN=DAG PE=2 SV=1//6.01244e-93
Solyc02g079950.2	-1.2954	sp|Q41932|PSBQ2_ARATH Oxygen-evolving enhancer protein 3-2, chloroplastic OS=Arabidopsis thaliana GN=PSBQ2 PE=1 SV=2//2.46128e-44
Solyc02g080510.1	-3.7505	-//-
Solyc02g080530.2	-1.8848	sp|Q9SB81|PER42_ARATH Peroxidase 42 OS=Arabidopsis thaliana GN=PER42 PE=1 SV=2//1.37334e-19
Solyc02g080540.1	-2.0645	sp|P29790|ATPG_TOBAC ATP synthase gamma chain, chloroplastic OS=Nicotiana tabacum GN=ATPC PE=1 SV=1//0
Solyc02g081160.2	-1.8135	sp|P21343|PFPB_SOLTU Pyrophosphate--fructose 6-phosphate 1-phosphotransferase subunit beta OS=Solanum tuberosum PE=1 SV=2//1.32393e-46
Solyc02g081680.2	-1.5424	sp|Q9ZPV5|NOC2L_ARATH Nucleolar complex protein 2 homolog OS=Arabidopsis thaliana GN=At2g18220 PE=2 SV=2//1.71514e-30
Solyc02g081810.2	-1.4103	sp|Q9LD90|CBF5_ARATH H/ACA ribonucleoprotein complex subunit 4 OS=Arabidopsis thaliana GN=CBF5 PE=1 SV=1//0
Solyc02g081850.2	-1.2673	sp|O64759|CAAT5_ARATH Cationic amino acid transporter 5 OS=Arabidopsis thaliana GN=CAT5 PE=1 SV=1//0
Solyc02g081910.1	-1.8162	sp|Q4UM42|TOP1_RICFE DNA topoisomerase 1 OS=Rickettsia felis (strain ATCC VR-1525 / URRWXCal2) GN=topA PE=3 SV=1//2.04395e-11
Solyc02g082120.2	-1.4857	sp|Q7VG78|GUAA_HELHP Probable GMP synthase [glutamine-hydrolyzing] OS=Helicobacter hepaticus (strain ATCC 51449 / 3B1) GN=guaA PE=3 SV=1//1.16861e-46
Solyc02g082140.2	-3.8474	-//-
Solyc02g082850.2	-1.8053	sp|Q10S58|SAT2_ORYSJ Probable serine acetyltransferase 2 OS=Oryza sativa subsp. japonica GN=SAT2 PE=2 SV=1//5.6116e-23
Solyc02g083310.2	-1.362	-//-
Solyc02g083810.2	-2.0984	sp|O04977|FENR1_TOBAC Ferredoxin--NADP reductase, leaf-type isozyme, chloroplastic OS=Nicotiana tabacum GN=PETH PE=2 SV=1//5.54623e-43
Solyc02g084440.2	-3.1448	sp|Q40677|ALFC_ORYSJ Fructose-bisphosphate aldolase, chloroplastic OS=Oryza sativa subsp. japonica GN=Os11g0171300 PE=1 SV=2//2.27707e-46
Solyc02g085230.2	-2.4942	-//-
Solyc02g085760.2	-1.406	sp|P54493|GLUP_BACSU Rhomboid protease GluP OS=Bacillus subtilis (strain 168) GN=gluP PE=1 SV=2//6.93431e-23
Solyc02g085780.2	-1.6417	sp|Q6PAV2|HERC4_MOUSE Probable E3 ubiquitin-protein ligase HERC4 OS=Mus musculus GN=Herc4 PE=2 SV=2//1.30165e-08
Solyc02g085870.2	-3.0074	sp|Q9XF43|KCS6_ARATH 3-ketoacyl-CoA synthase 6 OS=Arabidopsis thaliana GN=CUT1 PE=1 SV=1//0
Solyc02g085950.2	-2.3363	sp|P07180|RBS3A_SOLLC Ribulose bisphosphate carboxylase small chain 3A/3C, chloroplastic OS=Solanum lycopersicum GN=RBCS-3A/3C PE=3 SV=1//2.51601e-124
Solyc02g086130.2	-1.6449	-//-
Solyc02g086460.2	-1.0833	-//-
Solyc02g086600.2	-2.4967	sp|Q9S7G6|PNP2_ARATH Polyribonucleotide nucleotidyltransferase 2, mitochondrial OS=Arabidopsis thaliana GN=PNP2 PE=2 SV=1//2.54142e-13
Solyc02g086730.1	-1.9334	sp|P24929|RK12_TOBAC 50S ribosomal protein L12, chloroplastic OS=Nicotiana tabacum GN=RPL12 PE=1 SV=1//1.64476e-79
Solyc02g086830.2	-1.447	sp|O22609|DEGP1_ARATH Protease Do-like 1, chloroplastic OS=Arabidopsis thaliana GN=DEGP1 PE=1 SV=2//0
Solyc02g088490.2	-1.2612	sp|Q8LGI2|SCPDL_ARATH Probable mitochondrial saccharopine dehydrogenase-like oxidoreductase At5g39410 OS=Arabidopsis thaliana GN=At5g39410 PE=1 SV=2//0
Solyc02g088780.2	-2.3563	sp|B5DG67|WDR12_SALSA Ribosome biogenesis protein wdr12 OS=Salmo salar GN=wdr12 PE=2 SV=1//1.63266e-15
Solyc02g089350.2	-5.809	sp|P27057|GAST1_SOLLC Protein GAST1 OS=Solanum lycopersicum GN=GAST1 PE=2 SV=1//1.78189e-56
Solyc02g090100.1	-4.3968	-//-
Solyc02g090380.2	-2.1907	sp|Q9FKZ1|DRL42_ARATH Probable disease resistance protein At5g66900 OS=Arabidopsis thaliana GN=At5g66900 PE=2 SV=1//2.38349e-144
Solyc02g090430.2	-2.7984	sp|O22040|ANP1_ARATH Mitogen-activated protein kinase kinase kinase ANP1 OS=Arabidopsis thaliana GN=ANP1 PE=1 SV=2//5.02254e-65
Solyc02g091640.2	-2.8703	sp|Q84WN0|Y4920_ARATH Uncharacterized protein At4g37920, chloroplastic OS=Arabidopsis thaliana GN=At4g37920 PE=1 SV=2//3.70921e-176
Solyc02g091670.1	-1.5731	-//-
Solyc02g091840.2	-2.3864	sp|O49545|BAME1_ARATH Leucine-rich repeat receptor-like serine/threonine-protein kinase BAM1 OS=Arabidopsis thaliana GN=BAM1 PE=1 SV=1//0
Solyc02g092530.2	-3.005	sp|Q9URY7|FMDA_SCHPO Putative formamidase C869.04 OS=Schizosaccharomyces pombe (strain 972 / ATCC 24843) GN=SPAC869.04 PE=2 SV=1//4.20451e-08
Solyc02g092560.2	-1.09	sp|Q66GP0|Y5738_ARATH BTB/POZ domain-containing protein At5g67385 OS=Arabidopsis thaliana GN=At5g67385 PE=2 SV=2//1.88646e-44
Solyc02g092670.1	-1.4816	sp|O65351|SUBL_ARATH Subtilisin-like protease OS=Arabidopsis thaliana GN=ARA12 PE=1 SV=1//0
Solyc02g093970.2	-2.6241	sp|Q8LFN2|Y3037_ARATH Probable inactive leucine-rich repeat receptor-like protein kinase At3g03770 OS=Arabidopsis thaliana GN=At3g03770 PE=2 SV=1//2.96675e-141
Solyc03g005010.2	-1.4848	sp|Q6M9M7|Y1998_PARUW Uncharacterized RNA methyltransferase pc1998 OS=Protochlamydia amoebophila (strain UWE25) GN=pc1998 PE=3 SV=1//2.96166e-13
Solyc03g005230.2	-1.557	sp|P23525|IN37_SPIOL 37 kDa inner envelope membrane protein, chloroplastic OS=Spinacia oleracea PE=1 SV=1//3.4743e-176
Solyc03g005760.1	-2.4661	sp|P07369|CB2G_SOLLC Chlorophyll a-b binding protein 3C, chloroplastic OS=Solanum lycopersicum GN=CAB3C PE=3 SV=1//0
Solyc03g005770.1	-2.4255	sp|P07369|CB2G_SOLLC Chlorophyll a-b binding protein 3C, chloroplastic OS=Solanum lycopersicum GN=CAB3C PE=3 SV=1//0
Solyc03g006360.2	-4.33	sp|Q05349|12KD_FRAAN Auxin-repressed 12.5 kDa protein OS=Fragaria ananassa PE=2 SV=1//8.45345e-27
Solyc03g007770.2	-1.1081	sp|Q9FLV9|SLAH3_ARATH S-type anion channel SLAH3 OS=Arabidopsis thaliana GN=SLAH3 PE=1 SV=1//0
Solyc03g025270.2	-1.7782	sp|Q94AH9|MD36A_ARATH Mediator of RNA polymerase II transcription subunit 36a OS=Arabidopsis thaliana GN=MED36A PE=1 SV=2//1.54424e-28
Solyc03g026110.2	-2.3907	-//-
Solyc03g026220.2	-1.6597	sp|Q0WUQ1|BAG1_ARATH BAG family molecular chaperone regulator 1 OS=Arabidopsis thaliana GN=BAG1 PE=1 SV=1//4.73848e-108
Solyc03g032010.2	-2.5707	sp|Q41438|HMDH3_SOLTU 3-hydroxy-3-methylglutaryl-coenzyme A reductase 3 OS=Solanum tuberosum GN=HMG3 PE=2 SV=1//2.10516e-30
Solyc03g032020.2	-1.127	sp|Q41438|HMDH3_SOLTU 3-hydroxy-3-methylglutaryl-coenzyme A reductase 3 OS=Solanum tuberosum GN=HMG3 PE=2 SV=1//2.74857e-30
Solyc03g032070.2	-1.5157	sp|Q9DE27|RUVB2_XENLA RuvB-like 2 OS=Xenopus laevis GN=ruvbl2 PE=2 SV=1//3.33649e-107
Solyc03g034220.2	-2.957	sp|P07179|RBS2A_SOLLC Ribulose bisphosphate carboxylase small chain 2A, chloroplastic OS=Solanum lycopersicum GN=RBCS-2A PE=2 SV=2//2.89218e-124
Solyc03g044150.2	-2.2812	sp|O65351|SUBL_ARATH Subtilisin-like protease OS=Arabidopsis thaliana GN=ARA12 PE=1 SV=1//4.19071e-43
Solyc03g044470.2	-3.2473	sp|Q8LDU4|RCCR_ARATH Red chlorophyll catabolite reductase, chloroplastic OS=Arabidopsis thaliana GN=RCCR PE=1 SV=2//1.10779e-79
Solyc03g051900.2	-1.4645	sp|Q6NS46|RRP5_MOUSE Protein RRP5 homolog OS=Mus musculus GN=Pdcd11 PE=2 SV=2//1.38705e-12
Solyc03g058190.2	-1.7226	sp|P72749|TYPA_SYNY3 GTP-binding protein TypA/BipA homolog OS=Synechocystis sp. (strain PCC 6803 / Kazusa) GN=typA PE=3 SV=1//0
Solyc03g058350.2	-1.0201	sp|Q10251|IF2P_SCHPO Eukaryotic translation initiation factor 5B OS=Schizosaccharomyces pombe (strain 972 / ATCC 24843) GN=SPAC56F8.03 PE=1 SV=1//0
Solyc03g062650.2	-1.0727	sp|A8C756|THADA_MOUSE Thyroid adenoma-associated protein homolog OS=Mus musculus GN=Thada PE=2 SV=1//6.1407e-15
Solyc03g071590.2	-4.1407	sp|P46489|MDHP_FLABI Malate dehydrogenase [NADP], chloroplastic OS=Flaveria bidentis PE=1 SV=1//2.41785e-13
Solyc03g078080.2	-1.4248	sp|Q2JS42|PYRH_SYNJA Uridylate kinase OS=Synechococcus sp. (strain JA-3-3Ab) GN=pyrH PE=3 SV=1//3.61829e-104
Solyc03g079930.2	-1.6439	sp|Q8W487|YB95_ARATH Uncharacterized protein At2g39795, mitochondrial OS=Arabidopsis thaliana GN=At2g39795 PE=1 SV=1//3.88097e-17
Solyc03g080060.1	-1.4565	sp|Q9FHG4|LRKS7_ARATH Probable L-type lectin-domain containing receptor kinase S.7 OS=Arabidopsis thaliana GN=LECRKS7 PE=2 SV=1//8.71084e-73
Solyc03g080160.2	-1.334	sp|Q94JX9|NACA2_ARATH Nascent polypeptide-associated complex subunit alpha-like protein 2 OS=Arabidopsis thaliana GN=At3g49470 PE=2 SV=2//4.78125e-38
Solyc03g083090.2	-1.2187	sp|P93568|SSY1_SOLTU Soluble starch synthase 1, chloroplastic/amyloplastic OS=Solanum tuberosum PE=2 SV=1//3.28788e-18
Solyc03g083280.2	-1.3638	sp|Q9M3A8|PP273_ARATH Pentatricopeptide repeat-containing protein At3g49240 OS=Arabidopsis thaliana GN=EMB1796 PE=2 SV=1//6.33777e-06
Solyc03g083560.1	-5.1585	-//-
Solyc03g083720.1	-1.6519	sp|P17407|21KD_DAUCA 21 kDa protein OS=Daucus carota PE=2 SV=1//1.24703e-43
Solyc03g083770.1	-3.9754	sp|P17407|21KD_DAUCA 21 kDa protein OS=Daucus carota PE=2 SV=1//1.69641e-45
Solyc03g093240.2	-1.8327	sp|Q66GP9|NOA1_ARATH NO-associated protein 1, chloroplastic/mitochondrial OS=Arabidopsis thaliana GN=NOA1 PE=1 SV=1//0
Solyc03g093410.2	-1.767	sp|Q07423|HEX6_RICCO Hexose carrier protein HEX6 OS=Ricinus communis GN=HEX6 PE=2 SV=1//0
Solyc03g093480.2	-1.3909	sp|Q9C8Z4|HEAT1_ARATH Uncharacterized protein At3g06530 OS=Arabidopsis thaliana GN=At3g06530 PE=2 SV=3//2.38664e-06
Solyc03g093550.1	-1.8293	sp|Q40478|ERF5_TOBAC Ethylene-responsive transcription factor 5 OS=Nicotiana tabacum GN=ERF5 PE=2 SV=1//2.18866e-86
Solyc03g096800.2	-2.2233	-//-
Solyc03g097160.2	-2.0946	sp|Q5U2W5|TBL3_RAT Transducin beta-like protein 3 OS=Rattus norvegicus GN=Tbl3 PE=2 SV=1//1.0822e-178
Solyc03g097190.2	-1.4348	sp|Q9LFE4|Y5673_ARATH WEB family protein At5g16730, chloroplastic OS=Arabidopsis thaliana GN=At5g16730 PE=1 SV=1//1.05884e-25
Solyc03g097670.2	-1.6722	-//-
Solyc03g097950.2	-1.8546	sp|Q9FJP3|RK29_ARATH 50S ribosomal protein L29, chloroplastic OS=Arabidopsis thaliana GN=RPL29 PE=1 SV=1//2.88988e-57
Solyc03g098110.2	-1.9605	-//-
Solyc03g098280.2	-1.1028	sp|Q7XSA2|AGO1B_ORYSJ Protein argonaute 1B OS=Oryza sativa subsp. japonica GN=AGO1B PE=2 SV=3//0
Solyc03g110860.2	-2.0115	sp|Q9SMP0|NFYC1_ARATH Nuclear transcription factor Y subunit C-1 OS=Arabidopsis thaliana GN=NFYC1 PE=1 SV=1//8.98519e-92
Solyc03g110910.2	-1.1515	sp|Q93ZR1|ELP3_ARATH Elongator complex protein 3 OS=Arabidopsis thaliana GN=HAG3 PE=1 SV=1//2.54345e-13
Solyc03g111050.2	-3.5483	-//-
Solyc03g111390.2	-1.0494	sp|Q921I2|KLDC4_MOUSE Kelch domain-containing protein 4 OS=Mus musculus GN=Klhdc4 PE=1 SV=2//1.16674e-88
Solyc03g112150.1	-1.3977	sp|P68158|EFTU_TOBAC Elongation factor Tu, chloroplastic OS=Nicotiana tabacum GN=TUFA PE=3 SV=1//0
Solyc03g112530.2	-2.5745	sp|Q9FLX9|NLE1_ARATH Notchless protein homolog OS=Arabidopsis thaliana GN=NLE1 PE=2 SV=1//7.41279e-07
Solyc03g112760.2	-7.5672	-//-
Solyc03g112820.2	-1.9123	sp|O00566|MPP10_HUMAN U3 small nucleolar ribonucleoprotein protein MPP10 OS=Homo sapiens GN=MPHOSPH10 PE=1 SV=2//1.00012e-18
Solyc03g113250.2	-4.4879	sp|Q8H157|PTR19_ARATH Nitrate transporter 1.2 OS=Arabidopsis thaliana GN=NRT1.2 PE=1 SV=1//2.09041e-06
Solyc03g113630.2	-2.6194	sp|Q9S7Q2|PP124_ARATH Pentatricopeptide repeat-containing protein At1g74850, chloroplastic OS=Arabidopsis thaliana GN=PTAC2 PE=2 SV=1//1.22904e-09
Solyc03g116170.2	-2.2235	sp|Q01105|SET_HUMAN Protein SET OS=Homo sapiens GN=SET PE=1 SV=3//4.49948e-47
Solyc03g116380.2	-1.6149	-//-
Solyc03g117040.2	-1.4404	-//-
Solyc03g117120.2	-1.8706	sp|P52948|NUP98_HUMAN Nuclear pore complex protein Nup98-Nup96 OS=Homo sapiens GN=NUP98 PE=1 SV=4//2.93406e-20
Solyc03g118410.2	-1.8215	sp|P52414|ACP4_CUPLA Acyl carrier protein 4, chloroplastic OS=Cuphea lanceolata GN=ACL1 PE=3 SV=1//3.11846e-06
Solyc03g118680.2	-1.9827	sp|Q8S9K3|VAR3_ARATH Zinc finger protein VAR3, chloroplastic OS=Arabidopsis thaliana GN=VAR3 PE=1 SV=2//5.20584e-13
Solyc03g119060.2	-1.553	sp|Q9C9U3|DOX2_ARATH Alpha-dioxygenase 2 OS=Arabidopsis thaliana GN=DOX2 PE=2 SV=1//0
Solyc03g119080.2	-4.532	sp|Q9LV33|BGL44_ARATH Beta-glucosidase 44 OS=Arabidopsis thaliana GN=BGLU44 PE=2 SV=1//1.22962e-11
Solyc03g119690.1	-3.5068	sp|Q9LS40|ASPG1_ARATH Protein ASPARTIC PROTEASE IN GUARD CELL 1 OS=Arabidopsis thaliana GN=ASPG1 PE=1 SV=1//3.91584e-165
Solyc03g120630.2	-1.5568	sp|P16180|RR17_ARATH 30S ribosomal protein S17, chloroplastic OS=Arabidopsis thaliana GN=RPS17 PE=2 SV=1//3.55597e-40
Solyc03g120710.2	-1.9303	-//-
Solyc03g120850.2	-2.6844	sp|P08927|RUBB_PEA RuBisCO large subunit-binding protein subunit beta, chloroplastic OS=Pisum sativum PE=1 SV=2//1.23678e-17
Solyc03g120910.2	-2.0124	sp|Q9ZU11|ATB15_ARATH Homeobox-leucine zipper protein ATHB-15 OS=Arabidopsis thaliana GN=ATHB-15 PE=1 SV=1//0
Solyc03g121180.2	-5.535	sp|Q9LU14|APG2_ARATH GDSL esterase/lipase APG OS=Arabidopsis thaliana GN=APG PE=1 SV=1//4.01411e-13
Solyc03g121640.2	-1.3254	sp|Q93ZM7|CH60C_ARATH Chaperonin CPN60-like 2, mitochondrial OS=Arabidopsis thaliana GN=At3g13860 PE=1 SV=2//0
Solyc03g123530.2	-1.3919	sp|Q03701|CEBPZ_HUMAN CCAAT/enhancer-binding protein zeta OS=Homo sapiens GN=CEBPZ PE=1 SV=3//1.69963e-109
Solyc04g005800.2	-2.3677	sp|Q02283|HAT5_ARATH Homeobox-leucine zipper protein HAT5 OS=Arabidopsis thaliana GN=HAT5 PE=1 SV=1//1.36635e-38
Solyc04g007000.1	-1.9069	sp|Q9ZWM9|RAV1_ARATH AP2/ERF and B3 domain-containing transcription factor RAV1 OS=Arabidopsis thaliana GN=RAV1 PE=1 SV=1//2.27174e-118
Solyc04g007790.2	-2.4035	sp|P85524|KIRO_ACTDE Kirola OS=Actinidia deliciosa PE=1 SV=1//7.63097e-30
Solyc04g008290.2	-1.4999	sp|Q9SIS3|MA656_ARATH 65-kDa microtubule-associated protein 6 OS=Arabidopsis thaliana GN=MAP65-6 PE=1 SV=1//0
Solyc04g009030.2	-2.1272	sp|P09043|G3PA_TOBAC Glyceraldehyde-3-phosphate dehydrogenase A, chloroplastic (Fragment) OS=Nicotiana tabacum GN=GAPA PE=2 SV=1//0
Solyc04g009740.2	-2.0406	-//-
Solyc04g011580.2	-2.4911	sp|Q9ZW07|PUM1_ARATH Pumilio homolog 1 OS=Arabidopsis thaliana GN=APUM1 PE=1 SV=1//8.99822e-06
Solyc04g014400.2	-1.526	sp|Q9FIZ3|GSO2_ARATH LRR receptor-like serine/threonine-protein kinase GSO2 OS=Arabidopsis thaliana GN=GSO2 PE=2 SV=2//2.01069e-13
Solyc04g015480.2	-1.1738	-//-
Solyc04g015940.2	-2.0446	sp|Q5JTH9|RRP12_HUMAN RRP12-like protein OS=Homo sapiens GN=RRP12 PE=1 SV=2//3.51817e-36
Solyc04g016240.2	-1.3856	sp|O22224|Y2162_ARATH Uncharacterized protein At2g41620 OS=Arabidopsis thaliana GN=At2g41620 PE=2 SV=2//8.87946e-15
Solyc04g016380.2	-1.0377	sp|Q8UVY2|BRX1_XENLA Ribosome biogenesis protein BRX1 homolog OS=Xenopus laevis GN=brix1 PE=2 SV=1//2.70417e-16
Solyc04g025650.2	-1.4764	-//-
Solyc04g040120.1	-1.6502	sp|P48631|FD6E2_SOYBN Omega-6 fatty acid desaturase, endoplasmic reticulum isozyme 2 OS=Glycine max GN=FAD2-2 PE=2 SV=1//1.57976e-180
Solyc04g050960.2	-2.1806	-//-
Solyc04g051670.2	-1.7714	sp|Q9XIK4|U202A_ARATH UPF0202 protein At1g10490 OS=Arabidopsis thaliana GN=At1g10490 PE=2 SV=2//0
Solyc04g054480.2	-1.8562	sp|Q9C9A6|PUB10_ARATH U-box domain-containing protein 10 OS=Arabidopsis thaliana GN=PUB10 PE=2 SV=1//6.31868e-07
Solyc04g054500.2	-4.3667	sp|Q9SZN7|HIP26_ARATH Heavy metal-associated isoprenylated plant protein 26 OS=Arabidopsis thaliana GN=HIPP26 PE=1 SV=1//1.07936e-44
Solyc04g057870.2	-1.7595	-//-
Solyc04g063360.2	-1.3882	sp|O19922|FTSH_CYACA ATP-dependent zinc metalloprotease FtsH OS=Cyanidium caldarium GN=ftsH PE=3 SV=1//9.14292e-94
Solyc04g064590.1	-1.5341	sp|P23561|STE11_YEAST Serine/threonine-protein kinase STE11 OS=Saccharomyces cerevisiae (strain ATCC 204508 / S288c) GN=STE11 PE=1 SV=3//1.9518e-13
Solyc04g071140.2	-1.6449	sp|P54772|DCHS_SOLLC Histidine decarboxylase OS=Solanum lycopersicum GN=HDC PE=2 SV=1//8.32336e-173
Solyc04g071900.2	-2.5677	sp|Q96520|PER12_ARATH Peroxidase 12 OS=Arabidopsis thaliana GN=PER12 PE=1 SV=1//3.43277e-147
Solyc04g072260.1	-1.2974	sp|Q869L3|MDN1_DICDI Midasin OS=Dictyostelium discoideum GN=mdn1 PE=3 SV=2//5.93297e-06
Solyc04g072400.2	-1.2069	sp|Q84WN0|Y4920_ARATH Uncharacterized protein At4g37920, chloroplastic OS=Arabidopsis thaliana GN=At4g37920 PE=1 SV=2//2.98761e-102
Solyc04g072740.2	-2.399	sp|P53393|SUT3_STYHA Low affinity sulfate transporter 3 OS=Stylosanthes hamata GN=ST3 PE=2 SV=1//2.46178e-10
Solyc04g072780.2	-2.846	-//-
Solyc04g074030.2	-1.5203	sp|Q8VZG8|Y4885_ARATH Probable LRR receptor-like serine/threonine-protein kinase At4g08850 OS=Arabidopsis thaliana GN=At4g08850 PE=1 SV=3//8.48307e-16
Solyc04g076780.2	-1.1174	sp|Q9FME8|OPT4_ARATH Oligopeptide transporter 4 OS=Arabidopsis thaliana GN=OPT4 PE=2 SV=1//1.08035e-12
Solyc04g077780.2	-2.4853	sp|P29675|SF3_HELAN Pollen-specific protein SF3 OS=Helianthus annuus GN=SF3 PE=2 SV=1//1.12726e-06
Solyc04g078610.2	-1.6664	sp|O75037|KI21B_HUMAN Kinesin-like protein KIF21B OS=Homo sapiens GN=KIF21B PE=1 SV=2//7.23732e-06
Solyc04g080630.2	-1.8332	sp|Q9FWS4|RK31_ARATH 50S ribosomal protein L31, chloroplastic OS=Arabidopsis thaliana GN=RPL31 PE=1 SV=1//5.63448e-48
Solyc04g080940.2	-3.1941	sp|Q6J163|5NG4_PINTA Auxin-induced protein 5NG4 OS=Pinus taeda PE=2 SV=1//1.30604e-18
Solyc04g081070.2	-1.2429	sp|Q9FIG9|ARC6_ARATH Protein ACCUMULATION AND REPLICATION OF CHLOROPLASTS 6, chloroplastic OS=Arabidopsis thaliana GN=ARC6 PE=1 SV=1//1.03201e-25
Solyc04g081360.2	-2.0276	-//-
Solyc04g081370.2	-3.3207	-//-
Solyc04g081490.2	-1.5957	sp|P25862|TBB1_AVESA Tubulin beta-1 chain (Fragment) OS=Avena sativa GN=TUBB1 PE=2 SV=1//2.64231e-38
Solyc04g081580.2	-1.6683	sp|Q9ZRZ8|RH28_ARATH DEAD-box ATP-dependent RNA helicase 28 OS=Arabidopsis thaliana GN=RH28 PE=2 SV=1//0
Solyc04g082010.1	-1.6482	sp|P17340|PLAS_SOLLC Plastocyanin, chloroplastic OS=Solanum lycopersicum GN=PETE PE=2 SV=1//6.45707e-84
Solyc04g082310.2	-2.2008	-//-
Solyc04g082680.2	-1.0298	sp|Q9FPG2|OP21B_ARATH Outer envelope pore protein 21B, chloroplastic OS=Arabidopsis thaliana GN=OEP21B PE=1 SV=1//1.10803e-69
Solyc05g005080.2	-1.3401	sp|Q38890|GUN25_ARATH Endoglucanase 25 OS=Arabidopsis thaliana GN=KOR PE=1 SV=1//0
Solyc05g005570.2	-2.2078	sp|P93217|GP2_SOLLC Polygalacturonase non-catalytic subunit AroGP2 OS=Solanum lycopersicum GN=GP2 PE=3 SV=1//3.2912e-142
Solyc05g005710.2	-1.5445	sp|Q9ZS45|SPDE_SOLLC Spermidine synthase OS=Solanum lycopersicum GN=SPDSYN PE=2 SV=1//0
Solyc05g005880.2	-1.8605	sp|P42732|RR13_ARATH 30S ribosomal protein S13, chloroplastic OS=Arabidopsis thaliana GN=RPS13 PE=2 SV=1//3.39999e-71
Solyc05g006050.2	-2.1009	sp|P42751|CCD11_ARATH Cyclin-D1-1 OS=Arabidopsis thaliana GN=CYCD1-1 PE=1 SV=3//1.07644e-07
Solyc05g006170.2	-2.9253	sp|Q7RTR2|NLRC3_HUMAN Protein NLRC3 OS=Homo sapiens GN=NLRC3 PE=2 SV=2//7.51292e-06
Solyc05g006650.2	-2.706	sp|Q9LV17|BH079_ARATH Transcription factor bHLH79 OS=Arabidopsis thaliana GN=BHLH79 PE=2 SV=1//3.3271e-07
Solyc05g006900.1	-1.4831	-//-
Solyc05g007470.2	-1.3433	sp|Q54DY9|BCS1B_DICDI Probable mitochondrial chaperone BCS1-B OS=Dictyostelium discoideum GN=bcsl1b PE=3 SV=1//2.72476e-27
Solyc05g007510.2	-1.9169	sp|Q9LQV2|RDR1_ARATH RNA-dependent RNA polymerase 1 OS=Arabidopsis thaliana GN=RDR1 PE=2 SV=1//6.77587e-19
Solyc05g008230.2	-1.7173	sp|Q9C9A6|PUB10_ARATH U-box domain-containing protein 10 OS=Arabidopsis thaliana GN=PUB10 PE=2 SV=1//1.05977e-06
Solyc05g008350.2	-1.629	sp|Q9ZU35|AB7G_ARATH ABC transporter G family member 7 OS=Arabidopsis thaliana GN=ABCG7 PE=1 SV=1//0
Solyc05g009350.2	-3.2367	sp|Q9LTS7|C3H65_ARATH Zinc finger CCCH domain-containing protein 65 OS=Arabidopsis thaliana GN=EMB1789 PE=2 SV=1//3.2304e-40
Solyc05g009780.2	-1.7693	sp|Q9FV52|AMP1B_ARATH Methionine aminopeptidase 1B, chloroplastic OS=Arabidopsis thaliana GN=MAP1B PE=2 SV=2//3.89201e-24
Solyc05g009930.2	-1.224	sp|Q9LI74|CHUP1_ARATH Protein CHUP1, chloroplastic OS=Arabidopsis thaliana GN=CHUP1 PE=1 SV=1//9.78438e-15
Solyc05g010660.2	-1.6194	sp|Q93Y94|RPOT1_NICSY DNA-directed RNA polymerase 1, mitochondrial OS=Nicotiana sylvestris GN=RPOT1 PE=2 SV=1//1.48085e-15
Solyc05g010670.2	-1.9806	sp|Q04619|HS90B_CHICK Heat shock cognate protein HSP 90-beta OS=Gallus gallus GN=HSP90AB1 PE=2 SV=1//6.114e-12
Solyc05g011990.2	-1.6355	-//-
Solyc05g012100.2	-2.8753	sp|Q42896|SCRK2_SOLLC Fructokinase-2 OS=Solanum lycopersicum GN=FRK2 PE=2 SV=2//1.78919e-43
Solyc05g012200.2	-1.6644	sp|Q8JFW1|ASND1_DANRE Asparagine synthetase domain-containing protein 1 OS=Danio rerio GN=asnsd1 PE=2 SV=1//2.4708e-98
Solyc05g012380.2	-2.6526	sp|Q93V72|E13L4_ARATH Glucan endo-1,3-beta-glucosidase-like protein At1g69295 OS=Arabidopsis thaliana GN=At1g69295 PE=2 SV=1//1.35857e-27
Solyc05g012510.2	-5.2458	sp|P53535|PHSL2_SOLTU Alpha-1,4 glucan phosphorylase L-2 isozyme, chloroplastic/amyloplastic OS=Solanum tuberosum GN=STP-1 PE=1 SV=1//8.20151e-08
Solyc05g013160.2	-2.17	sp|P94026|RBCMT_TOBAC Ribulose-1,5 bisphosphate carboxylase/oxygenase large subunit N-methyltransferase, chloroplastic OS=Nicotiana tabacum GN=RBCMT PE=2 SV=1//0
Solyc05g013380.2	-1.554	sp|Q9S7E9|GGT2_ARATH Glutamate--glyoxylate aminotransferase 2 OS=Arabidopsis thaliana GN=GGAT2 PE=1 SV=1//0
Solyc05g013720.2	-1.0376	-//-
Solyc05g013740.2	-1.6442	sp|P38432|COIL_HUMAN Coilin OS=Homo sapiens GN=COIL PE=1 SV=1//2.67575e-08
Solyc05g014130.2	-1.9789	-//-
Solyc05g015490.2	-3.0474	sp|Q9C7F7|UGPI5_ARATH Uncharacterized GPI-anchored protein At1g27950 OS=Arabidopsis thaliana GN=At1g27950 PE=1 SV=1//2.80875e-28
Solyc05g015510.2	-2.394	sp|Q9S840|SPL2_ARATH Squamosa promoter-binding-like protein 2 OS=Arabidopsis thaliana GN=SPL2 PE=2 SV=1//1.7247e-07
Solyc05g017990.2	-1.3529	sp|O94631|MRM1_SCHPO rRNA methyltransferase, mitochondrial OS=Schizosaccharomyces pombe (strain 972 / ATCC 24843) GN=mrm1 PE=2 SV=1//4.46248e-37
Solyc05g018510.2	-2.2615	sp|O81016|AB32G_ARATH ABC transporter G family member 32 OS=Arabidopsis thaliana GN=ABCG32 PE=1 SV=1//0
Solyc05g026560.2	-1.1406	sp|O22161|ADLO1_ARATH Protein ARABIDILLO 1 OS=Arabidopsis thaliana GN=FBX5 PE=1 SV=1//1.39564e-07
Solyc05g050500.1	-2.5356	sp|P11402|ATPD_SPIOL ATP synthase delta chain, chloroplastic OS=Spinacia oleracea GN=ATPD PE=1 SV=2//1.12905e-21
Solyc05g051240.1	-2.3719	sp|Q9LZL3|PCS1L_ARATH Aspartic proteinase PCS1 OS=Arabidopsis thaliana GN=PCS1 PE=2 SV=1//8.87983e-55
Solyc05g051520.2	-2.1509	sp|Q08J23|NSUN2_HUMAN tRNA (cytosine(34)-C(5))-methyltransferase OS=Homo sapiens GN=NSUN2 PE=1 SV=2//6.04275e-134
Solyc05g052030.1	-1.104	sp|Q9LY05|EF106_ARATH Ethylene-responsive transcription factor ERF106 OS=Arabidopsis thaliana GN=ERF106 PE=2 SV=1//5.62737e-43
Solyc05g052600.2	-1.1719	sp|O20252|S17P_SPIOL Sedoheptulose-1,7-bisphosphatase, chloroplastic OS=Spinacia oleracea PE=2 SV=1//0
Solyc05g053470.2	-1.523	sp|P29197|CH60A_ARATH Chaperonin CPN60, mitochondrial OS=Arabidopsis thaliana GN=CPN60 PE=1 SV=2//0
Solyc05g054120.1	-1.3364	sp|Q41916|CYT5_ARATH Cysteine proteinase inhibitor 5 OS=Arabidopsis thaliana GN=CYS5 PE=2 SV=2//2.80092e-27
Solyc05g054750.2	-1.5587	-//-
Solyc05g054960.2	-1.7272	sp|Q38732|DAG_ANTMA DAG protein, chloroplastic OS=Antirrhinum majus GN=DAG PE=2 SV=1//1.5523e-37
Solyc05g055990.2	-2.3563	sp|Q9ATM6|PIP24_MAIZE Aquaporin PIP2-4 OS=Zea mays GN=PIP2-4 PE=1 SV=1//5.19718e-120
Solyc05g056300.2	-2.2749	sp|Q9XFH8|TRXF1_ARATH Thioredoxin F1, chloroplastic OS=Arabidopsis thaliana GN=At3g02730 PE=1 SV=2//1.04163e-10
Solyc05g056310.2	-1.831	sp|P49368|TCPG_HUMAN T-complex protein 1 subunit gamma OS=Homo sapiens GN=CCT3 PE=1 SV=4//0
Solyc05g056390.2	-1.9328	sp|P34893|CH10_ARATH 10 kDa chaperonin OS=Arabidopsis thaliana GN=CPN10 PE=2 SV=1//2.90312e-48
Solyc06g006080.2	-1.4396	sp|O82392|THIC_ARATH Phosphomethylpyrimidine synthase, chloroplastic OS=Arabidopsis thaliana GN=THIC PE=1 SV=1//0
Solyc06g008030.2	-2.4866	sp|Q8GZM7|PIF1_ARATH Transcription factor PIF1 OS=Arabidopsis thaliana GN=PIF1 PE=1 SV=1//6.64136e-18
Solyc06g008220.2	-3.5961	sp|Q38732|DAG_ANTMA DAG protein, chloroplastic OS=Antirrhinum majus GN=DAG PE=2 SV=1//6.0126e-39
Solyc06g008940.2	-1.4758	sp|Q9ZT91|EFTM_ARATH Elongation factor Tu, mitochondrial OS=Arabidopsis thaliana GN=TUFA PE=1 SV=1//0
Solyc06g009400.2	-1.0048	sp|Q9ZST4|GLNB_ARATH Nitrogen regulatory protein P-II homolog OS=Arabidopsis thaliana GN=GLB1 PE=1 SV=1//2.19117e-70
Solyc06g050760.1	-2.2135	sp|P20144|WUN1_SOLTU Wound-induced protein 1 OS=Solanum tuberosum GN=WUN1 PE=2 SV=1//1.58434e-45
Solyc06g051260.2	-2.9279	sp|Q9XEF0|BH051_ARATH Transcription factor bHLH51 OS=Arabidopsis thaliana GN=BHLH51 PE=2 SV=1//5.03641e-26
Solyc06g051960.2	-3.6946	sp|Q9M3B0|PME34_ARATH Probable pectinesterase/pectinesterase inhibitor 34 OS=Arabidopsis thaliana GN=PME34 PE=2 SV=1//0
Solyc06g054260.1	-1.5825	sp|P12372|PSAD_SOLLC Photosystem I reaction center subunit II, chloroplastic OS=Solanum lycopersicum GN=psaD PE=2 SV=1//4.56898e-132
Solyc06g060150.2	-1.3733	sp|P40937|RFC5_HUMAN Replication factor C subunit 5 OS=Homo sapiens GN=RFC5 PE=1 SV=1//4.08013e-137
Solyc06g060830.2	-3.4913	sp|P46600|HAT1_ARATH Homeobox-leucine zipper protein HAT1 OS=Arabidopsis thaliana GN=HAT1 PE=2 SV=1//3.40055e-47
Solyc06g061070.2	-1.3095	sp|Q39732|GCSH_FLAAN Glycine cleavage system H protein, mitochondrial OS=Flaveria anomala GN=GDCSH PE=2 SV=1//7.2316e-20
Solyc06g061230.2	-7.1279	-//-
Solyc06g062600.2	-3.9621	sp|Q9S746|HTH_ARATH Protein HOTHEAD OS=Arabidopsis thaliana GN=HTH PE=1 SV=1//0
Solyc06g063110.1	-2.4138	sp|P0C035|ATL60_ARATH RING-H2 finger protein ATL60 OS=Arabidopsis thaliana GN=ATL60 PE=2 SV=1//1.66154e-37
Solyc06g063370.2	-1.7659	sp|Q9XF89|CB5_ARATH Chlorophyll a-b binding protein CP26, chloroplastic OS=Arabidopsis thaliana GN=LHCB5 PE=2 SV=1//5.20729e-12
Solyc06g064460.2	-2.2709	sp|Q9LZH9|RL7A2_ARATH 60S ribosomal protein L7a-2 OS=Arabidopsis thaliana GN=RPL7AB PE=1 SV=1//1.28442e-34
Solyc06g064940.2	-2.1701	sp|Q56Z59|PATL3_ARATH Patellin-3 OS=Arabidopsis thaliana GN=PATL3 PE=1 SV=2//1.26827e-08
Solyc06g065260.2	-1.2362	sp|Q9LJM4|IKU2_ARATH Receptor-like protein kinase HAIKU2 OS=Arabidopsis thaliana GN=IKU2 PE=1 SV=1//0
Solyc06g065270.2	-1.1944	sp|Q9FIJ7|KADC2_ARATH Probable adenylate kinase 2, chloroplastic OS=Arabidopsis thaliana GN=At5g47840 PE=2 SV=1//1.88143e-24
Solyc06g066000.1	-1.0922	sp|P31853|ATPX_SPIOL ATP synthase subunit b&apos;, chloroplastic OS=Spinacia oleracea GN=ATPG PE=1 SV=2//7.21716e-60
Solyc06g066030.2	-1.7522	sp|Q84ZT9|WVD2_ARATH Protein WAVE-DAMPENED 2 OS=Arabidopsis thaliana GN=WVD2 PE=2 SV=1//3.7083e-22
Solyc06g068010.2	-1.2521	sp|Q06881|BCCP_NOSS1 Biotin carboxyl carrier protein of acetyl-CoA carboxylase OS=Nostoc sp. (strain PCC 7120 / UTEX 2576) GN=accB PE=1 SV=2//5.38157e-08
Solyc06g068140.2	-1.0963	sp|Q9XI36|MBD10_ARATH Methyl-CpG-binding domain-containing protein 10 OS=Arabidopsis thaliana GN=MBD10 PE=1 SV=1//2.28379e-40
Solyc06g068220.2	-1.1585	sp|Q73Y99|DHMA_MYCPA Haloalkane dehalogenase OS=Mycobacterium paratuberculosis (strain ATCC BAA-968 / K-10) GN=dhmA PE=3 SV=1//1.23901e-08
Solyc06g068270.2	-1.1492	sp|Q07512|FLS_PETHY Flavonol synthase/flavanone 3-hydroxylase OS=Petunia hybrida GN=FL PE=2 SV=1//1.9988e-06
Solyc06g068670.2	-1.0986	sp|P83643|UP12_ORYSI Unknown protein DS12 from 2D-PAGE of leaf, chloroplastic OS=Oryza sativa subsp. indica GN=OsI_027381 PE=1 SV=2//1.21898e-28
Solyc06g068980.2	-1.5951	sp|Q9FPR3|EDR1_ARATH Serine/threonine-protein kinase EDR1 OS=Arabidopsis thaliana GN=EDR1 PE=1 SV=1//2.24658e-23
Solyc06g069030.2	-1.8485	-//-
Solyc06g069170.2	-1.1928	-//-
Solyc06g069770.2	-1.7493	-//-
Solyc06g071290.2	-2.5143	sp|Q9STS1|BADH2_ARATH Betaine aldehyde dehydrogenase 2, mitochondrial OS=Arabidopsis thaliana GN=ALDH10A9 PE=2 SV=1//5.83102e-21
Solyc06g071430.2	-1.1421	sp|Q93YW0|EXEC1_ARATH Protein EXECUTER 1, chloroplastic OS=Arabidopsis thaliana GN=EX1 PE=1 SV=1//8.87689e-30
Solyc06g071790.2	-2.1434	sp|Q43364|EFTUB_NICSY Elongation factor TuB, chloroplastic OS=Nicotiana sylvestris GN=TUFB PE=2 SV=1//1.49519e-84
Solyc06g073090.2	-2.0609	sp|P19954|PRSP1_SPIOL Ribosome-binding factor PSRP1, chloroplastic OS=Spinacia oleracea GN=PSRP1 PE=1 SV=2//2.53138e-107
Solyc06g073550.2	-1.4077	sp|Q659C4|LAR1B_HUMAN La-related protein 1B OS=Homo sapiens GN=LARP1B PE=1 SV=2//7.12663e-16
Solyc06g075090.2	-8.1936	sp|Q8RUN2|LOG1_ARATH Cytokinin riboside 5&apos;-monophosphate phosphoribohydrolase LOG1 OS=Arabidopsis thaliana GN=LOG1 PE=1 SV=1//2.70024e-109
Solyc06g075340.2	-2.1032	sp|Q8YQL2|CARB_NOSS1 Carbamoyl-phosphate synthase large chain OS=Nostoc sp. (strain PCC 7120 / UTEX 2576) GN=carB PE=3 SV=1//1.36632e-50
Solyc06g075390.2	-1.3365	-//-
Solyc06g075660.2	-2.8635	sp|Q4JL84|MYB59_ARATH Transcription factor MYB59 OS=Arabidopsis thaliana GN=MYB59 PE=2 SV=2//1.69057e-11
Solyc06g082370.2	-1.2003	-//-
Solyc06g082750.2	-2.0542	sp|O80363|RK17_TOBAC 50S ribosomal protein L17, chloroplastic OS=Nicotiana tabacum GN=RPL17 PE=2 SV=1//1.21204e-10
Solyc06g082940.2	-2.7526	sp|Q9SUI4|PSAL_ARATH Photosystem I reaction center subunit XI, chloroplastic OS=Arabidopsis thaliana GN=PSAL PE=1 SV=2//2.74768e-106
Solyc06g082980.2	-1.9639	sp|O48962|EBP_ARATH Probable 3-beta-hydroxysteroid-Delta(8),Delta(7)-isomerase OS=Arabidopsis thaliana GN=At1g20050 PE=2 SV=1//1.87142e-14
Solyc06g083190.2	-1.4504	sp|Q38931|FKB62_ARATH Peptidyl-prolyl cis-trans isomerase FKBP62 OS=Arabidopsis thaliana GN=FKBP62 PE=1 SV=2//1.17937e-18
Solyc06g083540.2	-1.9423	-//-
Solyc07g005830.2	-1.8518	sp|Q8YNE3|IF3_NOSS1 Translation initiation factor IF-3 OS=Nostoc sp. (strain PCC 7120 / UTEX 2576) GN=infC PE=3 SV=1//1.29874e-28
Solyc07g005930.2	-2.7687	sp|P69242|RPOT3_NICSY DNA-directed RNA polymerase 3, chloroplastic OS=Nicotiana sylvestris GN=RPOT3 PE=2 SV=1//0
Solyc07g006530.2	-1.987	sp|Q9I0K9|PUR8_PSEAE Adenylosuccinate lyase OS=Pseudomonas aeruginosa (strain ATCC 15692 / PAO1 / 1C / PRS 101 / LMG 12228) GN=purB PE=3 SV=1//0
Solyc07g006590.1	-1.1563	-//-
Solyc07g006630.2	-4.5023	sp|Q9FHH8|COL5_ARATH Zinc finger protein CONSTANS-LIKE 5 OS=Arabidopsis thaliana GN=COL5 PE=2 SV=2//5.72106e-25
Solyc07g008210.2	-8.9434	-//-
Solyc07g008760.2	-1.759	-//-
Solyc07g009350.2	-1.478	sp|B6JX19|UTP25_SCHJY U3 small nucleolar RNA-associated protein 25 OS=Schizosaccharomyces japonicus (strain yFS275 / FY16936) GN=utp25 PE=3 SV=1//1.21941e-26
Solyc07g009380.2	-1.9423	sp|Q38907|XTH25_ARATH Probable xyloglucan endotransglucosylase/hydrolase protein 25 OS=Arabidopsis thaliana GN=XTH25 PE=2 SV=2//3.3847e-127
Solyc07g018360.2	-1.1615	sp|A5GTG7|EFTS_SYNR3 Elongation factor Ts OS=Synechococcus sp. (strain RCC307) GN=tsf PE=3 SV=1//1.17511e-78
Solyc07g022900.2	-3.5826	sp|P27521|CA4_ARATH Chlorophyll a-b binding protein 4, chloroplastic OS=Arabidopsis thaliana GN=LHCA4 PE=1 SV=1//9.34713e-38
Solyc07g039200.2	-1.4078	sp|Q54ED4|GRWD1_DICDI Glutamate-rich WD repeat-containing protein 1 OS=Dictyostelium discoideum GN=grwd1 PE=3 SV=1//4.21094e-110
Solyc07g041870.2	-1.6527	sp|Q3UDE2|TTL12_MOUSE Tubulin--tyrosine ligase-like protein 12 OS=Mus musculus GN=Ttll12 PE=1 SV=1//5.636e-12
Solyc07g042490.1	-1.9902	-//-
Solyc07g043600.2	-1.7487	sp|Q9LYT2|PP287_ARATH Pentatricopeptide repeat-containing protein At3g59040 OS=Arabidopsis thaliana GN=At3g59040 PE=2 SV=2//0
Solyc07g044760.2	-1.446	sp|Q9LUW5|RH53_ARATH DEAD-box ATP-dependent RNA helicase 53 OS=Arabidopsis thaliana GN=RH53 PE=2 SV=1//0
Solyc07g044860.2	-1.4972	sp|P29795|PSBP_SOLLC Oxygen-evolving enhancer protein 2, chloroplastic OS=Solanum lycopersicum GN=PSBP PE=2 SV=1//2.95347e-20
Solyc07g047790.2	-1.9572	sp|P54651|HSC90_DICDI Heat shock cognate 90 kDa protein OS=Dictyostelium discoideum GN=hspD PE=1 SV=2//1.23274e-12
Solyc07g047950.1	-1.693	sp|Q9LDL7|PAT1_ARATH Scarecrow-like transcription factor PAT1 OS=Arabidopsis thaliana GN=PAT1 PE=2 SV=1//0
Solyc07g049230.1	-3.1552	-//-
Solyc07g049550.2	-2.6996	sp|P24157|ACCO4_SOLLC 1-aminocyclopropane-1-carboxylate oxidase 4 OS=Solanum lycopersicum GN=ACO4 PE=2 SV=1//0
Solyc07g049610.1	-2.1535	sp|Q7XJ98|KATAM_ARATH Xyloglucan galactosyltransferase KATAMARI1 OS=Arabidopsis thaliana GN=KAM1 PE=1 SV=1//8.14294e-105
Solyc07g052110.2	-1.2636	sp|Q922K7|NOP2_MOUSE Putative ribosomal RNA methyltransferase NOP2 OS=Mus musculus GN=Nop2 PE=2 SV=1//1.23892e-171
Solyc07g052210.2	-3.8286	-//-
Solyc07g053350.2	-1.2415	-//-
Solyc07g053470.2	-1.4687	sp|O25225|TYPA_HELPY GTP-binding protein TypA/BipA homolog OS=Helicobacter pylori (strain ATCC 700392 / 26695) GN=typA PE=3 SV=1//1.32457e-161
Solyc07g054460.2	-2.2013	-//-
Solyc07g055050.2	-2.5027	sp|P08443|ATPZ_SYNP6 ATP synthase protein I OS=Synechococcus sp. (strain ATCC 27144 / PCC 6301 / SAUG 1402/1) GN=atpI PE=3 SV=1//8.57999e-08
Solyc07g055200.2	-1.3923	sp|Q39010|KSG6_ARATH Shaggy-related protein kinase zeta OS=Arabidopsis thaliana GN=ASK6 PE=2 SV=2//0
Solyc07g055720.2	-2.0413	sp|Q4UKR8|HSPC2_RICFE Small heat shock protein C2 OS=Rickettsia felis (strain ATCC VR-1525 / URRWXCal2) GN=hspC2 PE=3 SV=1//3.11464e-11
Solyc07g055810.2	-1.3848	sp|C0LGE0|Y1765_ARATH Probable LRR receptor-like serine/threonine-protein kinase At1g07650 OS=Arabidopsis thaliana GN=At1g07650 PE=1 SV=1//0
Solyc07g056540.2	-2.2995	sp|Q9LRR9|GLO1_ARATH Peroxisomal (S)-2-hydroxy-acid oxidase GLO1 OS=Arabidopsis thaliana GN=GLO1 PE=1 SV=1//0
Solyc07g061900.2	-1.5637	sp|O80361|RK4_TOBAC 50S ribosomal protein L4, chloroplastic OS=Nicotiana tabacum GN=RPL4 PE=2 SV=1//1.67063e-127
Solyc07g062220.2	-1.4256	-//-
Solyc07g062440.1	-2.4988	-//-
Solyc07g062730.1	-1.0625	-//-
Solyc07g062870.2	-2.5627	sp|Q9ASV6|RR20_ARATH 30S ribosomal protein S20, chloroplastic OS=Arabidopsis thaliana GN=RPS20 PE=1 SV=1//4.36729e-42
Solyc07g062950.2	-1.6905	sp|Q58G01|LHWL3_ARATH Transcription factor bHLH155 OS=Arabidopsis thaliana GN=BHLH155 PE=2 SV=1//3.08951e-19
Solyc07g063190.2	-2.4022	sp|Q9SEU6|TRXM4_ARATH Thioredoxin M4, chloroplastic OS=Arabidopsis thaliana GN=At3g15360 PE=1 SV=2//2.94873e-56
Solyc07g063230.2	-3.6555	sp|Q8BY89|CTL2_MOUSE Choline transporter-like protein 2 OS=Mus musculus GN=Slc44a2 PE=1 SV=2//2.03888e-51
Solyc07g063430.2	-1.0447	-//-
Solyc07g063460.1	-1.2358	sp|Q74LY0|UBIE_LACJO Demethylmenaquinone methyltransferase OS=Lactobacillus johnsonii (strain CNCM I-12250 / La1 / NCC 533) GN=ubiE PE=3 SV=1//5.16218e-08
Solyc07g063750.2	-1.6086	sp|O81832|Y4729_ARATH G-type lectin S-receptor-like serine/threonine-protein kinase At4g27290 OS=Arabidopsis thaliana GN=At4g27290 PE=2 SV=4//8.76101e-14
Solyc07g063960.2	-2.003	sp|Q02764|RK24_TOBAC 50S ribosomal protein L24, chloroplastic OS=Nicotiana tabacum GN=RPL24 PE=1 SV=1//1.05406e-99
Solyc07g064330.2	-2.2516	sp|Q9S1G2|DPO1_RHILE DNA polymerase I OS=Rhizobium leguminosarum GN=polA PE=3 SV=1//4.42444e-16
Solyc07g064810.2	-2.082	sp|Q9SZ30|HIS5_ARATH Imidazole glycerol phosphate synthase hisHF, chloroplastic OS=Arabidopsis thaliana GN=At4g26900 PE=1 SV=1//8.48383e-12
Solyc07g065260.2	-1.3468	sp|Q93WV0|WRK20_ARATH Probable WRKY transcription factor 20 OS=Arabidopsis thaliana GN=WRKY20 PE=2 SV=1//2.17361e-142
Solyc07g066180.2	-3.5775	-//-
Solyc07g066310.2	-1.4904	sp|Q40163|PSBR_SOLLC Photosystem II 10 kDa polypeptide, chloroplastic OS=Solanum lycopersicum GN=PSBR PE=2 SV=1//8.78914e-82
Solyc07g066410.2	-1.6237	-//-
Solyc07g066610.2	-1.4243	sp|Q42961|PGKH_TOBAC Phosphoglycerate kinase, chloroplastic OS=Nicotiana tabacum PE=2 SV=1//1.31717e-07
Solyc08g005490.2	-1.29	sp|Q9C6S7|PMTK_ARATH Probable methyltransferase PMT20 OS=Arabidopsis thaliana GN=At1g31850 PE=1 SV=1//6.06597e-18
Solyc08g005560.2	-3.1804	-//-
Solyc08g005800.2	-4.1246	sp|Q8R116|NOTUM_MOUSE Protein notum homolog OS=Mus musculus GN=Notum PE=2 SV=2//1.12985e-17
Solyc08g005960.1	-7.9814	sp|P14009|14KD_DAUCA 14 kDa proline-rich protein DC2.15 OS=Daucus carota PE=2 SV=1//7.63713e-24
Solyc08g005970.2	-2.0437	sp|Q6YXZ7|ANM5_ORYSJ Protein arginine N-methyltransferase 5 OS=Oryza sativa subsp. japonica GN=PRMT5 PE=2 SV=1//1.81283e-18
Solyc08g016670.2	-1.7782	sp|Q3T168|CYBP_BOVIN Calcyclin-binding protein OS=Bos taurus GN=CACYBP PE=2 SV=1//2.027e-22
Solyc08g021820.2	-3.6262	sp|Q93WC4|IAA29_ARATH Auxin-responsive protein IAA29 OS=Arabidopsis thaliana GN=IAA29 PE=2 SV=2//6.71677e-10
Solyc08g042050.2	-1.2337	sp|Q0DM51|RH3_ORYSJ DEAD-box ATP-dependent RNA helicase 3, chloroplastic OS=Oryza sativa subsp. japonica GN=Os03g0827700 PE=2 SV=2//0
Solyc08g061590.2	-1.091	sp|Q1PFH7|PPR89_ARATH Pentatricopeptide repeat-containing protein At1g62350 OS=Arabidopsis thaliana GN=At1g62350 PE=2 SV=1//2.0037e-14
Solyc08g065940.2	-1.2035	sp|O82199|C3H20_ARATH Zinc finger CCCH domain-containing protein 20 OS=Arabidopsis thaliana GN=At2g19810 PE=2 SV=1//9.17228e-28
Solyc08g066730.2	-1.4129	sp|Q6EU10|MTA70_ORYSJ Probable N6-adenosine-methyltransferase MT-A70-like OS=Oryza sativa subsp. japonica GN=Os02g0672600 PE=2 SV=1//3.05681e-24
Solyc08g067030.2	-3.2001	-//-
Solyc08g067260.2	-1.3866	sp|Q570B4|KCS10_ARATH 3-ketoacyl-CoA synthase 10 OS=Arabidopsis thaliana GN=FDH PE=1 SV=2//0
Solyc08g068150.2	-2.1859	sp|Q08298|RD22_ARATH Dehydration-responsive protein RD22 OS=Arabidopsis thaliana GN=RD22 PE=2 SV=1//1.17904e-25
Solyc08g074480.1	-5.2215	sp|P14009|14KD_DAUCA 14 kDa proline-rich protein DC2.15 OS=Daucus carota PE=2 SV=1//2.14164e-22
Solyc08g075160.2	-1.9239	sp|Q71YQ3|PUR9_LISMF Bifunctional purine biosynthesis protein PurH OS=Listeria monocytogenes serotype 4b (strain F2365) GN=purH PE=3 SV=1//6.22807e-163
Solyc08g075920.2	-3.8475	sp|Q17TI5|BRX_ARATH Protein BREVIS RADIX OS=Arabidopsis thaliana GN=BRX PE=1 SV=2//4.91612e-07
Solyc08g076200.2	-1.5149	sp|Q6YS30|RH5_ORYSJ DEAD-box ATP-dependent RNA helicase 5 OS=Oryza sativa subsp. japonica GN=Os07g0301200 PE=2 SV=1//5.92263e-20
Solyc08g076220.2	-3.3343	sp|P26302|KPPR_WHEAT Phosphoribulokinase, chloroplastic OS=Triticum aestivum PE=2 SV=1//0
Solyc08g076650.2	-1.6574	sp|O23617|TPS5_ARATH Alpha,alpha-trehalose-phosphate synthase [UDP-forming] 5 OS=Arabidopsis thaliana GN=TPS5 PE=1 SV=2//0
Solyc08g076890.2	-1.9979	-//-
Solyc08g077050.2	-1.8167	sp|P08451|FER2_SYNP6 Ferredoxin-2 OS=Synechococcus sp. (strain ATCC 27144 / PCC 6301 / SAUG 1402/1) GN=petF2 PE=3 SV=2//2.29147e-25
Solyc08g077120.2	-1.9918	sp|Q9LS25|PP420_ARATH Pentatricopeptide repeat-containing protein At5g46580, chloroplastic OS=Arabidopsis thaliana GN=At5g46580 PE=2 SV=1//1.06842e-113
Solyc08g077140.1	-2.3102	sp|Q9LS25|PP420_ARATH Pentatricopeptide repeat-containing protein At5g46580, chloroplastic OS=Arabidopsis thaliana GN=At5g46580 PE=2 SV=1//1.52335e-129
Solyc08g077210.2	-1.34	sp|Q9FUR2|IP5P2_ARATH Type I inositol 1,4,5-trisphosphate 5-phosphatase 2 OS=Arabidopsis thaliana GN=IP5P2 PE=1 SV=2//9.70755e-06
Solyc08g077890.2	-1.0241	sp|Q8LB10|CLPR4_ARATH ATP-dependent Clp protease proteolytic subunit-related protein 4, chloroplastic OS=Arabidopsis thaliana GN=CLPR4 PE=1 SV=1//2.00975e-138
Solyc08g078010.2	-1.1468	sp|Q8W463|RK191_ARATH 50S ribosomal protein L19-1, chloroplastic OS=Arabidopsis thaliana GN=At4g17560 PE=2 SV=1//7.2106e-06
Solyc08g078670.2	-1.4105	sp|Q9LS40|ASPG1_ARATH Protein ASPARTIC PROTEASE IN GUARD CELL 1 OS=Arabidopsis thaliana GN=ASPG1 PE=1 SV=1//5.00624e-23
Solyc08g078720.2	-1.538	sp|Q6NLV0|HS147_ARATH 14.7 kDa heat shock protein OS=Arabidopsis thaliana GN=HSP14.7 PE=2 SV=1//9.45893e-12
Solyc08g078870.1	-2.8054	sp|P14009|14KD_DAUCA 14 kDa proline-rich protein DC2.15 OS=Daucus carota PE=2 SV=1//4.53228e-19
Solyc08g078900.1	-2.4347	sp|P14009|14KD_DAUCA 14 kDa proline-rich protein DC2.15 OS=Daucus carota PE=2 SV=1//1.15834e-18
Solyc08g079070.2	-1.394	sp|B0UV30|TAL_HAES2 Transaldolase OS=Haemophilus somnus (strain 2336) GN=tal PE=3 SV=1//2.21329e-48
Solyc08g079180.2	-1.5682	sp|P34811|EFGC_SOYBN Elongation factor G, chloroplastic OS=Glycine max GN=FUSA PE=3 SV=1//4.71599e-18
Solyc08g080550.1	-1.3189	sp|Q8W4E1|RH47_ARATH DEAD-box ATP-dependent RNA helicase 47, mitochondrial OS=Arabidopsis thaliana GN=RH47 PE=1 SV=2//0
Solyc08g081140.2	-2.8327	sp|Q9FN69|GL3_ARATH Transcription factor GLABRA 3 OS=Arabidopsis thaliana GN=GL3 PE=1 SV=1//1.28337e-164
Solyc08g081150.2	-2.0088	sp|O66601|GUAA_AQUAE GMP synthase [glutamine-hydrolyzing] OS=Aquifex aeolicus (strain VF5) GN=guaA PE=3 SV=1//1.51019e-06
Solyc08g081170.2	-2.787	sp|Q65JY4|MURE_BACLD UDP-N-acetylmuramoyl-L-alanyl-D-glutamate--2,6-diaminopimelate ligase OS=Bacillus licheniformis (strain DSM 13 / ATCC 14580) GN=murE PE=3 SV=1//5.91059e-104
Solyc08g081310.2	-1.3236	-//-
Solyc08g081940.2	-4.8151	sp|Q9SUQ3|Y4374_ARATH Probable inactive receptor kinase At4g23740 OS=Arabidopsis thaliana GN=At4g23740 PE=1 SV=1//0
Solyc08g082170.2	-2.9413	sp|A7PZL3|PGLR_VITVI Probable polygalacturonase OS=Vitis vinifera GN=GSVIVT00026920001 PE=1 SV=1//1.6775e-08
Solyc08g082190.2	-1.4317	-//-
Solyc08g082670.2	-1.9814	sp|Q0WVN5|CSLG3_ARATH Cellulose synthase-like protein G3 OS=Arabidopsis thaliana GN=CSLG3 PE=2 SV=2//0
Solyc08g083320.2	-2.6017	sp|Q00775|SSG1_SOLTU Granule-bound starch synthase 1, chloroplastic/amyloplastic OS=Solanum tuberosum GN=WAXY PE=1 SV=1//3.96561e-26
Solyc08g083350.2	-2.0035	sp|Q9MAP3|RK11_ARATH 50S ribosomal protein L11, chloroplastic OS=Arabidopsis thaliana GN=RPL11 PE=1 SV=1//8.89918e-94
Solyc09g005010.2	-1.1734	sp|P70168|IMB1_MOUSE Importin subunit beta-1 OS=Mus musculus GN=Kpnb1 PE=1 SV=2//0
Solyc09g005700.2	-1.2388	sp|Q9LFG2|DAPF_ARATH Diaminopimelate epimerase, chloroplastic OS=Arabidopsis thaliana GN=DAPF PE=1 SV=1//7.63784e-11
Solyc09g007440.2	-3.0698	sp|Q5K5B6|RH57_ORYSJ DEAD-box ATP-dependent RNA helicase 57 OS=Oryza sativa subsp. japonica GN=Os07g0647900 PE=2 SV=2//3.34304e-13
Solyc09g007640.2	-2.8901	sp|Q9M9Q6|SCP50_ARATH Serine carboxypeptidase-like 50 OS=Arabidopsis thaliana GN=SCPL50 PE=2 SV=1//4.38152e-170
Solyc09g007850.2	-1.7778	sp|Q08935|ROC1_NICSY 29 kDa ribonucleoprotein A, chloroplastic OS=Nicotiana sylvestris PE=2 SV=1//1.66137e-11
Solyc09g008240.2	-2.0137	sp|Q9ZR72|AB1B_ARATH ABC transporter B family member 1 OS=Arabidopsis thaliana GN=ABCB1 PE=1 SV=1//5.97753e-06
Solyc09g008790.2	-1.3259	sp|Q96SB4|SRPK1_HUMAN SRSF protein kinase 1 OS=Homo sapiens GN=SRPK1 PE=1 SV=2//3.60002e-10
Solyc09g009030.2	-1.3532	sp|Q6V9I6|HDT1_SOLCH Histone deacetylase HDT1 OS=Solanum chacoense GN=HDT1 PE=2 SV=1//2.75469e-09
Solyc09g009190.2	-2.0036	sp|Q9LZS3|GLGB2_ARATH 1,4-alpha-glucan-branching enzyme 2-2, chloroplastic/amyloplastic OS=Arabidopsis thaliana GN=SBE2.2 PE=1 SV=1//0
Solyc09g009290.2	-1.4118	sp|Q9SQK3|EM506_ARATH Ankyrin repeat domain-containing protein EMB506, chloroplastic OS=Arabidopsis thaliana GN=EMB506 PE=1 SV=1//1.98844e-92
Solyc09g009420.1	-3.8433	-//-
Solyc09g010400.2	-1.8352	sp|Q2HU68|H2A1_MEDTR Probable histone H2A.1 OS=Medicago truncatula GN=MtrDRAFT_AC149210g1v1 PE=3 SV=1//4.24185e-56
Solyc09g011140.2	-4.4311	sp|P50165|TRNH_DATST Tropinone reductase homolog OS=Datura stramonium PE=2 SV=1//4.86802e-114
Solyc09g011170.2	-1.8224	sp|P0C7P8|LHWL1_ARATH Transcription factor EMB1444 OS=Arabidopsis thaliana GN=EMB1444 PE=2 SV=1//3.63461e-10
Solyc09g011420.2	-1.195	sp|Q6P8E9|NH2L1_XENTR NHP2-like protein 1 OS=Xenopus tropicalis GN=nhp2l1 PE=2 SV=1//3.68787e-59
Solyc09g011480.2	-2.589	sp|Q93ZY2|ROGF1_ARATH Rop guanine nucleotide exchange factor 1 OS=Arabidopsis thaliana GN=ROPGEF1 PE=1 SV=2//1.16451e-09
Solyc09g011690.2	-2.5513	-//-
Solyc09g011850.2	-2.0224	sp|Q9M1B9|SCRK4_ARATH Probable fructokinase-4 OS=Arabidopsis thaliana GN=At3g59480 PE=2 SV=1//1.58926e-45
Solyc09g014760.2	-1.7729	sp|Q38833|CHLG_ARATH Chlorophyll synthase, chloroplastic OS=Arabidopsis thaliana GN=CHLG PE=2 SV=1//1.22854e-17
Solyc09g014770.2	-1.2319	sp|O80452|AMPD_ARATH AMP deaminase OS=Arabidopsis thaliana GN=AMPD PE=1 SV=2//0
Solyc09g042740.2	-2.6315	sp|Q9SE97|FH1_ARATH Formin-like protein 1 OS=Arabidopsis thaliana GN=FH1 PE=1 SV=1//0
Solyc09g056160.2	-1.1809	-//-
Solyc09g063130.2	-1.2737	sp|Q41229|PSAEB_NICSY Photosystem I reaction center subunit IV B, chloroplastic OS=Nicotiana sylvestris GN=PSAEB PE=1 SV=1//4.85018e-46
Solyc09g064270.2	-1.8136	sp|Q8RWW0|ALE2_ARATH Receptor-like serine/threonine-protein kinase ALE2 OS=Arabidopsis thaliana GN=ALE2 PE=1 SV=1//4.03928e-30
Solyc09g064720.2	-1.5631	-//-
Solyc09g064790.2	-1.3034	sp|Q39089|PAC_ARATH Protein PALE CRESS, chloroplastic OS=Arabidopsis thaliana GN=PAC PE=2 SV=1//2.67479e-107
Solyc09g065270.2	-1.0942	sp|P82231|RRFC_SPIOL Ribosome-recycling factor, chloroplastic OS=Spinacia oleracea GN=RRF PE=1 SV=1//4.36017e-90
Solyc09g065850.2	-2.6852	sp|O24543|AX22E_VIGRR Auxin-induced protein 22E OS=Vigna radiata var. radiata GN=AUX22E PE=2 SV=1//4.5606e-24
Solyc09g065910.1	-1.4079	sp|Q41387|PSBW_SPIOL Photosystem II reaction center W protein, chloroplastic OS=Spinacia oleracea GN=psbW PE=1 SV=1//1.35023e-25
Solyc09g074420.2	-2.0065	sp|O82261|DEGP2_ARATH Protease Do-like 2, chloroplastic OS=Arabidopsis thaliana GN=DEGP2 PE=1 SV=2//0
Solyc09g075030.2	-1.4522	-//-
Solyc09g075210.2	-1.5243	sp|P32292|ARG2_VIGRR Indole-3-acetic acid-induced protein ARG2 OS=Vigna radiata var. radiata GN=ARG2 PE=2 SV=1//1.02018e-17
Solyc09g075860.2	-1.0392	sp|Q43191|LOX15_SOLTU Probable linoleate 9S-lipoxygenase 5 OS=Solanum tuberosum GN=LOX1.5 PE=2 SV=1//0
Solyc09g082580.2	-4.1927	-//-
Solyc09g082810.2	-1.8511	-//-
Solyc09g082830.2	-1.7665	sp|Q9XGW1|AGO10_ARATH Protein argonaute 10 OS=Arabidopsis thaliana GN=AGO10 PE=2 SV=1//1.41161e-08
Solyc09g082990.2	-1.0497	sp|A3C4S4|GME1_ORYSJ GDP-mannose 3,5-epimerase 1 OS=Oryza sativa subsp. japonica GN=GME-1 PE=1 SV=1//1.3931e-07
Solyc09g083080.2	-1.4751	sp|Q9MAB3|NOP5B_ARATH Probable nucleolar protein 5-2 OS=Arabidopsis thaliana GN=NOP5-2 PE=2 SV=1//6.37938e-23
Solyc09g083290.2	-6.3697	sp|Q38832|IAA14_ARATH Auxin-responsive protein IAA14 OS=Arabidopsis thaliana GN=IAA14 PE=1 SV=2//6.68183e-96
Solyc09g083350.2	-1.8851	sp|Q6YYA3|CRS1_ORYSJ Chloroplastic group IIA intron splicing facilitator CRS1, chloroplastic OS=Oryza sativa subsp. japonica GN=Os08g0360100 PE=2 SV=1//1.84426e-105
Solyc09g089730.2	-4.5411	sp|P10967|ACCH3_SOLLC 1-aminocyclopropane-1-carboxylate oxidase homolog OS=Solanum lycopersicum GN=ACO3 PE=2 SV=1//4.39632e-157
Solyc09g091180.2	-1.7078	sp|Q05046|CH62_CUCMA Chaperonin CPN60-2, mitochondrial OS=Cucurbita maxima GN=CPN60-2 PE=1 SV=1//0
Solyc09g092240.2	-1.6087	sp|Q5XG71|UTP20_MOUSE Small subunit processome component 20 homolog OS=Mus musculus GN=Utp20 PE=2 SV=2//3.76592e-07
Solyc09g092330.1	-2.8759	sp|Q9LIS3|GAE6_ARATH UDP-glucuronate 4-epimerase 6 OS=Arabidopsis thaliana GN=GAE6 PE=1 SV=1//0
Solyc09g092530.2	-1.8612	sp|F4J469|TI22L_ARATH Protein TIC 22-like, chloroplastic OS=Arabidopsis thaliana GN=TIC22L PE=3 SV=1//5.31223e-12
Solyc09g097780.2	-3.0102	sp|P23137|GRP1_TOBAC Glycine-rich protein OS=Nicotiana tabacum GN=GRP PE=2 SV=1//1.43357e-07
Solyc10g005180.2	-2.1413	-//-
Solyc10g005260.2	-1.4859	sp|Q9LEB4|RBP45_NICPL Polyadenylate-binding protein RBP45 OS=Nicotiana plumbaginifolia GN=RBP45 PE=1 SV=1//7.88563e-06
Solyc10g005530.2	-1.5271	sp|Q9SIU2|NCBP1_ARATH Nuclear cap-binding protein subunit 1 OS=Arabidopsis thaliana GN=ABH1 PE=1 SV=2//3.67622e-07
Solyc10g005920.2	-1.6093	sp|Q9LTT8|VCS_ARATH Enhancer of mRNA-decapping protein 4 OS=Arabidopsis thaliana GN=VCS PE=1 SV=1//0
Solyc10g006230.2	-1.159	sp|P10708|CB12_SOLLC Chlorophyll a-b binding protein 7, chloroplastic OS=Solanum lycopersicum GN=CAB7 PE=3 SV=1//0
Solyc10g007440.2	-2.3298	-//-
Solyc10g007690.2	-1.445	sp|P27522|CB13_SOLLC Chlorophyll a-b binding protein 8, chloroplastic OS=Solanum lycopersicum GN=CAB8 PE=3 SV=1//4.63878e-170
Solyc10g008520.2	-6.1146	sp|Q6I581|GH35_ORYSJ Probable indole-3-acetic acid-amido synthetase GH3.5 OS=Oryza sativa subsp. japonica GN=GH3.5 PE=2 SV=1//0
Solyc10g008740.2	-2.5985	sp|O22436|CHLI_TOBAC Magnesium-chelatase subunit ChlI, chloroplastic OS=Nicotiana tabacum GN=CHLI PE=2 SV=1//0
Solyc10g008980.2	-1.2103	sp|P29463|TPT_SOLTU Triose phosphate/phosphate translocator, chloroplastic OS=Solanum tuberosum GN=TPT PE=2 SV=1//0
Solyc10g009070.2	-1.6068	sp|A2YV85|RH29_ORYSI DEAD-box ATP-dependent RNA helicase 29 OS=Oryza sativa subsp. indica GN=OsI_028228 PE=2 SV=2//3.57223e-16
Solyc10g009190.1	-2.8455	-//-
Solyc10g011660.2	-2.5185	sp|Q6I581|GH35_ORYSJ Probable indole-3-acetic acid-amido synthetase GH3.5 OS=Oryza sativa subsp. japonica GN=GH3.5 PE=2 SV=1//5.5505e-10
Solyc10g011870.2	-1.1632	sp|Q9SUR3|RTNLA_ARATH Reticulon-like protein B1 OS=Arabidopsis thaliana GN=RTNLB1 PE=1 SV=1//1.07461e-22
Solyc10g018300.1	-2.1299	sp|Q43848|TKTC_SOLTU Transketolase, chloroplastic OS=Solanum tuberosum PE=2 SV=1//1.90893e-11
Solyc10g024320.1	-1.6125	sp|Q69UZ3|LONM_ORYSJ Lon protease homolog, mitochondrial OS=Oryza sativa subsp. japonica GN=Os07g0689300 PE=2 SV=1//0
Solyc10g024410.1	-1.4939	sp|Q9XG98|KPRS1_SPIOL Ribose-phosphate pyrophosphokinase 1 OS=Spinacia oleracea GN=PRS1 PE=2 SV=1//2.39389e-08
Solyc10g039190.1	-1.5611	sp|Q9UNX4|WDR3_HUMAN WD repeat-containing protein 3 OS=Homo sapiens GN=WDR3 PE=1 SV=1//5.37933e-17
Solyc10g039290.1	-2.5035	sp|Q8VYE4|PTR12_ARATH Probable peptide/nitrate transporter At1g27040 OS=Arabidopsis thaliana GN=At1g27040 PE=2 SV=1//8.81162e-20
Solyc10g044520.1	-2.0628	sp|Q43517|FER1_SOLLC Ferredoxin-1, chloroplastic OS=Solanum lycopersicum GN=SEND33 PE=2 SV=1//1.87421e-91
Solyc10g046930.1	-1.3007	sp|Q5ZKM1|RRMJ3_CHICK pre-rRNA processing protein FTSJ3 OS=Gallus gallus GN=FTSJ3 PE=2 SV=2//5.25352e-06
Solyc10g047120.1	-1.7171	sp|Q6YJI5|TRM11_CHICK tRNA (guanine(10)-N2)-methyltransferase homolog OS=Gallus gallus GN=TRMT11 PE=2 SV=1//2.9426e-12
Solyc10g054420.1	-1.1357	sp|O80634|PPL2_ARATH PsbP-like protein 2, chloroplastic OS=Arabidopsis thaliana GN=PPL2 PE=1 SV=2//1.45139e-79
Solyc10g054860.1	-1.7455	-//-
Solyc10g077120.1	-1.1788	sp|P80470|PSBY_SPIOL Photosystem II core complex proteins psbY, chloroplastic OS=Spinacia oleracea GN=PSBY PE=1 SV=2//2.10432e-42
Solyc10g078540.1	-2.6055	sp|Q8VZT0|NLAL1_ARATH Putative H/ACA ribonucleoprotein complex subunit 1-like protein 1 OS=Arabidopsis thaliana GN=At3g03920 PE=2 SV=1//4.91277e-54
Solyc10g078860.1	-1.809	sp|Q10233|RPC2_SCHPO DNA-directed RNA polymerase III subunit RPC2 OS=Schizosaccharomyces pombe (strain 972 / ATCC 24843) GN=rpc2 PE=2 SV=1//1.21761e-163
Solyc10g079070.1	-1.9587	sp|Q8VZ02|BH048_ARATH Transcription factor bHLH48 OS=Arabidopsis thaliana GN=BHLH48 PE=2 SV=1//1.90313e-61
Solyc10g080350.1	-1.9687	sp|P15398|RPA1_SCHPO DNA-directed RNA polymerase I subunit rpa1 OS=Schizosaccharomyces pombe (strain 972 / ATCC 24843) GN=rpa1 PE=1 SV=2//4.23576e-34
Solyc10g080940.1	-2.4486	sp|P25862|TBB1_AVESA Tubulin beta-1 chain (Fragment) OS=Avena sativa GN=TUBB1 PE=2 SV=1//1.13864e-39
Solyc10g081310.1	-1.5161	sp|P42856|ZB14_MAIZE 14 kDa zinc-binding protein OS=Zea mays GN=ZBP14 PE=1 SV=1//2.24836e-15
Solyc10g082030.1	-1.1597	sp|Q9C5R8|BAS1B_ARATH 2-Cys peroxiredoxin BAS1-like, chloroplastic OS=Arabidopsis thaliana GN=At5g06290 PE=2 SV=3//1.61756e-31
Solyc10g083110.1	-1.4808	sp|Q42948|DAPA_TOBAC 4-hydroxy-tetrahydrodipicolinate synthase, chloroplastic OS=Nicotiana tabacum GN=DHPS1 PE=2 SV=1//0
Solyc10g083360.1	-2.7833	-//-
Solyc10g083490.1	-1.8516	sp|O82533|FTZ21_ARATH Cell division protein FtsZ homolog 2-1, chloroplastic OS=Arabidopsis thaliana GN=FTSZ2-1 PE=1 SV=2//0
Solyc10g083760.1	-1.1801	sp|Q9ZSS6|THD1_ARATH Threonine dehydratase biosynthetic, chloroplastic OS=Arabidopsis thaliana GN=OMR1 PE=1 SV=1//6.40727e-17
Solyc10g084160.1	-1.2605	sp|Q8RXK2|SDN3_ARATH Small RNA degrading nuclease 3 OS=Arabidopsis thaliana GN=SDN3 PE=1 SV=1//4.98574e-22
Solyc10g084280.1	-3.6994	sp|Q9SF32|IQD1_ARATH Protein IQ-DOMAIN 1 OS=Arabidopsis thaliana GN=IQD1 PE=1 SV=1//1.45449e-66
Solyc10g085460.1	-2.4079	sp|Q7XA40|RGA3_SOLBU Putative disease resistance protein RGA3 OS=Solanum bulbocastanum GN=RGA3 PE=2 SV=2//5.32296e-10
Solyc10g085580.1	-1.4868	sp|Q7T0Q5|NOL10_XENLA Nucleolar protein 10 OS=Xenopus laevis GN=nol10 PE=2 SV=1//7.27729e-133
Solyc10g086150.1	-2.8096	sp|Q08937|ROC2_NICSY 29 kDa ribonucleoprotein B, chloroplastic OS=Nicotiana sylvestris PE=2 SV=1//1.13721e-09
Solyc10g086580.1	-2.8038	sp|O49074|RCA_SOLPN Ribulose bisphosphate carboxylase/oxygenase activase, chloroplastic OS=Solanum pennellii PE=2 SV=1//9.11802e-14
Solyc11g006070.1	-1.5356	sp|Q38900|CP19A_ARATH Peptidyl-prolyl cis-trans isomerase CYP19-1 OS=Arabidopsis thaliana GN=CYP19-1 PE=1 SV=1//2.31835e-71
Solyc11g006200.1	-1.7819	-//-
Solyc11g006340.1	-2.1731	sp|P55195|PUR6_VIGAC Phosphoribosylaminoimidazole carboxylase, chloroplastic (Fragment) OS=Vigna aconitifolia GN=PURKE PE=2 SV=1//0
Solyc11g006350.1	-2.5028	sp|Q43087|PYRB2_PEA Aspartate carbamoyltransferase 2, chloroplastic OS=Pisum sativum GN=PYRB2 PE=2 SV=1//0
Solyc11g007850.1	-3.747	-//-
Solyc11g007900.1	-3.1666	-//-
Solyc11g007990.1	-1.1508	sp|O48902|MDHP_MEDSA Malate dehydrogenase [NADP], chloroplastic OS=Medicago sativa GN=MDH1 PE=2 SV=1//0
Solyc11g008540.1	-2.5859	sp|Q3EBC8|DCL2_ARATH Endoribonuclease Dicer homolog 2 OS=Arabidopsis thaliana GN=At3g03300 PE=1 SV=2//0
Solyc11g010270.1	-1.0514	sp|Q940J1|ATB16_ARATH Homeobox-leucine zipper protein ATHB-16 OS=Arabidopsis thaliana GN=ATHB-16 PE=2 SV=2//2.8061e-45
Solyc11g010600.1	-1.7669	sp|Q8W486|Y1491_ARATH Uncharacterized protein At1g04910 OS=Arabidopsis thaliana GN=At1g04910 PE=1 SV=1//1.01076e-67
Solyc11g011250.1	-1.954	sp|Q8LE52|DHAR3_ARATH Glutathione S-transferase DHAR3, chloroplastic OS=Arabidopsis thaliana GN=DHAR3 PE=1 SV=1//2.99951e-30
Solyc11g011440.1	-1.7548	sp|Q9LZL3|PCS1L_ARATH Aspartic proteinase PCS1 OS=Arabidopsis thaliana GN=PCS1 PE=2 SV=1//1.10583e-70
Solyc11g020280.1	-1.1529	sp|Q9LJM4|IKU2_ARATH Receptor-like protein kinase HAIKU2 OS=Arabidopsis thaliana GN=IKU2 PE=1 SV=1//8.25896e-21
Solyc11g020670.1	-2.2891	sp|Q9C518|TCP8_ARATH Transcription factor TCP8 OS=Arabidopsis thaliana GN=TCP8 PE=2 SV=1//2.93228e-40
Solyc11g020780.1	-2.4295	sp|P43346|DCK_MOUSE Deoxycytidine kinase OS=Mus musculus GN=Dck PE=1 SV=1//7.59992e-12
Solyc11g020870.1	-1.5197	sp|Q641W2|MYG1_RAT UPF0160 protein MYG1, mitochondrial OS=Rattus norvegicus GN=Myg1 PE=1 SV=1//1.57681e-21
Solyc11g030600.2	-2.6746	sp|P34881|DNMT1_ARATH DNA (cytosine-5)-methyltransferase 1 OS=Arabidopsis thaliana GN=DMT1 PE=1 SV=1//3.17518e-10
Solyc11g040120.1	-2.1189	sp|P55861|MCM2_XENLA DNA replication licensing factor mcm2 OS=Xenopus laevis GN=mcm2 PE=1 SV=2//0
Solyc11g042640.1	-3.2622	-//-
Solyc11g044750.1	-1.676	sp|D9J034|WHY2_SOLTU Single-stranded DNA-bindig protein WHY2, mitochondrial OS=Solanum tuberosum GN=WHY2 PE=1 SV=1//1.89208e-38
Solyc11g045250.1	-2.4563	sp|Q9M1S8|GCP2_ARATH Probable glutamate carboxypeptidase 2 OS=Arabidopsis thaliana GN=AMP1 PE=1 SV=3//3.8956e-33
Solyc11g065180.1	-1.3586	sp|Q99J36|THUM1_MOUSE THUMP domain-containing protein 1 OS=Mus musculus GN=Thumpd1 PE=1 SV=1//3.63912e-25
Solyc11g065320.1	-2.7128	sp|Q9SV09|C3H46_ARATH Zinc finger CCCH domain-containing protein 46 OS=Arabidopsis thaliana GN=At3g51950 PE=1 SV=1//9.70676e-14
Solyc11g066410.1	-2.1443	sp|Q8L803|RK9_WHEAT 50S ribosomal protein L9, chloroplastic OS=Triticum aestivum GN=RPL9 PE=2 SV=1//6.16366e-35
Solyc11g066630.1	-1.845	sp|Q6GL69|MK67I_XENTR MKI67 FHA domain-interacting nucleolar phosphoprotein-like OS=Xenopus tropicalis GN=mki67ipl PE=2 SV=1//1.03168e-13
Solyc11g066840.1	-1.8397	sp|Q9FVE6|HDT1_ARATH Histone deacetylase HDT1 OS=Arabidopsis thaliana GN=HDT1 PE=1 SV=1//2.23918e-17
Solyc11g068730.1	-1.8201	sp|Q42966|NRL4B_TOBAC Bifunctional nitrilase/nitrile hydratase NIT4B OS=Nicotiana tabacum GN=NIT4B PE=2 SV=1//1.30408e-10
Solyc11g068830.1	-1.1834	sp|Q42942|UMPS_TOBAC Uridine 5&apos;-monophosphate synthase (Fragment) OS=Nicotiana tabacum GN=PYR5-6 PE=2 SV=1//0
Solyc11g069190.1	-3.4885	sp|O23661|ARFC_ARATH Auxin response factor 3 OS=Arabidopsis thaliana GN=ARF3 PE=1 SV=2//1.13792e-07
Solyc11g069470.1	-1.3791	sp|Q9SE43|REV_ARATH Homeobox-leucine zipper protein REVOLUTA OS=Arabidopsis thaliana GN=REV PE=1 SV=2//0
Solyc11g069790.1	-2.0706	sp|P08926|RUBA_PEA RuBisCO large subunit-binding protein subunit alpha, chloroplastic OS=Pisum sativum PE=1 SV=2//3.12311e-07
Solyc11g071620.1	-1.4377	sp|Q7G9P4|ALDO3_ARATH Abscisic-aldehyde oxidase OS=Arabidopsis thaliana GN=AAO3 PE=1 SV=1//0
Solyc11g072710.1	-1.7156	sp|O48963|PHOT1_ARATH Phototropin-1 OS=Arabidopsis thaliana GN=PHOT1 PE=1 SV=1//0
Solyc12g005400.1	-1.0293	sp|Q94AS9|CNGC4_ARATH Cyclic nucleotide-gated ion channel 4 OS=Arabidopsis thaliana GN=CNGC4 PE=2 SV=2//1.44191e-09
Solyc12g006020.1	-3.1197	sp|Q9C9H7|RLP12_ARATH Receptor-like protein 12 OS=Arabidopsis thaliana GN=RLP12 PE=2 SV=2//4.43932e-08
Solyc12g006320.1	-2.3135	sp|Q9LUW5|RH53_ARATH DEAD-box ATP-dependent RNA helicase 53 OS=Arabidopsis thaliana GN=RH53 PE=2 SV=1//3.15696e-13
Solyc12g006480.1	-1.4404	-//-
Solyc12g008760.1	-1.4424	sp|Q9SU94|ANM11_ARATH Protein arginine N-methyltransferase 1.1 OS=Arabidopsis thaliana GN=PRMT11 PE=1 SV=1//0
Solyc12g009150.1	-1.6081	-//-
Solyc12g009440.1	-1.0494	-//-
Solyc12g009650.1	-5.1264	sp|Q00451|PRF1_SOLLC 36.4 kDa proline-rich protein OS=Solanum lycopersicum GN=TPRP-F1 PE=2 SV=1//7.20614e-15
Solyc12g009860.1	-1.832	-//-
Solyc12g010840.1	-1.8921	sp|Q05758|ILV5_ARATH Ketol-acid reductoisomerase, chloroplastic OS=Arabidopsis thaliana GN=At3g58610 PE=2 SV=2//0
Solyc12g013990.1	-2.1503	sp|A8LLK0|RL1_DINSH 50S ribosomal protein L1 OS=Dinoroseobacter shibae (strain DFL 12) GN=rplA PE=3 SV=1//7.52974e-43
Solyc12g014140.1	-7.2888	sp|Q8LPR5|TCP4_ARATH Transcription factor TCP4 OS=Arabidopsis thaliana GN=TCP4 PE=2 SV=1//2.40429e-77
Solyc12g014230.1	-1.3768	sp|Q9LKA5|UMP1_ARATH Uncharacterized protein At3g15000, mitochondrial OS=Arabidopsis thaliana GN=At3g15000 PE=1 SV=1//3.85112e-18
Solyc12g014250.1	-2.5686	sp|P29196|CAPP_SOLTU Phosphoenolpyruvate carboxylase OS=Solanum tuberosum GN=PPC1 PE=2 SV=2//4.58242e-08
Solyc12g014610.1	-2.7046	sp|Q93WV0|WRK20_ARATH Probable WRKY transcription factor 20 OS=Arabidopsis thaliana GN=WRKY20 PE=2 SV=1//1.19114e-152
Solyc12g015970.1	-1.0435	sp|B3GS44|LRE_ARATH GPI-anchored protein LORELEI OS=Arabidopsis thaliana GN=LRE PE=2 SV=1//7.82263e-32
Solyc12g020050.1	-1.318	sp|Q9C977|PP135_ARATH Pentatricopeptide repeat-containing protein At1g80270, mitochondrial OS=Arabidopsis thaliana GN=At1g80270 PE=1 SV=1//0
Solyc12g036470.1	-6.3598	sp|Q8GZ13|BEE1_ARATH Transcription factor BEE 1 OS=Arabidopsis thaliana GN=BEE1 PE=2 SV=1//1.41391e-57
Solyc12g038980.1	-1.6575	sp|Q9LEY9|NHP2_ARATH H/ACA ribonucleoprotein complex subunit 2-like protein OS=Arabidopsis thaliana GN=At5g08180 PE=1 SV=1//3.32579e-21
Solyc12g043020.1	-1.9662	sp|Q7UJ69|ILVD_RHOBA Dihydroxy-acid dehydratase OS=Rhodopirellula baltica (strain SH1) GN=ilvD PE=3 SV=2//0
Solyc12g055840.1	-4.9291	sp|Q8L868|E1311_ARATH Glucan endo-1,3-beta-glucosidase 11 OS=Arabidopsis thaliana GN=At1g32860 PE=1 SV=1//1.2008e-155
Solyc12g056740.1	-1.164	sp|Q56X76|RH39_ARATH DEAD-box ATP-dependent RNA helicase 39 OS=Arabidopsis thaliana GN=RH39 PE=2 SV=2//2.18381e-31
Solyc12g056830.1	-1.7159	sp|P32980|ATPD_TOBAC ATP synthase delta chain, chloroplastic OS=Nicotiana tabacum GN=ATPD PE=2 SV=1//1.41226e-137
Solyc12g057040.1	-1.7442	sp|Q43125|CRY1_ARATH Cryptochrome-1 OS=Arabidopsis thaliana GN=CRY1 PE=1 SV=2//0
Solyc12g068070.1	-1.1402	sp|Q8LLE5|FPP_SOLLC Filament-like plant protein (Fragment) OS=Solanum lycopersicum GN=FPP PE=1 SV=1//6.19298e-52
Solyc12g087870.1	-1.6291	sp|Q9FZ95|PUP3_ARATH Purine permease 3 OS=Arabidopsis thaliana GN=PUP3 PE=2 SV=1//9.2207e-115
Solyc12g088400.1	-2.0088	-//-
Solyc12g095760.1	-1.5892	sp|Q41140|PFPA_RICCO Pyrophosphate--fructose 6-phosphate 1-phosphotransferase subunit alpha OS=Ricinus communis GN=PFP-ALPHA PE=3 SV=1//1.84977e-07
Solyc12g096500.1	-1.5086	sp|Q940T9|COL4_ARATH Zinc finger protein CONSTANS-LIKE 4 OS=Arabidopsis thaliana GN=COL4 PE=2 SV=2//3.80866e-93
Solyc12g096760.1	-1.2367	sp|Q39172|P1_ARATH NADP-dependent alkenal double bond reductase P1 OS=Arabidopsis thaliana GN=P1 PE=1 SV=1//2.05267e-180
Solyc12g098370.1	-5.7062	sp|Q9SAK5|APL_ARATH Myb family transcription factor APL OS=Arabidopsis thaliana GN=APL PE=2 SV=2//4.03772e-50
Solyc12g100160.1	-1.7949	sp|O23049|RK6_ARATH 50S ribosomal protein L6, chloroplastic OS=Arabidopsis thaliana GN=RPL6 PE=1 SV=1//1.86954e-117
