# Supplementary material for: Transcriptome analysis and functional validation reveal a novel gene, BcCGF1, that enhances fungal virulence by promoting infection‐related development and host penetration
Source: Mol Plant Pathol. 2020 Apr 16;21(6):834–53. doi: 10.1111/mpp.12934 (PMC7214349; doi:10.1111/mpp.12934)
Supplement: Supplementary file 12 — TABLE S5 Up‐regulated Botrytis cinerea genes at the early stage of host infection (24 hr post‐infection) [file MPP-21-834-s012.xlsx]

## Sheet: Upregulate
Table S5. Upregulated B. cinerea genes at early stage of host infection (24 hr post infection)
New Gene ID	Gene_id	log2.Fold_change.	Blast swiss prot
BCIN_03g01540	B0510_547	9.0436	sp|Q6LGH5|BETA_PHOPR Choline dehydrogenase OS=Photobacterium profundum GN=betA PE=3 SV=1//2.01089e-50
BCIN_12g01020	B0510_3095	8.6525	sp|P11435|CPPM_STRHY Carboxyvinyl-carboxyphosphonate phosphorylmutase OS=Streptomyces hygroscopicus GN=bcpA PE=1 SV=3//3.05553e-54
BCIN_15g05630	B0510_9813	8.44885	sp|Q9UT59|YKJ7_SCHPO Putative uncharacterized oxidoreductase C513.07 OS=Schizosaccharomyces pombe (strain 972 / ATCC 24843) GN=SPAC513.07 PE=2 SV=1//1.00898e-39
BCIN_15g01960	B0510_2526	7.7232	-//-
BCIN_08g00280	B0510_10339	7.69245	sp|P34946|CPS1_PENJA Carboxypeptidase S1 OS=Penicillium janthinellum PE=1 SV=1//0
BCIN_06g00650	B0510_5473	7.6592	sp|O13317|TRI11_FUSSP Isotrichodermin C-15 hydroxylase OS=Fusarium sporotrichioides GN=TRI11 PE=3 SV=1//1.08605e-07
BCIN_12g06300	B0510_9043	7.65815	sp|A6SBW7|NPIIA_BOTFB Neutral protease 2 homolog SNOG_10522 OS=Botryotinia fuckeliana (strain B05.10) GN=BC1G_10098 PE=3 SV=1//0
BCIN_01g01260	B0510_7638	7.4207	sp|Q8G9F9|INHA_PSEPU Isonitrile hydratase OS=Pseudomonas putida GN=inhA PE=1 SV=1//6.75537e-10
BCIN_16g01820	B0510_6875	7.2861	-//-
BCIN_03g01560	B0510_545	7.2465	sp|Q09923|YAKC_SCHPO Aldo-keto reductase yakc [NADP(+)] OS=Schizosaccharomyces pombe (strain 972 / ATCC 24843) GN=yakc PE=1 SV=1//5.63024e-06
BCIN_02g01260	B0510_8116	7.0658	sp|P38364|PID6_FUSSO Pisatin demethylase OS=Fusarium solani subsp. pisi GN=PDA6-1 PE=3 SV=1//5.15894e-108
BCIN_03g05820	B0510_161	6.7286	sp|B0XT32|PLYA_ASPFC Probable pectate lyase A OS=Neosartorya fumigata (strain CEA10 / CBS 144.89 / FGSC A1163) GN=plyA PE=3 SV=1//1.10373e-120
BCIN_12g00380	B0510_3147	6.6035	-//-
BCIN_15g02380	B0510_2561	6.5749	sp|P24665|PRTA_ASPNG Aspergillopepsin-2 OS=Aspergillus niger PE=1 SV=1//5.14031e-72
BCIN_03g01520	B0510_549	6.28535	sp|P42328|ADH3_GEOSE Alcohol dehydrogenase OS=Geobacillus stearothermophilus PE=1 SV=1//2.5628e-49
BCIN_12g02040	B0510_3001	6.254	sp|P17576|CARP_IRPLA Polyporopepsin OS=Irpex lacteus PE=1 SV=1//1.5546e-57
BCIN_02g08100	B0510_6672	6.2486	-//-
BCIN_15g03320	B0510_2640	6.24005	sp|P37274|PHOA_PENCH Phosphate-repressible acid phosphatase OS=Penicillium chrysogenum GN=PHOA PE=1 SV=1//3.75673e-21
BCIN_14g01070	B0510_5366	6.20645	sp|Q96XE0|ADH_SULTO NAD-dependent alcohol dehydrogenase OS=Sulfolobus tokodaii (strain DSM 16993 / JCM 10545 / NBRC 100140 / 7) GN=adh PE=1 SV=1//2.83854e-11
BCIN_05g04180	B0510_1647	6.1852	-//-
BCIN_01g01550	B0510_7663	6.17605	-//-
BCIN_06g00130	B0510_5421	6.12905	sp|Q9T095|OPT6_ARATH Oligopeptide transporter 6 OS=Arabidopsis thaliana GN=OPT6 PE=2 SV=1//8.10388e-57
BCIN_04g02930	B0510_6083	5.98995	sp|Q8T675|ABCGJ_DICDI ABC transporter G family member 19 OS=Dictyostelium discoideum GN=abcG19 PE=3 SV=1//0
BCIN_02g04840	B0510_3351	5.97275	sp|P25297|PHO84_YEAST Inorganic phosphate transporter PHO84 OS=Saccharomyces cerevisiae (strain ATCC 204508 / S288c) GN=PHO84 PE=1 SV=2//0
BCIN_09g01150	B0510_6782	5.969	-//-
BCIN_03g03630	B0510_5939	5.9335	sp|O94218|XGEA_ASPAC Xyloglucan-specific endo-beta-1,4-glucanase A OS=Aspergillus aculeatus GN=xgeA PE=1 SV=1//1.96958e-10
BCIN_11g02900	B0510_7903	5.9075	sp|P35049|TRYP_FUSOX Trypsin OS=Fusarium oxysporum PE=1 SV=1//1.05547e-11
BCIN_06g05050	B0510_4299	5.9045	sp|P14804|AMYG_NEUCR Glucoamylase OS=Neurospora crassa (strain ATCC 24698 / 74-OR23-1A / CBS 708.71 / DSM 1257 / FGSC 987) GN=gla-1 PE=1 SV=3//3.09356e-27
BCIN_02g08710	B0510_6617	5.86785	sp|Q5ANB1|WOR2_CANAL White-opaque regulator 1 OS=Candida albicans (strain SC5314 / ATCC MYA-2876) GN=WOR2 PE=1 SV=1//2.53199e-06
BCIN_14g04260	B0510_10186	5.84715	-//-
BCIN_10g05620	B0510_4894	5.78875	sp|Q5BA88|PLYD_EMENI Probable pectate lyase D OS=Emericella nidulans (strain FGSC A4 / ATCC 38163 / CBS 112.46 / NRRL 194 / M139) GN=plyD PE=3 SV=1//2.45664e-07
BCIN_05g01510	B0510_1410	5.6926	-//-
BCIN_07g04510	B0510_4057	5.67055	-//-
BCIN_09g02930	B0510_4619	5.63	sp|Q12567|PEPA_ASPSA Aspartic protease pep1 OS=Aspergillus saitoi GN=pep1 PE=1 SV=1//4.19743e-34
BCIN_08g04910	B0510_8176	5.62725	-//-
BCIN_04g05960	B0510_1975	5.6195	-//-
BCIN_13g03660	B0510_9278	5.58325	-//-
BCIN_14g05330	B0510_9793	5.4872	-//-
BCIN_07g05430	B0510_9443	5.4201	sp|Q12608|STCB_EMENI Probable sterigmatocystin biosynthesis P450 monooxygenase STCB OS=Emericella nidulans (strain FGSC A4 / ATCC 38163 / CBS 112.46 / NRRL 194 / M139) GN=stcB PE=3 SV=2//2.97765e-12
BCIN_05g07630	B0510_8971	5.3824	-//-
BCIN_06g00120	B0510_5420	5.3668	sp|O82485|OPT7_ARATH Oligopeptide transporter 7 OS=Arabidopsis thaliana GN=OPT7 PE=2 SV=1//4.24827e-114
BCIN_10g01510	B0510_5807	5.35475	-//-
BCIN_14g01770	B0510_5305	5.3212	sp|O59700|YN43_SCHPO Uncharacterized transporter C36.03c OS=Schizosaccharomyces pombe (strain 972 / ATCC 24843) GN=SPBC36.03c PE=2 SV=1//1.93663e-129
BCIN_16g02770	B0510_3593	5.31895	sp|Q0UCJ2|NPIIA_PHANO Neutral protease 2 homolog SNOG_10522 OS=Phaeosphaeria nodorum (strain SN15 / ATCC MYA-4574 / FGSC 10173) GN=SNOG_10522 PE=3 SV=1//4.2493e-23
BCIN_11g04450	B0510_6187	5.26255	-//-
BCIN_06g07230	B0510_9990	5.25995	-//-
BCIN_12g02910	B0510_2930	5.24025	sp|Q01738|CDH_PHACH Cellobiose dehydrogenase OS=Phanerochaete chrysosporium GN=CDH-1 PE=1 SV=1//1.30625e-94
BCIN_15g02820	B0510_2597	5.2342	sp|P40118|CBXXC_CUPNH Protein CbxX, chromosomal OS=Cupriavidus necator (strain ATCC 17699 / H16 / DSM 428 / Stanier 337) GN=cbxXC PE=3 SV=1//3.59996e-12
BCIN_05g01970	B0510_1450	5.14795	-//-
BCIN_09g04400	B0510_4996	5.1373	sp|Q55025|SRPA_SYNE7 Protein SrpA OS=Synechococcus elongatus (strain PCC 7942) GN=srpA PE=1 SV=2//7.00729e-30
BCIN_05g08090	B0510_9007	5.1347	-//-
BCIN_04g06380	B0510_1938	5.13465	-//-
BCIN_08g05280	B0510_8211	5.12195	-//-
BCIN_11g00940	B0510_10278	5.10155	-//-
BCIN_01g01450	B0510_7654	5.0968	sp|O74208|PDH1_CANGA ATP-binding cassette transporter CGR1 OS=Candida glabrata (strain ATCC 2001 / CBS 138 / JCM 3761 / NBRC 0622 / NRRL Y-65) GN=PDH1 PE=3 SV=3//1.47688e-16
BCIN_09g06670	B0510_9659	5.0958	-//-
BCIN_10g00380	B0510_5704	5.06955	-//-
BCIN_16g00190	B0510_6726	5.05585	-//-
BCIN_12g01030	B0510_3094	5.03625	-//-
BCIN_12g03040	B0510_2918	5.0337	-//-
BCIN_15g01950	B0510_2525	5.02265	-//-
BCIN_05g08170	B0510_9015	4.9952	sp|Q53353|LSDX1_PSEPA Lignostilbene-alpha,beta-dioxygenase isozyme I OS=Pseudomonas paucimobilis PE=1 SV=1//1.54361e-90
BCIN_02g07310	B0510_6740	4.9693	sp|Q4WDN4|OPSB_ASPFU Probable aspartic-type endopeptidase opsB OS=Neosartorya fumigata (strain ATCC MYA-4609 / Af293 / CBS 101355 / FGSC A1100) GN=opsB PE=3 SV=1//4.89782e-42
BCIN_05g00530	B0510_1318	4.94665	sp|Q11037|Y1367_MYCTU Uncharacterized protein Rv1367c/MT1414 OS=Mycobacterium tuberculosis GN=Rv1367c PE=4 SV=2//1.21258e-14
BCIN_01g04860	B0510_1185	4.94285	-//-
BCIN_12g02560	B0510_2958	4.9416	sp|Q09851|AYR1_SCHPO NADPH-dependent 1-acyldihydroxyacetone phosphate reductase OS=Schizosaccharomyces pombe (strain 972 / ATCC 24843) GN=ayr1 PE=2 SV=2//4.61905e-16
BCIN_03g07320	B0510_31	4.9184	sp|Q4WXZ5|RNY1_ASPFU Ribonuclease T2-like OS=Neosartorya fumigata (strain ATCC MYA-4609 / Af293 / CBS 101355 / FGSC A1100) GN=rny1 PE=3 SV=2//4.03281e-104
BCIN_03g01570	B0510_544	4.88275	sp|P37693|HETM_NOSS1 Polyketide synthase HetM OS=Nostoc sp. (strain PCC 7120 / UTEX 2576) GN=hetM PE=3 SV=1//1.16831e-12
BCIN_01g02320	B0510_7425	4.8727	sp|Q9P8P4|PLB2_ASPFU Lysophospholipase 2 OS=Neosartorya fumigata (strain ATCC MYA-4609 / Af293 / CBS 101355 / FGSC A1100) GN=plb2 PE=3 SV=2//8.69856e-101
BCIN_03g04480	B0510_282	4.8402	sp|P0A2D1|UCPA_SALTY Oxidoreductase UcpA OS=Salmonella typhimurium (strain LT2 / SGSC1412 / ATCC 700720) GN=ucpA PE=3 SV=1//3.95458e-19
BCIN_04g00780	B0510_7331	4.82835	-//-
BCIN_04g03260	B0510_2219	4.8117	-//-
BCIN_05g05830	B0510_1799	4.8014	sp|Q8NK92|AORSN_ASPOR Aorsin OS=Aspergillus oryzae (strain ATCC 42149 / RIB 40) GN=aorO PE=1 SV=2//7.65355e-09
BCIN_05g06510	B0510_1856	4.7845	sp|Q01738|CDH_PHACH Cellobiose dehydrogenase OS=Phanerochaete chrysosporium GN=CDH-1 PE=1 SV=1//6.67676e-101
BCIN_03g08710	B0510_7762	4.76405	sp|Q4WJJ3|BGLA_ASPFU Probable beta-glucosidase A OS=Neosartorya fumigata (strain ATCC MYA-4609 / Af293 / CBS 101355 / FGSC A1100) GN=bglA PE=3 SV=1//5.39469e-15
BCIN_08g00270	B0510_10338	4.76285	sp|P39932|STL1_YEAST Sugar transporter STL1 OS=Saccharomyces cerevisiae (strain ATCC 204508 / S288c) GN=STL1 PE=1 SV=2//2.13904e-150
BCIN_05g07020	B0510_10025	4.73515	sp|O60113|YG64_SCHPO Uncharacterized amino-acid permease C15C4.04c OS=Schizosaccharomyces pombe (strain 972 / ATCC 24843) GN=SPBC15C4.04c PE=2 SV=1//6.1752e-22
BCIN_04g03920	B0510_2162	4.7272	-//-
BCIN_13g03890	B0510_9300	4.71995	sp|P38918|ARK73_RAT Aflatoxin B1 aldehyde reductase member 3 OS=Rattus norvegicus GN=Akr7a3 PE=1 SV=2//4.00985e-72
BCIN_06g00150	B0510_5423	4.70545	sp|P15325|QUTD_EMENI Quinate permease OS=Emericella nidulans (strain FGSC A4 / ATCC 38163 / CBS 112.46 / NRRL 194 / M139) GN=qutD PE=1 SV=2//4.35106e-91
BCIN_06g05980	B0510_8838	4.70445	-//-
BCIN_10g05590	B0510_4891	4.7572	sp|P87076|BGLA_ASPKW Beta-glucosidase A OS=Aspergillus kawachii (strain NBRC 4308) GN=bglA PE=1 SV=2//0
BCIN_04g05020	B0510_2064	4.6924	-//-
BCIN_03g05600	B0510_184	4.6472	sp|P0A5R8|PHLD_MYCTU Phospholipase C 4 OS=Mycobacterium tuberculosis GN=plcD PE=3 SV=1//2.68843e-18
BCIN_12g02330	B0510_2976	4.6399	-//-
BCIN_09g04230	B0510_4981	4.6178	-//-
BCIN_09g01110	B0510_6778	4.60225	sp|P13860|GUX1_PHACH Exoglucanase 1 OS=Phanerochaete chrysosporium GN=CBH1 PE=2 SV=1//0
BCIN_12g03650	B0510_2860	4.5903	sp|Q00258|NORA_ASPPA Norsolorinic acid reductase OS=Aspergillus parasiticus GN=norA PE=3 SV=1//1.0743e-118
BCIN_13g02960	B0510_10304	4.57535	sp|C5FVN6|MCPA_ARTOC Metallocarboxypeptidase A OS=Arthroderma otae (strain ATCC MYA-4605 / CBS 113480) GN=MCPA PE=3 SV=1//1.45774e-10
BCIN_15g02400	B0510_2562	4.53215	sp|P52551|MYBB_XENLA Myb-related protein B OS=Xenopus laevis GN=mybl2 PE=2 SV=2//5.87079e-20
BCIN_14g00810	B0510_5392	4.5179	-//-
BCIN_14g01580	B0510_5324	4.51255	sp|Q04894|ADH6_YEAST NADP-dependent alcohol dehydrogenase 6 OS=Saccharomyces cerevisiae (strain ATCC 204508 / S288c) GN=ADH6 PE=1 SV=1//1.74714e-53
BCIN_05g02020	B0510_1455	4.5048	-//-
BCIN_06g06090	B0510_8849	4.471	-//-
BCIN_05g01990	B0510_1452	4.4664	-//-
BCIN_05g08230	B0510_9021	4.45965	sp|Q2US83|EGLD_ASPOR Probable endo-beta-1,4-glucanase D OS=Aspergillus oryzae (strain ATCC 42149 / RIB 40) GN=eglD PE=3 SV=1//1.53288e-06
BCIN_06g03270	B0510_4137	4.4431	-//-
BCIN_11g02050	B0510_4471	4.42295	sp|Q5NVG2|DHB11_PONAB Estradiol 17-beta-dehydrogenase 11 OS=Pongo abelii GN=HSD17B11 PE=2 SV=1//2.18539e-33
BCIN_13g03100	B0510_10317	4.35745	sp|P83775|GRP2_CANAL Putative NADPH-dependent methylglyoxal reductase GRP2 OS=Candida albicans (strain SC5314 / ATCC MYA-2876) GN=GRP2 PE=1 SV=2//1.48314e-61
BCIN_16g04210	B0510_3721	4.323	-//-
BCIN_03g01680	B0510_536	4.3032	sp|Q4WR80|PGLR_ASPFU Probable endopolygalacturonase AFUA_1G17220 OS=Neosartorya fumigata (strain ATCC MYA-4609 / Af293 / CBS 101355 / FGSC A1100) GN=AFUA_1G17220 PE=3 SV=1//5.0814e-119
BCIN_08g06710	B0510_8642	4.27705	-//-
BCIN_02g07700	B0510_6708	4.26415	sp|Q9HFS9|ABNA_ASPAC Arabinan endo-1,5-alpha-L-arabinosidase A OS=Aspergillus aculeatus GN=abnA PE=1 SV=1//9.96079e-07
BCIN_06g00520	B0510_5461	4.24805	-//-
BCIN_16g03990	B0510_3702	4.2063	sp|P53693|RDS1_SCHPO Protein rds1 OS=Schizosaccharomyces pombe (strain 972 / ATCC 24843) GN=rds1 PE=2 SV=2//4.28432e-14
BCIN_03g01530	B0510_548	4.18485	-//-
BCIN_04g06710	B0510_1908	4.15	sp|P0CD89|AQY2_YEASX Aquaporin-2 OS=Saccharomyces cerevisiae GN=AQY2 PE=2 SV=1//9.83776e-31
BCIN_03g00640	B0510_624	4.14415	sp|Q00922|ALOX_CANBO Alcohol oxidase OS=Candida boidinii GN=AOD1 PE=1 SV=1//1.71497e-06
BCIN_02g00470	B0510_9170	4.12685	sp|P87218|SOU2_CANAL Sorbose reductase homolog SOU2 OS=Candida albicans (strain SC5314 / ATCC MYA-2876) GN=SOU2 PE=3 SV=2//5.00917e-25
BCIN_05g01530	B0510_1412	4.12145	-//-
BCIN_13g02720	B0510_3852	4.11185	sp|O74676|CDR4_CANAX ABC transporter CDR4 OS=Candida albicans GN=CDR4 PE=3 SV=1//0
BCIN_08g05060	B0510_8190	4.088	sp|P15428|PGDH_HUMAN 15-hydroxyprostaglandin dehydrogenase [NAD(+)] OS=Homo sapiens GN=HPGD PE=1 SV=1//9.67287e-06
BCIN_07g04570	B0510_4061	4.07585	sp|O05496|YDHE_BACSU Uncharacterized UDP-glucosyltransferase YdhE OS=Bacillus subtilis (strain 168) GN=ydhE PE=3 SV=2//6.01741e-09
BCIN_09g06680	B0510_9658	4.0351	sp|P22680|CP7A1_HUMAN Cholesterol 7-alpha-monooxygenase OS=Homo sapiens GN=CYP7A1 PE=1 SV=2//6.63429e-18
BCIN_13g02750	B0510_5901	4.0086	-//-
BCIN_12g02320	B0510_2977	3.9969	sp|P15245|PH2M_TRICU Phenol 2-monooxygenase OS=Trichosporon cutaneum PE=1 SV=3//4.99391e-69
BCIN_02g05630	B0510_3277	3.9841	-//-
BCIN_01g07760	B0510_929	3.97765	sp|Q9P7U2|YI7E_SCHPO Putative aryl-alcohol dehydrogenase C977.14c OS=Schizosaccharomyces pombe (strain 972 / ATCC 24843) GN=SPAC977.14c PE=1 SV=1//1.85396e-99
BCIN_13g02000	B0510_5969	3.95795	sp|Q12645|PID9_FUSSO Pisatin demethylase OS=Fusarium solani subsp. pisi GN=PDAT9 PE=3 SV=1//2.02522e-53
BCIN_12g02090	B0510_2996	3.9294	sp|P40900|ISP4_SCHPO Sexual differentiation process protein isp4 OS=Schizosaccharomyces pombe (strain 972 / ATCC 24843) GN=isp4 PE=2 SV=2//0
BCIN_10g00330	B0510_5700	3.8987	sp|Q5ZC87|HAK3_ORYSJ Probable potassium transporter 3 OS=Oryza sativa subsp. japonica GN=HAK3 PE=2 SV=1//1.04967e-138
BCIN_12g00180	B0510_3166	3.8901	sp|B6HL60|PEPA_PENCW Aspartic protease pep1 OS=Penicillium chrysogenum (strain ATCC 28089 / DSM 1075 / Wisconsin 54-1255) GN=pep1 PE=3 SV=1//2.35258e-92
BCIN_14g04720	B0510_9936	3.86895	-//-
BCIN_02g00250	B0510_9153	3.8453	sp|Q8TZM7|DGGGP_PYRFU Digeranylgeranylglyceryl phosphate synthase OS=Pyrococcus furiosus (strain ATCC 43587 / DSM 3638 / JCM 8422 / Vc1) GN=PF1963 PE=3 SV=1//3.7404e-06
BCIN_10g03030	B0510_8719	3.83105	-//-
BCIN_07g00360	B0510_7215	3.8062	-//-
BCIN_05g01000	B0510_1363	3.80355	sp|Q9Y758|CP52M_DEBHN Cytochrome P450 52A13 OS=Debaryomyces hansenii GN=CYP52A13 PE=2 SV=1//5.86278e-122
BCIN_02g03210	B0510_3500	3.79695	sp|Q9KX40|ESTB_BURGA Esterase EstB OS=Burkholderia gladioli GN=estB PE=1 SV=1//1.66104e-06
BCIN_06g01490	B0510_5547	3.7881	sp|O59814|YCT4_SCHPO Uncharacterized transporter C794.04c OS=Schizosaccharomyces pombe (strain 972 / ATCC 24843) GN=SPCC794.04c PE=2 SV=1//4.93015e-38
BCIN_03g07350	B0510_28	3.78655	sp|Q00675|STCI_EMENI Putative sterigmatocystin biosynthesis lipase/esterase stcI OS=Emericella nidulans (strain FGSC A4 / ATCC 38163 / CBS 112.46 / NRRL 194 / M139) GN=stcI PE=4 SV=1//4.47183e-09
BCIN_14g05410	B0510_9799	3.7805	sp|A6ZNQ4|RSB1_YEAS7 Sphingoid long-chain base transporter RSB1 OS=Saccharomyces cerevisiae (strain YJM789) GN=RSB1 PE=3 SV=2//5.74007e-36
BCIN_12g00350	B0510_3150	3.74835	-//-
BCIN_11g02640	B0510_7881	3.7404	sp|Q937L5|CPNB_COMTE Cyclopentanone 1,2-monooxygenase OS=Comamonas testosteroni GN=cpnB PE=3 SV=3//1.29921e-135
BCIN_08g03550	B0510_6489	3.7362	-//-
BCIN_05g02000	B0510_1453	3.72955	-//-
BCIN_09g05180	B0510_5068	3.72765	sp|Q9US44|YIZG_SCHPO Uncharacterized transporter C1002.16c OS=Schizosaccharomyces pombe (strain 972 / ATCC 24843) GN=SPAC1002.16c PE=2 SV=1//1.16949e-16
BCIN_07g06590	B0510_8433	3.7238	sp|P24021|NUS1_ASPOR Nuclease S1 OS=Aspergillus oryzae (strain ATCC 42149 / RIB 40) GN=nucS PE=1 SV=2//6.8921e-115
BCIN_11g01360	B0510_4409	3.7042	sp|Q9URY8|SULH2_SCHPO Probable sulfate permease C869.05c OS=Schizosaccharomyces pombe (strain 972 / ATCC 24843) GN=SPAC869.05c PE=1 SV=1//1.40911e-64
BCIN_16g02560	B0510_3573	3.6879	-//-
BCIN_09g06750	B0510_9652	3.68115	sp|O14405|GUN4_HYPJE Endoglucanase-4 OS=Hypocrea jecorina GN=cel61a PE=1 SV=1//8.63812e-79
BCIN_11g02040	B0510_4470	3.68	sp|Q9US47|SSDH1_SCHPO Putative succinate-semialdehyde dehydrogenase C1002.12c [NADP(+)] OS=Schizosaccharomyces pombe (strain 972 / ATCC 24843) GN=SPAC1002.12c PE=2 SV=2//5.16053e-08
BCIN_13g00870	B0510_6074	3.67195	sp|P17326|AT1A_ARTSF Sodium/potassium-transporting ATPase subunit alpha-A OS=Artemia franciscana PE=2 SV=1//3.65253e-168
BCIN_02g08790	B0510_6609	3.67015	-//-
BCIN_01g05770	B0510_1107	3.66885	-//-
BCIN_14g04180	B0510_10180	3.6574	sp|A9BQY2|RHMD_DELAS L-rhamnonate dehydratase OS=Delftia acidovorans (strain DSM 14801 / SPH-1) GN=rhmD PE=3 SV=2//1.00997e-07
BCIN_07g07080	B0510_8480	3.6525	sp|P34755|PHYB_ASPAW 3-phytase B OS=Aspergillus awamori GN=phyB PE=1 SV=1//4.05771e-39
BCIN_15g00270	B0510_2372	3.6441	sp|Q00357|TOXA_COCCA Putative HC-toxin efflux carrier TOXA OS=Cochliobolus carbonum GN=TOXA PE=3 SV=1//1.15362e-37
BCIN_02g00240	B0510_9152	3.64345	sp|O00061|CP67_UROFA Cytochrome P450 67 (Fragment) OS=Uromyces fabae GN=CYP67 PE=2 SV=1//5.46572e-06
BCIN_07g04040	B0510_4020	3.63685	sp|Q7LL00|YQJC_SCHPO Uncharacterized oligopeptide transporter C1840.12 OS=Schizosaccharomyces pombe (strain 972 / ATCC 24843) GN=SPCC1840.12 PE=3 SV=2//2.4526e-13
BCIN_11g02630	B0510_7880	3.60785	sp|P67773|Y3657_MYCBO Uncharacterized protein Mb3657 OS=Mycobacterium bovis (strain ATCC BAA-935 / AF2122/97) GN=Mb3657 PE=3 SV=1//1.70849e-09
BCIN_06g06020	B0510_8842	3.60255	sp|Q92887|MRP2_HUMAN Canalicular multispecific organic anion transporter 1 OS=Homo sapiens GN=ABCC2 PE=1 SV=3//4.71588e-07
BCIN_12g01540	B0510_3046	3.6017	-//-
BCIN_16g00240	B0510_8585	3.58965	sp|Q6RVV4|TIC32_PEA Short-chain dehydrogenase TIC 32, chloroplastic OS=Pisum sativum GN=TIC32 PE=1 SV=1//1.13015e-39
BCIN_06g00620	B0510_6786	3.5808	sp|Q70J59|SED2_ASPFU Tripeptidyl-peptidase sed2 OS=Neosartorya fumigata (strain ATCC MYA-4609 / Af293 / CBS 101355 / FGSC A1100) GN=sed2 PE=1 SV=1//0
BCIN_07g03750	B0510_3993	3.57115	-//-
BCIN_02g00210	B0510_9149	3.5449	sp|P22394|LIP2_GEOCN Lipase 2 OS=Geotrichum candidum GN=LIP2 PE=1 SV=2//2.86505e-64
BCIN_02g00440	B0510_9167	3.52655	-//-
BCIN_02g09050	B0510_6588	3.5009	sp|P38918|ARK73_RAT Aflatoxin B1 aldehyde reductase member 3 OS=Rattus norvegicus GN=Akr7a3 PE=1 SV=2//2.76485e-25
	Novel00887	3.498	-//-
BCIN_05g05900	B0510_1807	3.49575	sp|Q4WFS2|Y1220_ASPFU Probable aspartic-type endopeptidase AFUA_3G01220 OS=Neosartorya fumigata (strain ATCC MYA-4609 / Af293 / CBS 101355 / FGSC A1100) GN=AFUA_3G01220 PE=3 SV=2//1.53113e-118
BCIN_15g01130	B0510_2447	3.48405	sp|O34676|KAMA_BACSU L-lysine 2,3-aminomutase OS=Bacillus subtilis (strain 168) GN=kamA PE=1 SV=1//5.16693e-59
BCIN_05g01520	B0510_1411	3.48345	sp|Q8N0N3|BGBP_PENMO Beta-1,3-glucan-binding protein OS=Penaeus monodon PE=2 SV=1//9.40675e-69
BCIN_06g03730	B0510_4182	3.4616	-//-
BCIN_02g05860	B0510_3256	3.4551	sp|Q07181|PGLR_GIBFU Polygalacturonase OS=Gibberella fujikuroi GN=PGA PE=1 SV=1//5.22527e-18
BCIN_10g04810	B0510_4818	3.4545	sp|P0C105|GLUP_BRUAB Glucose/galactose transporter OS=Brucella abortus biovar 1 (strain 9-941) GN=gluP PE=3 SV=1//2.73482e-49
BCIN_09g02640	B0510_4593	3.44615	sp|Q2U325|BGLG_ASPOR Probable beta-glucosidase G OS=Aspergillus oryzae (strain ATCC 42149 / RIB 40) GN=bglG PE=3 SV=1//0
BCIN_06g04700	B0510_4272	3.4427	sp|P25346|GIT1_YEAST Probable metabolite transport protein GIT1 OS=Saccharomyces cerevisiae (strain ATCC 204508 / S288c) GN=GIT1 PE=1 SV=1//1.0926e-152
BCIN_03g07340	B0510_29	3.4342	-//-
BCIN_03g05230	B0510_215	3.42035	sp|P40474|QDR2_YEAST Quinidine resistance protein 2 OS=Saccharomyces cerevisiae (strain ATCC 204508 / S288c) GN=QDR2 PE=1 SV=1//1.45436e-37
BCIN_05g06830	B0510_1885	3.41215	-//-
BCIN_01g03930	B0510_1268	3.39815	-//-
BCIN_15g00260	B0510_2371	3.3823	sp|O94491|YC7A_SCHPO Uncharacterized transporter C417.10 OS=Schizosaccharomyces pombe (strain 972 / ATCC 24843) GN=SPCC417.10 PE=2 SV=1//1.02089e-29
BCIN_02g07770	B0510_6701	3.37065	-//-
BCIN_16g00280	B0510_8581	3.3641	-//-
BCIN_15g03330	B0510_2641	3.3231	sp|P14133|ASO_CUCSA L-ascorbate oxidase OS=Cucumis sativus PE=1 SV=1//6.11767e-62
BCIN_02g05600	B0510_3280	3.30985	-//-
BCIN_08g03460	B0510_6481	3.30865	sp|Q56632|VIBA_VIBCH Vibriobactin-specific 2,3-dihydro-2,3-dihydroxybenzoate dehydrogenase OS=Vibrio cholerae serotype O1 (strain ATCC 39315 / El Tor Inaba N16961) GN=vibA PE=3 SV=1//6.03736e-18
BCIN_12g06120	B0510_9057	3.3037	-//-
BCIN_01g11010	B0510_10163	3.3033	sp|Q08477|CP4F3_HUMAN Leukotriene-B(4) omega-hydroxylase 2 OS=Homo sapiens GN=CYP4F3 PE=2 SV=2//4.32087e-36
BCIN_01g11030	B0510_10161	3.29565	sp|P77851|HBD_THETC 3-hydroxybutyryl-CoA dehydrogenase OS=Thermoanaerobacterium thermosaccharolyticum (strain ATCC 7956 / DSM 571 / NCIB 9385 / NCA 3814) GN=hbd PE=3 SV=2//1.49201e-23
BCIN_12g06420	B0510_10204	3.2917	-//-
BCIN_06g05220	B0510_4315	3.28975	sp|A1CFY8|XYL2_ASPCL Probable D-xylulose reductase A OS=Aspergillus clavatus (strain ATCC 1007 / CBS 513.65 / DSM 816 / NCTC 3887 / NRRL 1) GN=xdhA PE=3 SV=2//1.57598e-08
BCIN_10g02710	B0510_8750	3.28645	-//-
BCIN_03g05120	B0510_225	3.28285	sp|P24867|PCL1_YEAST PHO85 cyclin-1 OS=Saccharomyces cerevisiae (strain ATCC 204508 / S288c) GN=PCL1 PE=1 SV=1//1.02572e-42
BCIN_15g02260	B0510_2550	3.247	-//-
BCIN_16g01410	B0510_6912	3.2219	sp|Q12612|TRI4_FUSSP Trichodiene oxygenase OS=Fusarium sporotrichioides GN=TRI4 PE=3 SV=1//1.15085e-75
BCIN_13g03110	B0510_10318	3.2033	sp|Q5ZID0|NMRL1_CHICK NmrA-like family domain-containing protein 1 OS=Gallus gallus GN=NMRAL1 PE=2 SV=1//1.97999e-40
BCIN_16g00810	B0510_8534	3.19535	-//-
BCIN_07g03110	B0510_3937	3.1946	sp|P77243|PRPD_ECOLI 2-methylcitrate dehydratase OS=Escherichia coli (strain K12) GN=prpD PE=1 SV=3//2.65234e-23
BCIN_02g07750	B0510_6703	3.18425	-//-
BCIN_02g00800	B0510_9203	3.1328	-//-
BCIN_07g03720	B0510_3990	3.1272	sp|P00651|RNT1_ASPOR Guanyl-specific ribonuclease T1 OS=Aspergillus oryzae (strain ATCC 42149 / RIB 40) GN=rntA PE=1 SV=2//5.70117e-18
BCIN_10g03040	B0510_8718	3.1092	-//-
BCIN_05g01060	B0510_1369	3.0982	sp|P38680|MTR_NEUCR N amino acid transport system protein OS=Neurospora crassa (strain ATCC 24698 / 74-OR23-1A / CBS 708.71 / DSM 1257 / FGSC 987) GN=mtr PE=3 SV=2//1.59619e-09
BCIN_03g06330	B0510_116	3.0972	-//-
BCIN_02g05100	B0510_10026	3.08865	sp|Q12556|AMO1_ASPNG Copper amine oxidase 1 OS=Aspergillus niger GN=AO-I PE=1 SV=2//0
BCIN_03g01280	B0510_572	3.08605	-//-
BCIN_14g01330	B0510_5343	3.0642	sp|P40474|QDR2_YEAST Quinidine resistance protein 2 OS=Saccharomyces cerevisiae (strain ATCC 204508 / S288c) GN=QDR2 PE=1 SV=1//2.27466e-55
BCIN_04g06450	B0510_1932	3.0637	sp|Q09923|YAKC_SCHPO Aldo-keto reductase yakc [NADP(+)] OS=Schizosaccharomyces pombe (strain 972 / ATCC 24843) GN=yakc PE=1 SV=1//9.55436e-18
BCIN_01g06910	B0510_1009	3.06045	-//-
BCIN_16g01000	B0510_8518	2.987	sp|Q20748|ATAD3_CAEEL ATPase family AAA domain-containing protein 3 OS=Caenorhabditis elegans GN=atad-3 PE=2 SV=2//1.38832e-09
BCIN_09g00440	B0510_9530	2.98455	sp|Q10087|YAO8_SCHPO Uncharacterized amino-acid permease C11D3.08c OS=Schizosaccharomyces pombe (strain 972 / ATCC 24843) GN=SPAC11D3.08c PE=2 SV=1//3.42477e-143
BCIN_04g02380	B0510_2297	2.98315	sp|P40896|YJV3_YEAST Uncharacterized protein YJL213W OS=Saccharomyces cerevisiae (strain ATCC 204508 / S288c) GN=YJL213W PE=2 SV=1//1.972e-07
BCIN_03g09150	B0510_7721	2.96965	sp|P25351|YCR3_YEAST Uncharacterized membrane protein YCR023C OS=Saccharomyces cerevisiae (strain ATCC 204508 / S288c) GN=YCR023C PE=1 SV=2//1.44724e-07
BCIN_06g00490	B0510_5458	2.96685	sp|A2Q877|XGEA_ASPNC Probable xyloglucan-specific endo-beta-1,4-glucanase A OS=Aspergillus niger (strain CBS 513.88 / FGSC A1513) GN=xgeA PE=3 SV=1//5.96017e-09
BCIN_03g02210	B0510_486	2.92055	sp|Q893M2|Y1794_CLOTE UPF0261 protein CTC_01794 OS=Clostridium tetani (strain Massachusetts / E88) GN=CTC_01794 PE=3 SV=2//4.16376e-90
BCIN_05g01780	B0510_1434	2.90845	-//-
BCIN_11g04930	B0510_6230	2.90065	sp|Q03104|MSC1_YEAST Meiotic sister chromatid recombination protein 1 OS=Saccharomyces cerevisiae (strain ATCC 204508 / S288c) GN=MSC1 PE=1 SV=1//5.8632e-15
BCIN_01g09180	B0510_800	2.8986	sp|P36110|PRY2_YEAST Protein PRY2 OS=Saccharomyces cerevisiae (strain ATCC 204508 / S288c) GN=PRY2 PE=2 SV=1//4.98977e-19
BCIN_08g05090	B0510_8193	2.89765	-//-
BCIN_14g01410	B0510_5337	2.89105	sp|Q9URZ3|PUT4_SCHPO Probable proline-specific permease put4 OS=Schizosaccharomyces pombe (strain 972 / ATCC 24843) GN=put4 PE=2 SV=1//2.12837e-135
BCIN_16g04420	B0510_3742	2.88775	-//-
BCIN_14g03430	B0510_10061	2.8787	sp|Q4WV10|PELA_ASPFU Probable pectin lyase A OS=Neosartorya fumigata (strain ATCC MYA-4609 / Af293 / CBS 101355 / FGSC A1100) GN=pelA PE=3 SV=1//8.08316e-98
BCIN_02g05870	B0510_3255	2.86905	sp|Q91YR9|PTGR1_MOUSE Prostaglandin reductase 1 OS=Mus musculus GN=Ptgr1 PE=2 SV=2//1.7103e-46
BCIN_02g05870	B0510_4479	2.8688	-//-
BCIN_01g05760	B0510_1108	2.86525	-//-
BCIN_02g00080	B0510_9134	2.8524	sp|P38156|MAL31_YEAST Maltose permease MAL31 OS=Saccharomyces cerevisiae (strain ATCC 204508 / S288c) GN=MAL31 PE=1 SV=1//2.26554e-11
BCIN_12g00550	B0510_3132	2.8445	sp|Q9WU79|PROD_MOUSE Proline dehydrogenase 1, mitochondrial OS=Mus musculus GN=Prodh PE=2 SV=2//2.14695e-20
BCIN_06g00630	B0510_5471	2.8439	sp|P52718|PEPF_ASPNG Serine-type carboxypeptidase F OS=Aspergillus niger GN=pepF PE=1 SV=3//0
BCIN_15g00130	B0510_2363	2.8422	sp|Q99034|AXE1_HYPJE Acetylxylan esterase OS=Hypocrea jecorina GN=axe1 PE=1 SV=1//9.0243e-90
BCIN_02g05300	B0510_3308	2.83965	-//-
BCIN_02g01950	B0510_8057	2.8377	-//-
BCIN_05g01980	B0510_1451	2.83385	-//-
BCIN_16g03620	B0510_3667	2.82745	sp|Q06816|HYEP_STIAD Putative epoxide hydrolase OS=Stigmatella aurantiaca (strain DW4/3-1) GN=STAUR_4299 PE=3 SV=2//2.04237e-09
BCIN_02g04140	B0510_3414	2.8218	-//-
BCIN_02g04930	B0510_3341	2.8147	sp|Q9XYS3|NOXA_DICDI Superoxide-generating NADPH oxidase heavy chain subunit A OS=Dictyostelium discoideum GN=noxA PE=2 SV=1//3.24048e-110
BCIN_09g02350	B0510_5638	2.811	sp|P52719|PEPS_ASPSA Carboxypeptidase cpdS OS=Aspergillus saitoi GN=cpdS PE=2 SV=1//3.61566e-179
BCIN_11g03180	B0510_7929	2.8024	-//-
BCIN_06g05800	B0510_4367	2.79275	sp|Q9UTA1|YL8J_SCHPO Zinc finger protein C25B8.19c OS=Schizosaccharomyces pombe (strain 972 / ATCC 24843) GN=SPAC25B8.19c PE=2 SV=2//3.13831e-15
BCIN_16g04790	B0510_3776	2.78465	-//-
BCIN_09g06230	B0510_5163	2.76965	-//-
	B0510_4762	2.75945	-//-
BCIN_05g01150	B0510_1376	2.75755	sp|Q7SI09|LAD_NEUCR L-arabinitol 4-dehydrogenase OS=Neurospora crassa (strain ATCC 24698 / 74-OR23-1A / CBS 708.71 / DSM 1257 / FGSC 987) GN=ard-1 PE=1 SV=1//1.49192e-15
BCIN_02g00260	B0510_9154	2.75695	-//-
BCIN_14g02070	B0510_5279	2.7562	-//-
BCIN_14g02070	B0510_9330	2.7548	-//-
BCIN_13g05290	B0510_9378	2.74025	sp|Q00808|HETE1_PODAS Vegetative incompatibility protein HET-E-1 OS=Podospora anserina GN=HET-E1 PE=4 SV=1//1.27953e-25
BCIN_13g05670	B0510_9342	2.72695	sp|P20960|NRLA_ALCFA Nitrilase, arylacetone-specific OS=Alcaligenes faecalis PE=1 SV=2//1.36334e-32
BCIN_02g05690	B0510_3271	2.7259	sp|P29094|O16G_BACTR Oligo-1,6-glucosidase OS=Bacillus thermoglucosidasius GN=malL PE=1 SV=1//1.67835e-24
BCIN_01g00870	B0510_7602	2.72405	sp|O94343|YHMA_SCHPO Uncharacterized MFS-type transporter C1271.10c OS=Schizosaccharomyces pombe (strain 972 / ATCC 24843) GN=SPBC1271.10c PE=1 SV=1//9.27842e-19
BCIN_02g09370	B0510_6558	2.72315	sp|Q3U7R1|ESYT1_MOUSE Extended synaptotagmin-1 OS=Mus musculus GN=Esyt1 PE=2 SV=2//2.04584e-20
BCIN_01g06300	B0510_1056	2.711	-//-
BCIN_12g06010	B0510_9065	2.70945	-//-
BCIN_08g01120	B0510_6990	2.6984	sp|P70645|BLMH_RAT Bleomycin hydrolase OS=Rattus norvegicus GN=Blmh PE=1 SV=1//4.33352e-122
BCIN_12g01530	B0510_3047	2.68855	sp|Q8N0N3|BGBP_PENMO Beta-1,3-glucan-binding protein OS=Penaeus monodon PE=2 SV=1//1.13162e-62
BCIN_01g08690	B0510_848	2.67	-//-
BCIN_09g04320	B0510_4989	2.66585	sp|Q10088|SPEB1_SCHPO Putative agmatinase 1 OS=Schizosaccharomyces pombe (strain 972 / ATCC 24843) GN=SPAC11D3.09 PE=2 SV=1//1.36275e-14
BCIN_02g03060	B0510_3512	2.6645	sp|B0Y6R2|PPOA_ASPFC Psi-producing oxygenase A OS=Neosartorya fumigata (strain CEA10 / CBS 144.89 / FGSC A1163) GN=ppoA PE=3 SV=1//0
BCIN_08g04970	B0510_8181	2.6398	sp|Q09887|YC9D_SCHPO Uncharacterized amino-acid permease C584.13 OS=Schizosaccharomyces pombe (strain 972 / ATCC 24843) GN=SPCC584.13 PE=2 SV=1//8.86799e-25
BCIN_14g05360	B0510_9796	2.60965	sp|O23492|INT4_ARATH Inositol transporter 4 OS=Arabidopsis thaliana GN=INT4 PE=1 SV=1//1.50539e-15
BCIN_07g00230	B0510_7227	2.60705	sp|Q01262|HYUA_PSESN Hydantoin utilization protein A OS=Pseudomonas sp. (strain NS671) GN=hyuA PE=3 SV=1//1.61877e-107
BCIN_07g02590	B0510_3887	2.6	sp|Q93VK5|LUT5_ARATH Protein LUTEIN DEFICIENT 5, chloroplastic OS=Arabidopsis thaliana GN=CYP97A3 PE=1 SV=1//1.5075e-33
BCIN_12g01150	B0510_3082	2.58965	-//-
BCIN_12g00300	B0510_3155	2.5862	sp|Q700S9|BGALA_PENSQ Probable beta-galactosidase A OS=Penicillium sp. GN=lacA PE=1 SV=1//0
BCIN_08g00930	B0510_6972	2.5781	sp|P66782|Y1385_MYCBO Uncharacterized oxidoreductase Mb1385 OS=Mycobacterium bovis (strain ATCC BAA-935 / AF2122/97) GN=fabG2 PE=3 SV=1//8.97873e-06
BCIN_11g04460	B0510_6188	2.5745	sp|Q8T675|ABCGJ_DICDI ABC transporter G family member 19 OS=Dictyostelium discoideum GN=abcG19 PE=3 SV=1//0
BCIN_01g02510	Novel00946	2.57415	sp|Q54GH4|MIOX_DICDI Inositol oxygenase OS=Dictyostelium discoideum GN=miox PE=3 SV=1//4.27737e-67
BCIN_03g04780	B0510_255	2.56475	sp|Q12358|JLP1_YEAST Alpha-ketoglutarate-dependent sulfonate dioxygenase OS=Saccharomyces cerevisiae (strain ATCC 204508 / S288c) GN=JLP1 PE=2 SV=1//9.6249e-27
BCIN_04g01080	B0510_7305	2.5603	sp|Q876L2|ARE2_SACBA Sterol O-acyltransferase 2 OS=Saccharomyces bayanus GN=ARE2 PE=3 SV=1//1.05196e-13
BCIN_10g01550	B0510_5810	2.55445	sp|P46030|PTR2_CANAX Peptide transporter PTR2 OS=Candida albicans GN=PTR2 PE=3 SV=1//1.81427e-10
BCIN_04g00280	Novel00938	2.53935	sp|P36011|STUA_EMENI Cell pattern formation-associated protein stuA OS=Emericella nidulans (strain FGSC A4 / ATCC 38163 / CBS 112.46 / NRRL 194 / M139) GN=stuA PE=2 SV=2//1.41036e-13
BCIN_14g02440	B0510_5245	2.52105	sp|O13899|YF38_SCHPO Uncharacterized CDP-alcohol phosphatidyltransferase class-I family protein C22A12.08c OS=Schizosaccharomyces pombe (strain 972 / ATCC 24843) GN=SPAC22A12.08c PE=2 SV=1//1.0376e-69
BCIN_16g00550	B0510_8559	2.5185	-//-
BCIN_07g01310	B0510_7130	2.51565	sp|Q10140|YAS4_SCHPO Uncharacterized protein C3H8.04 OS=Schizosaccharomyces pombe (strain 972 / ATCC 24843) GN=SPAC3H8.04 PE=2 SV=1//1.03199e-21
BCIN_06g04520	B0510_4254	2.51485	sp|Q9C168|CAT1_NEUCR Catalase-1 OS=Neurospora crassa (strain ATCC 24698 / 74-OR23-1A / CBS 708.71 / DSM 1257 / FGSC 987) GN=cat-1 PE=1 SV=2//3.57398e-29
BCIN_01g02840	B0510_7469	2.51315	-//-
BCIN_02g02330	B0510_8021	2.5097	sp|Q9M2S6|SDIR1_ARATH E3 ubiquitin-protein ligase SDIR1 OS=Arabidopsis thaliana GN=SDIR1 PE=1 SV=1//4.03597e-10
BCIN_05g07670	B0510_8974	2.50885	sp|P42328|ADH3_GEOSE Alcohol dehydrogenase OS=Geobacillus stearothermophilus PE=1 SV=1//1.0318e-62
BCIN_11g03260	B0510_7937	2.5075	sp|C6Y4A9|YAEQ_SCHPO Uncharacterized protein C23D3.17 OS=Schizosaccharomyces pombe (strain 972 / ATCC 24843) GN=SPAC23D3.17 PE=2 SV=2//1.21972e-07
BCIN_13g03560	B0510_9270	2.49075	-//-
BCIN_08g00850	B0510_6964	2.47265	sp|P35822|PTPRK_MOUSE Receptor-type tyrosine-protein phosphatase kappa OS=Mus musculus GN=Ptprk PE=1 SV=1//2.42942e-25
BCIN_08g04900	B0510_8175	2.4715	sp|Q8NE62|CHDH_HUMAN Choline dehydrogenase, mitochondrial OS=Homo sapiens GN=CHDH PE=2 SV=2//4.60291e-51
BCIN_02g02300	B0510_8024	2.4567	-//-
BCIN_10g03530	B0510_4705	2.4486	sp|Q12151|UPC2_YEAST Sterol uptake control protein 2 OS=Saccharomyces cerevisiae (strain ATCC 204508 / S288c) GN=UPC2 PE=1 SV=1//8.21351e-09
BCIN_04g02930	B0510_5927	2.44345	sp|Q9M3D6|AB19G_ARATH ABC transporter G family member 19 OS=Arabidopsis thaliana GN=ABCG19 PE=1 SV=1//1.27994e-07
BCIN_09g01990	B0510_4534	2.4301	-//-
BCIN_04g01570	B0510_7261	2.4301	-//-
BCIN_02g02090	B0510_8043	2.4255	-//-
BCIN_14g02840	B0510_5209	2.42525	-//-
BCIN_16g04180	B0510_3720	2.4193	-//-
BCIN_10g00660	B0510_5734	2.40615	sp|Q04608|YD124_YEAST Uncharacterized protein YDR124W OS=Saccharomyces cerevisiae (strain ATCC 204508 / S288c) GN=YDR124W PE=1 SV=1//3.68009e-14
BCIN_05g01430	B0510_1402	2.4058	sp|Q873E8|GSHR_NEUCR Glutathione reductase OS=Neurospora crassa (strain ATCC 24698 / 74-OR23-1A / CBS 708.71 / DSM 1257 / FGSC 987) GN=glr-1 PE=3 SV=1//1.01348e-47
BCIN_12g06460	B0510_10206	2.40505	sp|P39721|AIM2_YEAST Protein AIM2 OS=Saccharomyces cerevisiae (strain ATCC 204508 / S288c) GN=AIM2 PE=1 SV=1//5.56332e-51
BCIN_05g07120	B0510_10035	2.4014	sp|O74628|YQ53_SCHPO Uncharacterized oxidoreductase C162.03 OS=Schizosaccharomyces pombe (strain 972 / ATCC 24843) GN=SPCC162.03 PE=2 SV=1//1.43267e-52
BCIN_02g03670	B0510_3460	2.3995	sp|Q9ZNN8|BUDC_CORGT L-2,3-butanediol dehydrogenase OS=Corynebacterium glutamicum GN=budC PE=1 SV=1//4.91801e-07
BCIN_05g00390	B0510_1308	2.39895	sp|Q10072|YAN6_SCHPO Uncharacterized transporter C3H1.06c OS=Schizosaccharomyces pombe (strain 972 / ATCC 24843) GN=SPAC3H1.06c PE=2 SV=1//7.45833e-07
BCIN_05g02010	B0510_1454	2.39505	-//-
BCIN_03g01920	B0510_513	2.39175	sp|P55306|CATA_SCHPO Catalase OS=Schizosaccharomyces pombe (strain 972 / ATCC 24843) GN=cta1 PE=1 SV=1//1.87498e-12
BCIN_10g02280	B0510_8791	2.39175	sp|P13280|GLYG_RABIT Glycogenin-1 OS=Oryctolagus cuniculus GN=GYG1 PE=1 SV=3//5.62341e-37
BCIN_02g00140	B0510_9141	2.3857	sp|Q11058|Y1260_MYCTU Uncharacterized protein Rv1260/MT1298 OS=Mycobacterium tuberculosis GN=Rv1260 PE=4 SV=1//5.76327e-36
BCIN_16g00230	B0510_8586	2.38425	sp|F4HPY8|AKR6_ARATH Probable aldo-keto reductase 6 OS=Arabidopsis thaliana GN=At1g60750 PE=3 SV=1//2.42244e-16
BCIN_13g02640	B0510_5913	2.3811	sp|B0Y0Q3|RHGB_ASPFC Probable rhamnogalacturonase B OS=Neosartorya fumigata (strain CEA10 / CBS 144.89 / FGSC A1163) GN=rhgB PE=3 SV=1//0
BCIN_03g00280	B0510_10108	2.37915	sp|Q4WV10|PELA_ASPFU Probable pectin lyase A OS=Neosartorya fumigata (strain ATCC MYA-4609 / Af293 / CBS 101355 / FGSC A1100) GN=pelA PE=3 SV=1//1.34097e-53
BCIN_14g02510	B0510_5238	2.37825	sp|Q96WM9|LAC2_BOTFU Laccase-2 OS=Botryotinia fuckeliana GN=lcc2 PE=2 SV=1//0
BCIN_11g05390	B0510_6268	2.37575	sp|Q12230|LSP1_YEAST Sphingolipid long chain base-responsive protein LSP1 OS=Saccharomyces cerevisiae (strain ATCC 204508 / S288c) GN=LSP1 PE=1 SV=1//7.01645e-44
BCIN_05g01500	B0510_1409	2.3674	-//-
BCIN_08g01020	B0510_6980	2.36305	sp|Q8NK92|AORSN_ASPOR Aorsin OS=Aspergillus oryzae (strain ATCC 42149 / RIB 40) GN=aorO PE=1 SV=2//2.35306e-17
BCIN_14g02850	B0510_5208	2.3623	-//-
BCIN_10g06130	B0510_9884	2.3577	sp|A2QG68|RGXB_ASPNC Alpha-L-rhamnosidase rgxB OS=Aspergillus niger (strain CBS 513.88 / FGSC A1513) GN=rgxB PE=2 SV=2//2.65505e-11
BCIN_01g04130	B0510_1250	2.3576	-//-
BCIN_13g05420	B0510_9363	2.35685	-//-
BCIN_09g03490	B0510_4920	2.3471	sp|Q5BAP5|EGLX_EMENI Endo-1,3(4)-beta-glucanase xgeA OS=Emericella nidulans (strain FGSC A4 / ATCC 38163 / CBS 112.46 / NRRL 194 / M139) GN=xgeA PE=3 SV=1//3.9785e-68
BCIN_03g05170	B0510_220	2.3422	sp|O06724|YISK_BACSU Uncharacterized protein YisK OS=Bacillus subtilis (strain 168) GN=yisK PE=2 SV=1//4.18286e-23
BCIN_12g00690	B0510_3119	2.3418	sp|Q9P7T1|SIB1_SCHPO Hydroxamate-type ferrichrome siderophore peptide synthetase OS=Schizosaccharomyces pombe (strain 972 / ATCC 24843) GN=sib1 PE=1 SV=1//5.75779e-18
BCIN_01g09110	B0510_806	2.3411	-//-
BCIN_15g05470	B0510_9828	2.3365	-//-
BCIN_11g04800	B0510_6217	2.33	sp|P54865|XYND_CELFI Bifunctional xylanase/deacetylase OS=Cellulomonas fimi GN=xynD PE=1 SV=1//2.04829e-15
BCIN_06g02240	B0510_5614	2.3271	-//-
BCIN_03g03140	B0510_410	2.3196	-//-
BCIN_07g02740	B0510_3902	2.31705	sp|O31521|URHG1_BACSU Unsaturated rhamnogalacturonyl hydrolase YesR OS=Bacillus subtilis (strain 168) GN=yesR PE=1 SV=1//1.83486e-36
BCIN_01g06790	B0510_1020	2.3157	sp|Q00017|RHA1_ASPAC Rhamnogalacturonan acetylesterase OS=Aspergillus aculeatus GN=rha1 PE=1 SV=1//1.10296e-57
BCIN_14g01100	B0510_5363	2.30645	sp|P38069|MNN2_YEAST Alpha-1,2-mannosyltransferase MNN2 OS=Saccharomyces cerevisiae (strain ATCC 204508 / S288c) GN=MNN2 PE=1 SV=1//5.33796e-40
BCIN_01g04060	B0510_1257	2.3056	-//-
BCIN_02g03920	B0510_3436	2.30195	sp|P80668|FEAB_ECOLI Phenylacetaldehyde dehydrogenase OS=Escherichia coli (strain K12) GN=feaB PE=1 SV=2//3.40662e-84
	B0510_3111	2.30145	sp|P36126|SPO14_YEAST Phospholipase D1 OS=Saccharomyces cerevisiae (strain ATCC 204508 / S288c) GN=SPO14 PE=1 SV=3//4.18211e-16
BCIN_07g04370	B0510_4043	2.2873	-//-
BCIN_09g04890	B0510_5042	2.2855	-//-
BCIN_11g06460	B0510_6365	2.28175	sp|P47734|FADH_METMR S-(hydroxymethyl)glutathione dehydrogenase OS=Methylobacter marinus GN=fdh PE=3 SV=2//1.36236e-35
BCIN_02g07090	B0510_10242	2.27675	sp|O94467|OYEC_SCHPO Putative NADPH dehydrogenase C23G7.10c OS=Schizosaccharomyces pombe (strain 972 / ATCC 24843) GN=SPBC23G7.10c PE=2 SV=1//1.10145e-12
BCIN_13g04220	B0510_8286	2.2706	sp|Q7LKZ6|YJMD_SCHPO Probable phospholipase C1020.13c OS=Schizosaccharomyces pombe (strain 972 / ATCC 24843) GN=SPCC1020.13c PE=3 SV=1//6.47975e-88
BCIN_11g02030	B0510_4469	2.2609	-//-
BCIN_14g00650	B0510_5406	2.2512	sp|Q0CMA7|AGDC_ASPTN Probable alpha/beta-glucosidase agdC OS=Aspergillus terreus (strain NIH 2624 / FGSC A1156) GN=agdC PE=3 SV=1//1.26808e-08
BCIN_13g04200	Novel01208	2.24975	sp|Q09652|GSTK1_CAEEL Glutathione S-transferase kappa 1 OS=Caenorhabditis elegans GN=gstk-1 PE=3 SV=1//7.23776e-14
BCIN_10g05520	B0510_4884	2.2483	sp|O94673|YG75_SCHPO Uncharacterized membrane protein C776.05 OS=Schizosaccharomyces pombe (strain 972 / ATCC 24843) GN=SPBC776.05 PE=2 SV=2//4.24476e-99
BCIN_04g05600	B0510_2007	2.24455	sp|O42973|YGZ3_SCHPO Uncharacterized protein C20F10.03 OS=Schizosaccharomyces pombe (strain 972 / ATCC 24843) GN=SPBC20F10.03 PE=1 SV=1//4.31762e-15
BCIN_14g00190	B0510_5877	2.2429	sp|B9EXZ6|BAT1_ORYSJ Amino-acid permease BAT1 homolog OS=Oryza sativa subsp. japonica GN=BAT1 PE=2 SV=1//2.30803e-24
BCIN_09g01320	B0510_6799	2.23995	sp|Q8J232|ACEA_MAGO7 Isocitrate lyase OS=Magnaporthe oryzae (strain 70-15 / ATCC MYA-4617 / FGSC 8958) GN=ICL1 PE=2 SV=1//0
BCIN_08g04890	B0510_8174	2.23775	sp|P36117|ALY1_YEAST Arrestin-related trafficking adapter 6 OS=Saccharomyces cerevisiae (strain ATCC 204508 / S288c) GN=ALY1 PE=1 SV=1//5.70006e-56
BCIN_10g02650	B0510_8755	2.7125	sp|Q25BW4|BGL1B_PHACH Beta-glucosidase 1B OS=Phanerochaete chrysosporium GN=BGL1B PE=1 SV=1//0
BCIN_04g02340	B0510_2301	2.2305	-//-
BCIN_01g01440	B0510_7653	2.22455	sp|B5BP48|YP54_SCHPO Putative alpha-ketoglutarate-dependent sulfonate dioxygenase OS=Schizosaccharomyces pombe (strain 972 / ATCC 24843) GN=SPBC460.04c PE=3 SV=1//7.5246e-26
BCIN_10g05330	B0510_4867	2.2221	-//-
BCIN_05g03150	B0510_1553	2.221	sp|Q12577|HMDH_GIBFU 3-hydroxy-3-methylglutaryl-coenzyme A reductase OS=Gibberella fujikuroi GN=HMGR PE=3 SV=1//0
BCIN_12g06770	B0510_10231	2.21565	-//-
BCIN_06g03320	B0510_4142	2.21095	-//-
BCIN_08g00700	B0510_6949	2.20335	-//-
BCIN_15g04480	B0510_2743	2.19815	-//-
BCIN_16g02970	B0510_3611	2.1805	sp|O35379|MRP1_MOUSE Multidrug resistance-associated protein 1 OS=Mus musculus GN=Abcc1 PE=1 SV=1//8.83554e-115
BCIN_06g02700	B0510_5657	2.17765	sp|Q68CJ6|SLIP_HUMAN Nuclear GTPase SLIP-GC OS=Homo sapiens GN=NUGGC PE=1 SV=3//1.88018e-07
BCIN_05g05550	B0510_1773	2.1742	sp|Q9UR06|MMF2_SCHPO Protein mmf2, mitochondrial OS=Schizosaccharomyces pombe (strain 972 / ATCC 24843) GN=mmf2 PE=2 SV=1//2.69606e-12
BCIN_12g01100	B0510_3088	2.17295	sp|Q00001|RHGA_ASPAC Rhamnogalacturonase A OS=Aspergillus aculeatus GN=rhgA PE=1 SV=1//1.75138e-178
BCIN_15g04670	B0510_2759	2.16855	sp|C5FBW2|SED2_ARTOC Tripeptidyl-peptidase SED2 OS=Arthroderma otae (strain ATCC MYA-4605 / CBS 113480) GN=SED2 PE=3 SV=1//4.24094e-105
BCIN_12g01140	B0510_3083	2.1678	-//-
BCIN_12g00090	B0510_640	2.16495	sp|P36217|XYN2_HYPJE Endo-1,4-beta-xylanase 2 OS=Hypocrea jecorina GN=xyn2 PE=1 SV=1//1.86591e-13
BCIN_10g05950	B0510_9870	2.1624	sp|Q9P413|PACC_SCLSC pH-response transcription factor pacC/RIM101 OS=Sclerotinia sclerotiorum GN=pac1 PE=2 SV=1//1.62474e-11
BCIN_01g00730	B0510_7592	2.16115	sp|Q06466|TDA6_YEAST Putative vacuolar protein sorting-associated protein TDA6 OS=Saccharomyces cerevisiae (strain ATCC 204508 / S288c) GN=TDA6 PE=2 SV=1//5.62191e-58
BCIN_11g04530	B0510_6194	2.1542	sp|P25340|ERG4_YEAST Delta(24(24(1)))-sterol reductase OS=Saccharomyces cerevisiae (strain ATCC 204508 / S288c) GN=ERG4 PE=1 SV=2//4.51411e-73
BCIN_06g02040	B0510_5595	2.1502	-//-
BCIN_07g00260	B0510_7224	2.1495	sp|Q5RLY7|CDO_AJECG Cysteine dioxygenase OS=Ajellomyces capsulata (strain G186AR / H82 / ATCC MYA-2454 / RMSCC 2432) GN=CDO1 PE=2 SV=2//1.06945e-22
BCIN_09g04000	B0510_4961	2.1486	sp|Q9UTA1|YL8J_SCHPO Zinc finger protein C25B8.19c OS=Schizosaccharomyces pombe (strain 972 / ATCC 24843) GN=SPAC25B8.19c PE=2 SV=2//7.97937e-16
BCIN_03g03310	B0510_396	2.14825	sp|Q9C2N1|VIB1_NEUCR Transcription factor vib-1 OS=Neurospora crassa (strain ATCC 24698 / 74-OR23-1A / CBS 708.71 / DSM 1257 / FGSC 987) GN=vib-1 PE=4 SV=1//3.65357e-107
BCIN_16g03430	B0510_3650	2.14655	sp|O14091|SUT1_SCHPO General alpha-glucoside permease OS=Schizosaccharomyces pombe (strain 972 / ATCC 24843) GN=sut1 PE=2 SV=1//3.52376e-45
BCIN_13g03590	B0510_9272	2.1405	sp|Q48436|BUDC_KLEPN Diacetyl reductase [(S)-acetoin forming] OS=Klebsiella pneumoniae GN=budC PE=1 SV=2//1.76472e-10
BCIN_08g04830	B0510_8168	2.13835	-//-
BCIN_12g00760	B0510_475	2.13575	sp|O94300|YOOH_SCHPO Putative xanthine/uracil permease C887.17 OS=Schizosaccharomyces pombe (strain 972 / ATCC 24843) GN=SPBC887.17 PE=2 SV=1//0
BCIN_11g00190	B0510_9739	2.1309	-//-
BCIN_01g07340	B0510_970	2.12885	-//-
BCIN_03g07390	B0510_24	2.12725	sp|P22151|GRG1_NEUCR Glucose-repressible gene protein OS=Neurospora crassa (strain ATCC 24698 / 74-OR23-1A / CBS 708.71 / DSM 1257 / FGSC 987) GN=grg-1 PE=2 SV=1//4.55292e-19
BCIN_01g01480	B0510_7657	2.1225	-//-
BCIN_01g05630	B0510_1118	2.1204	-//-
BCIN_12g05690	B0510_9096	2.1147	-//-
BCIN_06g03010	B0510_4111	2.11345	sp|P36086|YKH1_YEAST Uncharacterized oxidoreductase YKL071W OS=Saccharomyces cerevisiae (strain ATCC 204508 / S288c) GN=YKL071W PE=1 SV=1//9.42465e-09
BCIN_01g02280	B0510_7421	2.1097	-//-
BCIN_09g03140	B0510_4639	2.10895	-//-
BCIN_10g00420	B0510_5708	2.1081	-//-
BCIN_07g00160	B0510_7233	2.10575	sp|Q1E3R8|CHI1_COCIM Endochitinase 1 OS=Coccidioides immitis (strain RS) GN=CTS1 PE=3 SV=1//5.90372e-167
BCIN_11g02960	B0510_7909	2.1012	Bpk4
BCIN_16g04100	B0510_3712	2.09695	sp|Q27237|TID_DROME Protein tumorous imaginal discs, mitochondrial OS=Drosophila melanogaster GN=l(2)tid PE=1 SV=2//1.07905e-07
BCIN_08g03440	B0510_6479	2.09665	-//-
BCIN_11g02520	B0510_7871	2.0865	-//-
BCIN_02g05210	B0510_3317	2.08365	Bclro1
BCIN_01g05340	B0510_1144	2.0822	Bcppe1
BCIN_12g01520	B0510_3048	2.0799	Bcgo2
BCIN_06g03160	B0510_4125	2.0752	Bcsod2
BCIN_01g09590	B0510_770	2.07285	-//-
BCIN_06g07430	B0510_9971	2.0692	-//-
BCIN_05g00350	B0510_1304	2.0661	sp|Q8CIZ9|NOX1_MOUSE NADPH oxidase 1 OS=Mus musculus GN=Nox1 PE=1 SV=2//1.43543e-07
BCIN_02g03260	B0510_3496	2.06415	Bmr5
BCIN_09g04330	B0510_4990	2.063	-//-
BCIN_10g01490	B0510_5805	2.06255	sp|O94343|YHMA_SCHPO Uncharacterized MFS-type transporter C1271.10c OS=Schizosaccharomyces pombe (strain 972 / ATCC 24843) GN=SPBC1271.10c PE=1 SV=1//4.09969e-37
BCIN_01g01570	B0510_7664	2.0589	-//-
BCIN_09g05010	B0510_5051	2.0579	-//-
BCIN_01g05890	B0510_1096	2.05075	Bmr1
BCIN_10g02070	B0510_8813	2.04325	sp|P80402|DBD23_ASPOR 2,3-dihydroxybenzoate decarboxylase OS=Aspergillus oryzae (strain ATCC 42149 / RIB 40) GN=AO090005000447 PE=1 SV=2//1.70727e-38
BCIN_05g05420	B0510_1761	2.03575	-//-
BCIN_09g01760	B0510_4516	2.03135	-//-
BCIN_08g03990	B0510_6527	2.02975	sp|P47124|HOC1_YEAST Putative glycosyltransferase HOC1 OS=Saccharomyces cerevisiae (strain ATCC 204508 / S288c) GN=HOC1 PE=1 SV=3//3.73187e-77
BCIN_05g00380	B0510_1307	2.0193	-//-
BCIN_05g06270	B0510_1835	2.00475	-//-
BCIN_01g02870	B0510_7472	2.00265	sp|Q9HDX2|YKN3_SCHPO Uncharacterized lactate 2-monooxygenase PB1A11.03 OS=Schizosaccharomyces pombe (strain 972 / ATCC 24843) GN=SPAPB1A11.03 PE=2 SV=1//4.56884e-18
BCIN_08g06100	B0510_8697	2.0024	sp|Q3S4B7|3HBH_POLNA 3-hydroxybenzoate 6-hydroxylase OS=Polaromonas naphthalenivorans (strain CJ2) GN=nagX PE=1 SV=1//2.25313e-34
BCIN_10g01280	B0510_5788	1.98745	-//-
BCIN_03g00700	B0510_618	1.9865	sp|P52577|IFRH_ARATH Isoflavone reductase homolog P3 OS=Arabidopsis thaliana GN=At1g75280 PE=1 SV=1//2.87426e-11
BCIN_01g09950	B0510_739	1.98615	sp|O93918|PYC_ASPTE Pyruvate carboxylase OS=Aspergillus terreus GN=pyc PE=2 SV=1//4.61185e-07
BCIN_04g05590	B0510_2008	1.9749	sp|Q06001|FAR10_YEAST Factor arrest protein 10 OS=Saccharomyces cerevisiae (strain ATCC 204508 / S288c) GN=FAR10 PE=1 SV=1//7.51652e-07
BCIN_09g01160	B0510_6783	1.97135	-//-
BCIN_09g05650	B0510_5110	1.9692	-//-
BCIN_12g04750	B0510_8322	1.9552	sp|P08158|AMDS_EMENI Acetamidase OS=Emericella nidulans (strain FGSC A4 / ATCC 38163 / CBS 112.46 / NRRL 194 / M139) GN=amdS PE=2 SV=1//7.12795e-13
BCIN_06g03210	B0510_4130	1.95475	sp|P21373|UTR1_YEAST NAD(+) kinase OS=Saccharomyces cerevisiae (strain ATCC 204508 / S288c) GN=UTR1 PE=1 SV=2//5.07174e-87
BCIN_11g02060	B0510_4472	1.9479	-//-
BCIN_03g06490	B0510_100	1.9417	sp|Q12608|STCB_EMENI Probable sterigmatocystin biosynthesis P450 monooxygenase STCB OS=Emericella nidulans (strain FGSC A4 / ATCC 38163 / CBS 112.46 / NRRL 194 / M139) GN=stcB PE=3 SV=2//9.78806e-24
BCIN_04g04120	B0510_2142	1.93415	-//-
BCIN_13g03330	B0510_9250	1.9266	-//-
BCIN_05g01980	B0510_6702	1.9198	-//-
BCIN_08g01990	B0510_7066	1.9187	sp|P15380|PUT4_YEAST Proline-specific permease OS=Saccharomyces cerevisiae (strain ATCC 204508 / S288c) GN=PUT4 PE=1 SV=2//5.16844e-125
BCIN_02g06000	B0510_3248	1.91795	sp|P25639|YCV1_YEAST Uncharacterized membrane protein YCR061W OS=Saccharomyces cerevisiae (strain ATCC 204508 / S288c) GN=YCR061W PE=1 SV=2//5.69746e-10
BCIN_03g04010	B0510_326	1.9153	Bccel5A
BCIN_09g03880	B0510_4949	1.9149	sp|P53285|VPS62_YEAST Vacuolar protein sorting-associated protein 62 OS=Saccharomyces cerevisiae (strain ATCC 204508 / S288c) GN=VPS62 PE=1 SV=1//1.72389e-08
BCIN_01g08360	B0510_880	1.9107	sp|P36165|TGL4_YEAST Lipase 4 OS=Saccharomyces cerevisiae (strain ATCC 204508 / S288c) GN=TGL4 PE=1 SV=1//1.90939e-124
BCIN_14g05340	B0510_9794	1.90755	sp|P34480|NAGA_CAEEL Putative N-acetylglucosamine-6-phosphate deacetylase OS=Caenorhabditis elegans GN=F59B2.3 PE=1 SV=1//4.76677e-55
BCIN_10g02220	B0510_8797	1.90385	sp|A4R8V2|PLPL_MAGO7 Patatin-like phospholipase domain-containing protein MGG_12849 OS=Magnaporthe oryzae (strain 70-15 / ATCC MYA-4617 / FGSC 8958) GN=MGG_12849 PE=3 SV=1//0
BCIN_01g05720	Novel00686	1.9037	-//-
BCIN_08g05600	B0510_8241	1.8974	sp|C8VTR6|Y0074_EMENI Putative acyl-coenzyme A synthetase OS=Emericella nidulans (strain FGSC A4 / ATCC 38163 / CBS 112.46 / NRRL 194 / M139) GN=AN10074 PE=3 SV=1//6.90011e-20
BCIN_02g02940	B0510_3524	1.8959	sp|P83775|GRP2_CANAL Putative NADPH-dependent methylglyoxal reductase GRP2 OS=Candida albicans (strain SC5314 / ATCC MYA-2876) GN=GRP2 PE=1 SV=2//1.63859e-08
BCIN_04g06560	B0510_1922	1.89245	sp|P04821|CDC25_YEAST Cell division control protein 25 OS=Saccharomyces cerevisiae (strain ATCC 204508 / S288c) GN=CDC25 PE=1 SV=1//3.38338e-43
BCIN_09g04710	B0510_5025	1.88795	-//-
BCIN_05g03440	B0510_1580	1.8848	-//-
BCIN_07g02980	B0510_3926	1.8825	sp|Q02899|OYE1_SACPS NADPH dehydrogenase 1 OS=Saccharomyces pastorianus GN=OYE1 PE=1 SV=3//3.57038e-97
BCIN_01g04660	B0510_1202	1.8816	-//-
BCIN_03g02390	B0510_469	1.87835	Bchcm1
BCIN_09g07000	B0510_9630	1.8781	-//-
BCIN_13g02720	B0510_5904	1.87535	BcatrD
BCIN_10g05440	B0510_7096	1.8665	sp|Q3SWX0|NIPA2_BOVIN Magnesium transporter NIPA2 OS=Bos taurus GN=NIPA2 PE=2 SV=1//8.49496e-73
BCIN_11g04120	B0510_6156	1.86435	Bcppn1
BCIN_06g04680	B0510_4270	1.85685	-//-
BCIN_01g09490	B0510_776	1.8316	sp|P65349|Y3374_MYCBO Uncharacterized methyltransferase Mb3374 OS=Mycobacterium bovis (strain ATCC BAA-935 / AF2122/97) GN=Mb3374 PE=3 SV=1//4.5177e-25
BCIN_02g08130	B0510_6669	1.82805	Bcaur1
BCIN_08g04780	B0510_8164	1.8221	sp|Q14591|ZN271_HUMAN Zinc finger protein 271 OS=Homo sapiens GN=ZNF271 PE=2 SV=4//6.35419e-06
BCIN_08g06840	B0510_8630	1.8202	sp|C8Z6N5|AIM6_YEAS8 Altered inheritance of mitochondria protein 6 OS=Saccharomyces cerevisiae (strain Lalvin EC1118 / Prise de mousse) GN=AIM6 PE=3 SV=1//1.90311e-26
BCIN_09g00150	B0510_9556	1.81405	Bchex1
BCIN_05g05190	B0510_1740	1.81175	-//-
BCIN_12g00460	B0510_3140	1.80195	-//-
BCIN_12g06630	B0510_10218	1.80115	sp|P45699|GUNK_FUSOX Putative endoglucanase type K OS=Fusarium oxysporum PE=2 SV=1//1.54925e-88
BCIN_10g00310	B0510_5698	1.7728	sp|P49426|EXG1_COCCA Glucan 1,3-beta-glucosidase OS=Cochliobolus carbonum GN=EXG1 PE=1 SV=1//0
BCIN_06g07370	B0510_9977	1.76115	-//-
BCIN_13g04640	B0510_9584	1.76015	sp|Q99J47|DRS7B_MOUSE Dehydrogenase/reductase SDR family member 7B OS=Mus musculus GN=Dhrs7b PE=2 SV=1//8.83586e-09
BCIN_06g04880	B0510_4287	1.7549	Bcopt1
BCIN_16g03440	B0510_3651	1.7529	-//-
BCIN_09g01610	B0510_6823	1.7519	Bchex4
BCIN_02g02420	B0510_8012	1.7519	sp|P80235|CACM_YEAST Putative mitochondrial carnitine O-acetyltransferase OS=Saccharomyces cerevisiae (strain ATCC 204508 / S288c) GN=YAT1 PE=1 SV=2//7.95328e-21
BCIN_02g06040	B0510_3244	1.74915	sp|Q9C1W9|DNLI3_SCHPO DNA ligase 3 OS=Schizosaccharomyces pombe (strain 972 / ATCC 24843) GN=adl1 PE=2 SV=1//1.63404e-178
BCIN_03g04460	B0510_284	1.74795	-//-
BCIN_06g03070	B0510_4117	1.74175	sp|Q8NK92|AORSN_ASPOR Aorsin OS=Aspergillus oryzae (strain ATCC 42149 / RIB 40) GN=aorO PE=1 SV=2//0
BCIN_14g01860	B0510_5298	1.74085	sp|Q9P5M9|MUG14_SCHPO Meiotically up-regulated gene 14 protein OS=Schizosaccharomyces pombe (strain 972 / ATCC 24843) GN=mug14 PE=1 SV=1//1.93531e-29
BCIN_07g00720	B0510_7184	1.7288	sp|Q6H9I1|ATG1_BOTFU Serine/threonine-protein kinase ATG1 OS=Botryotinia fuckeliana GN=atg1 PE=3 SV=1//5.01672e-07
BCIN_08g01450	B0510_7021	1.73465	sp|Q7LL04|YQK1_SCHPO UPF0676 protein C1494.01 OS=Schizosaccharomyces pombe (strain 972 / ATCC 24843) GN=SPCC1494.01 PE=3 SV=2//2.6827e-24
BCIN_09g02130	B0510_4545	1.73295	-//-
BCIN_14g01580	B0510_3813	1.73235	sp|Q04894|ADH6_YEAST NADP-dependent alcohol dehydrogenase 6 OS=Saccharomyces cerevisiae (strain ATCC 204508 / S288c) GN=ADH6 PE=1 SV=1//2.75727e-75
BCIN_01g10880	B0510_651	1.7279	sp|Q9P326|PRO1_NEUCR Transcriptional regulatory protein pro-1 OS=Neurospora crassa (strain ATCC 24698 / 74-OR23-1A / CBS 708.71 / DSM 1257 / FGSC 987) GN=pro-1 PE=2 SV=1//0
BCIN_12g04850	B0510_8331	1.7247	sp|Q12324|YVC1_YEAST Calcium channel YVC1 OS=Saccharomyces cerevisiae (strain ATCC 204508 / S288c) GN=YVC1 PE=1 SV=2//1.01371e-14
BCIN_05g07690	B0510_8975	1.722	-//-
BCIN_07g00210	B0510_7229	1.72015	-//-
BCIN_01g02700	B0510_7456	1.71885	-//-
BCIN_11g06130	B0510_6333	1.71795	Bcclg1
BCIN_10g01890	B0510_8830	1.71675	sp|Q8NK92|AORSN_ASPOR Aorsin OS=Aspergillus oryzae (strain ATCC 42149 / RIB 40) GN=aorO PE=1 SV=2//0
BCIN_04g04100	B0510_2143	1.7166	sp|Q5HKG6|BUTA_STAEQ Diacetyl reductase [(S)-acetoin forming] OS=Staphylococcus epidermidis (strain ATCC 35984 / RP62A) GN=butA PE=3 SV=1//1.02983e-22
BCIN_01g02800	B0510_4030	1.7093	sp|O94130|CREA_BOTFU DNA-binding protein creA OS=Botryotinia fuckeliana GN=creA PE=3 SV=1//0
BCIN_08g01040	B0510_6982	1.7077	-//-
BCIN_06g06450	B0510_8882	1.70705	-//-
BCIN_02g06560	B0510_3200	1.70275	-//-
BCIN_01g02500	B0510_7442	1.7023	sp|Q1PSI9|IDND_VITVI L-idonate 5-dehydrogenase OS=Vitis vinifera GN=VIT_16s0100g00290 PE=1 SV=2//7.93814e-78
BCIN_02g05460	B0510_3292	1.69975	-//-
BCIN_01g06290	B0510_1057	1.69485	BccrnA
BCIN_07g02800	B0510_3907	1.69455	sp|P54121|AIG2_ARATH Protein AIG2 OS=Arabidopsis thaliana GN=AIG2 PE=2 SV=1//1.92342e-07
BCIN_04g03750	B0510_2176	1.69405	sp|P19807|HNM1_YEAST Choline transport protein OS=Saccharomyces cerevisiae (strain ATCC 204508 / S288c) GN=HNM1 PE=1 SV=1//9.09235e-48
BCIN_01g06100	B0510_1075	1.6873	-//-
BCIN_12g03560	B0510_2869	1.68095	-//-
BCIN_01g05980	B0510_1087	1.67005	-//-
BCIN_14g01510	B0510_5330	1.66915	sp|Q03370|PEX29_YEAST Peroxisomal membrane protein PEX29 OS=Saccharomyces cerevisiae (strain ATCC 204508 / S288c) GN=PEX29 PE=1 SV=1//1.02192e-37
BCIN_01g02690	B0510_7455	1.662	-//-
BCIN_01g10040	B0510_728	1.6564	-//-
BCIN_14g03190	B0510_5180	1.6563	-//-
BCIN_08g06220	B0510_8686	1.6527	-//-
BCIN_06g04660	B0510_4268	1.65095	Bcgar1
BCIN_09g02430	B0510_4573	1.6395	-//-
BCIN_10g04710	B0510_4810	1.63115	-//-
BCIN_01g10390	B0510_694	1.63085	-//-
BCIN_07g01750	B0510_7085	1.62485	sp|Q9LQV2|RDR1_ARATH RNA-dependent RNA polymerase 1 OS=Arabidopsis thaliana GN=RDR1 PE=2 SV=1//3.68368e-83
BCIN_07g06170	B0510_8396	1.62005	sp|Q54VC0|Y9865_DICDI Probable serine/threonine-protein kinase DDB_G0280461 OS=Dictyostelium discoideum GN=DDB_G0280461 PE=3 SV=1//2.79615e-09
BCIN_08g01860	B0510_7054	1.6181	-//-
BCIN_16g04970	B0510_3792	1.6095	-//-
BCIN_07g00770	B0510_7180	1.60725	sp|Q9US44|YIZG_SCHPO Uncharacterized transporter C1002.16c OS=Schizosaccharomyces pombe (strain 972 / ATCC 24843) GN=SPAC1002.16c PE=2 SV=1//4.01267e-68
BCIN_04g04190	B0510_2137	1.60155	sp|P69328|AMYG_ASPNG Glucoamylase OS=Aspergillus niger GN=GLAA PE=1 SV=1//2.89388e-18
BCIN_10g04600	B0510_4802	1.60035	sp|Q9M8Y0|SEC_ARATH Probable UDP-N-acetylglucosamine--peptide N-acetylglucosaminyltransferase SEC OS=Arabidopsis thaliana GN=SEC PE=2 SV=1//1.26368e-09
BCIN_10g03190	B0510_4672	1.5978	sp|O13453|PMP1_SCHPO Tyrosine-protein phosphatase pmp1 OS=Schizosaccharomyces pombe (strain 972 / ATCC 24843) GN=pmp1 PE=2 SV=1//3.88555e-06
BCIN_04g04070	B0510_2146	1.59555	Bcccg2
BCIN_01g09040	B0510_812	1.5947	sp|Q9Y7T9|YCJD_SCHPO Uncharacterized J domain-containing protein C63.13 OS=Schizosaccharomyces pombe (strain 972 / ATCC 24843) GN=SPCC63.13 PE=2 SV=1//4.39539e-18
BCIN_11g02410	B0510_7861	1.59055	sp|O43022|YGV8_SCHPO Uncharacterized protein C354.08c OS=Schizosaccharomyces pombe (strain 972 / ATCC 24843) GN=SPBC354.08c PE=2 SV=1//1.30623e-120
BCIN_09g00180	B0510_9553	1.5837	sp|P11551|FUCP_ECOLI L-fucose-proton symporter OS=Escherichia coli (strain K12) GN=fucP PE=1 SV=3//1.91203e-23
BCIN_08g02850	B0510_6428	1.5745	-//-
BCIN_01g01350	B0510_7645	1.5686	-//-
BCIN_01g10100	B0510_722	1.5656	Bcpic7
BCIN_05g02940	B0510_1533	1.55765	sp|Q2QMI0|CIPK4_ORYSJ CBL-interacting protein kinase 4 OS=Oryza sativa subsp. japonica GN=CIPK4 PE=2 SV=2//1.16163e-06
BCIN_02g03270	B0510_3495	1.55645	sp|Q9Y7S6|AATR3_SCHPO Aromatic amino acid aminotransferase C569.07 OS=Schizosaccharomyces pombe (strain 972 / ATCC 24843) GN=SPCC569.07 PE=2 SV=1//5.79263e-35
BCIN_10g01600	B0510_5814	1.5563	sp|Q01262|HYUA_PSESN Hydantoin utilization protein A OS=Pseudomonas sp. (strain NS671) GN=hyuA PE=3 SV=1//6.79205e-15
BCIN_07g03890	B0510_4005	1.5547	-//-
BCIN_10g03890	B0510_4734	1.549	-//-
BCIN_03g06430	B0510_107	1.54815	-//-
BCIN_01g09780	B0510_753	1.54665	sp|P53836|CA120_YEAST CCR4-NOT transcriptional complex subunit CAF120 OS=Saccharomyces cerevisiae (strain ATCC 204508 / S288c) GN=CAF120 PE=1 SV=1//1.53919e-74
BCIN_01g06250	B0510_1061	1.54535	sp|P0C957|PLB1_ASPFU Lysophospholipase 1 OS=Neosartorya fumigata (strain ATCC MYA-4609 / Af293 / CBS 101355 / FGSC A1100) GN=plb1 PE=2 SV=1//0
BCIN_06g00330	B0510_5441	1.54095	sp|Q70J59|SED2_ASPFU Tripeptidyl-peptidase sed2 OS=Neosartorya fumigata (strain ATCC MYA-4609 / Af293 / CBS 101355 / FGSC A1100) GN=sed2 PE=1 SV=1//1.50937e-131
	B0510_721	1.54075	-//-
BCIN_07g04980	B0510_4099	1.53365	-//-
BCIN_07g02920	B0510_3920	1.5324	Bcpks8
BCIN_16g03570	B0510_3662	1.5272	Bcnrps3
BCIN_05g06920	B0510_10016	1.5206	-//-
BCIN_05g05230	B0510_1743	1.51975	-//-
BCIN_05g04580	B0510_1685	1.5187	Bccat6
BCIN_15g02650	B0510_2584	1.50825	sp|P53164|NPY1_YEAST NADH pyrophosphatase OS=Saccharomyces cerevisiae (strain ATCC 204508 / S288c) GN=NPY1 PE=1 SV=1//9.84622e-09
BCIN_03g08050	B0510_7826	1.50545	sp|Q03149|WA_EMENI Conidial yellow pigment biosynthesis polyketide synthase OS=Emericella nidulans (strain FGSC A4 / ATCC 38163 / CBS 112.46 / NRRL 194 / M139) GN=wA PE=1 SV=2//0
BCIN_10g03800	B0510_4727	1.5036	sp|Q9UUG2|YFT6_SCHPO Uncharacterized leucine-rich repeat-containing protein C926.06c OS=Schizosaccharomyces pombe (strain 972 / ATCC 24843) GN=SPAC926.06c PE=1 SV=1//1.522e-72
BCIN_01g06020	B0510_1083	1.5002	sp|P32873|BEM3_YEAST GTPase-activating protein BEM3 OS=Saccharomyces cerevisiae (strain ATCC 204508 / S288c) GN=BEM3 PE=1 SV=3//1.77253e-47
BCIN_11g05080	B0510_6242	1.4994	sp|O14295|PLR1_SCHPO Pyridoxal reductase OS=Schizosaccharomyces pombe (strain 972 / ATCC 24843) GN=plr1 PE=1 SV=1//2.77474e-84
BCIN_01g07810	B0510_924	1.49545	sp|Q06169|PEX30_YEAST Peroxisomal membrane protein PEX30 OS=Saccharomyces cerevisiae (strain ATCC 204508 / S288c) GN=PEX30 PE=1 SV=1//2.61656e-07
BCIN_09g02910	B0510_4618	1.4953	sp|O05218|YWRD_BACSU Putative gamma-glutamyltransferase YwrD OS=Bacillus subtilis (strain 168) GN=ywrD PE=1 SV=1//1.69033e-08
BCIN_05g04520	B0510_1679	1.49265	-//-
BCIN_08g02020	B0510_7069	1.4924	-//-
BCIN_03g06340	B0510_115	1.49225	-//-
BCIN_07g01410	B0510_7119	1.48865	-//-
BCIN_01g10250	B0510_707	1.48675	sp|Q54P77|4CL1_DICDI Probable 4-coumarate--CoA ligase 1 OS=Dictyostelium discoideum GN=4cl1 PE=3 SV=1//5.63882e-110
BCIN_13g04240	B0510_8284	1.48275	sp|P15245|PH2M_TRICU Phenol 2-monooxygenase OS=Trichosporon cutaneum PE=1 SV=3//1.62886e-20
BCIN_15g00480	B0510_2391	1.47815	sp|A7ERM5|ATG26_SCLS1 Sterol 3-beta-glucosyltransferase OS=Sclerotinia sclerotiorum (strain ATCC 18683 / 1980 / Ss-1) GN=atg26 PE=3 SV=1//0
BCIN_01g02220	B0510_7416	1.4708	sp|O13930|SEC2_SCHPO Rab guanine nucleotide exchange factor sec2 OS=Schizosaccharomyces pombe (strain 972 / ATCC 24843) GN=sec2 PE=1 SV=1//1.68713e-12
BCIN_09g06730	B0510_9654	1.46555	sp|O14405|GUN4_HYPJE Endoglucanase-4 OS=Hypocrea jecorina GN=cel61a PE=1 SV=1//1.57856e-78
BCIN_03g00250	B0510_5243	1.4615	sp|P0CL20|HOGA1_COCIM Putative 4-hydroxy-2-oxoglutarate aldolase, mitochondrial OS=Coccidioides immitis (strain RS) GN=CIMG_00151 PE=3 SV=1//5.47234e-11
BCIN_06g04120	B0510_4218	1.4558	sp|P11310|ACADM_HUMAN Medium-chain specific acyl-CoA dehydrogenase, mitochondrial OS=Homo sapiens GN=ACADM PE=1 SV=1//1.39262e-32
BCIN_03g00870	B0510_607	1.455	Bczfr1
BCIN_09g04710	B0510_5026	1.4457	-//-
BCIN_02g06860	B0510_10265	1.4445	sp|Q9URY7|FMDA_SCHPO Putative formamidase C869.04 OS=Schizosaccharomyces pombe (strain 972 / ATCC 24843) GN=SPAC869.04 PE=2 SV=1//1.18952e-49
BCIN_04g06830	B0510_1897	1.4428	sp|Q00174|LAMA_DROME Laminin subunit alpha OS=Drosophila melanogaster GN=LanA PE=1 SV=2//6.88435e-06
BCIN_08g02580	B0510_6404	1.43495	-//-
BCIN_10g02550	B0510_8765	1.43325	-//-
BCIN_06g01420	B0510_5541	1.4283	sp|O59805|YJV7_SCHPO Putative amidase C550.07 OS=Schizosaccharomyces pombe (strain 972 / ATCC 24843) GN=SPCC550.07 PE=2 SV=1//8.05858e-148
BCIN_02g02010	B0510_8051	1.41035	sp|Q08930|YP191_YEAST Uncharacterized protein YPL191C OS=Saccharomyces cerevisiae (strain ATCC 204508 / S288c) GN=YPL191C PE=1 SV=1//1.03967e-26
BCIN_12g00740	B0510_3114	1.41015	sp|O74628|YQ53_SCHPO Uncharacterized oxidoreductase C162.03 OS=Schizosaccharomyces pombe (strain 972 / ATCC 24843) GN=SPCC162.03 PE=2 SV=1//1.21379e-06
	B0510_5011	1.4065	sp|P07527|WEE1_SCHPO Mitosis inhibitor protein kinase wee1 OS=Schizosaccharomyces pombe (strain 972 / ATCC 24843) GN=wee1 PE=1 SV=1//6.17604e-78
BCIN_02g08350	B0510_6648	1.4056	-//-
BCIN_13g01600	B0510_6007	1.4049	sp|Q02979|GDE1_YEAST Glycerophosphodiester phosphodiesterase GDE1 OS=Saccharomyces cerevisiae (strain ATCC 204508 / S288c) GN=GDE1 PE=1 SV=1//0
BCIN_01g08330	B0510_883	1.4028	sp|P47176|BCA2_YEAST Branched-chain-amino-acid aminotransferase, cytosolic OS=Saccharomyces cerevisiae (strain ATCC 204508 / S288c) GN=BAT2 PE=1 SV=1//3.83176e-93
BCIN_11g00730	B0510_10298	1.40235	-//-
BCIN_08g00680	B0510_6947	1.40195	sp|P46974|RSF2_YEAST Respiration factor 2 OS=Saccharomyces cerevisiae (strain ATCC 204508 / S288c) GN=RSF2 PE=1 SV=1//1.36778e-19
BCIN_03g04690	B0510_263	1.39485	BcPIO4
BCIN_14g00210	B0510_5875	1.39355	sp|P32382|NADO_THEBR NADH oxidase OS=Thermoanaerobacter brockii PE=1 SV=1//1.20212e-25
BCIN_07g06010	B0510_8381	1.39295	Bcthi4
BCIN_01g08200	B0510_893	1.3895	-//-
BCIN_12g04700	B0510_8317	1.3876	sp|Q08280|BSC6_YEAST Bypass of stop codon protein 6 OS=Saccharomyces cerevisiae (strain ATCC 204508 / S288c) GN=BSC6 PE=1 SV=1//1.53611e-20
BCIN_07g06650	B0510_8439	1.38725	sp|O95685|PPR3D_HUMAN Protein phosphatase 1 regulatory subunit 3D OS=Homo sapiens GN=PPP1R3D PE=1 SV=1//1.8974e-11
BCIN_16g02990	B0510_3612	1.3865	-//-
BCIN_13g00990	B0510_6062	1.3855	Bcvps27
BCIN_09g05460	B0510_5093	1.47355	sp|Q5B0F4|BGLG_EMENI Probable beta-glucosidase G OS=Emericella nidulans (strain FGSC A4 / ATCC 38163 / CBS 112.46 / NRRL 194 / M139) GN=bglG PE=3 SV=2//4.35486e-19
BCIN_01g00750	B0510_7593	1.3751	-//-
BCIN_07g06100	B0510_8389	1.37415	sp|O14249|CLD1_SCHPO probable cardiolipin-specific deacylase, mitochondrial OS=Schizosaccharomyces pombe (strain 972 / ATCC 24843) GN=SPAC6G10.03c PE=2 SV=1//1.50722e-83
BCIN_11g05440	B0510_6273	1.37385	-//-
BCIN_03g00290	B0510_10109	1.36995	sp|Q0VD19|ASM_BOVIN Sphingomyelin phosphodiesterase OS=Bos taurus GN=SMPD1 PE=2 SV=1//7.93891e-43
BCIN_03g02050	B0510_500	1.3687	sp|Q96J66|ABCCB_HUMAN ATP-binding cassette sub-family C member 11 OS=Homo sapiens GN=ABCC11 PE=1 SV=1//1.98166e-06
BCIN_03g05040	B0510_232	1.3663	sp|O77503|AGO2_RABIT Protein argonaute-2 (Fragment) OS=Oryctolagus cuniculus GN=EIF2C2 PE=1 SV=2//9.81126e-13
BCIN_02g09300	B0510_6565	1.36375	sp|P38163|SRO77_YEAST Lethal(2) giant larvae protein homolog SRO77 OS=Saccharomyces cerevisiae (strain ATCC 204508 / S288c) GN=SRO77 PE=1 SV=2//1.90895e-141
BCIN_01g08370	B0510_879	1.35845	sp|O74885|YQE1_SCHPO Putative dioxygenase C576.01c OS=Schizosaccharomyces pombe (strain 972 / ATCC 24843) GN=SPCC576.01c PE=2 SV=2//2.66621e-125
BCIN_11g06330	B0510_6351	1.35705	sp|P87234|GYP3_SCHPO GTPase-activating protein gyp3 OS=Schizosaccharomyces pombe (strain 972 / ATCC 24843) GN=gyp3 PE=1 SV=1//1.70619e-110
BCIN_10g00490	B0510_5716	1.3515	sp|P47139|YJ68_YEAST Uncharacterized protein YJR098C OS=Saccharomyces cerevisiae (strain ATCC 204508 / S288c) GN=YJR098C PE=1 SV=2//2.47283e-11
BCIN_05g07150	B0510_10038	1.3509	sp|P46679|STB2_YEAST Protein STB2 OS=Saccharomyces cerevisiae (strain ATCC 204508 / S288c) GN=STB2 PE=1 SV=2//4.08526e-50
BCIN_08g06020	B0510_8705	1.34525	sp|O60056|YG55_SCHPO Uncharacterized transcriptional regulatory protein C56F2.05c OS=Schizosaccharomyces pombe (strain 972 / ATCC 24843) GN=SPBC56F2.05c PE=2 SV=1//2.10728e-11
BCIN_16g01300	B0510_8489	1.3383	sp|Q9R279|CLCN3_CAVPO H(+)/Cl(-) exchange transporter 3 OS=Cavia porcellus GN=CLCN3 PE=2 SV=1//2.39698e-131
BCIN_05g07600	B0510_8968	1.33575	sp|Q9USN4|YJA1_SCHPO Uncharacterized transporter C1529.01 OS=Schizosaccharomyces pombe (strain 972 / ATCC 24843) GN=SPCC1529.01 PE=2 SV=2//6.78342e-42
BCIN_02g00460	B0510_9169	1.33305	sp|O13317|TRI11_FUSSP Isotrichodermin C-15 hydroxylase OS=Fusarium sporotrichioides GN=TRI11 PE=3 SV=1//2.79008e-11
BCIN_15g03660	B0510_2672	1.3273	sp|Q03795|YM30_YEAST Uncharacterized membrane protein YMR155W OS=Saccharomyces cerevisiae (strain ATCC 204508 / S288c) GN=YMR155W PE=1 SV=1//1.86097e-34
BCIN_04g04930	B0510_2072	1.32605	BcPG3
BCIN_13g05810	B0510_9329	1.3247	sp|P40108|ALDH_DAVTA Aldehyde dehydrogenase OS=Davidiella tassiana GN=CLAH10 PE=1 SV=2//0
BCIN_15g02200	B0510_2547	1.31985	sp|P36044|MNN4_YEAST Protein MNN4 OS=Saccharomyces cerevisiae (strain ATCC 204508 / S288c) GN=MNN4 PE=2 SV=2//1.00683e-19
BCIN_10g03410	B0510_4692	1.30775	sp|P27790|CENPB_MOUSE Major centromere autoantigen B OS=Mus musculus GN=Cenpb PE=2 SV=2//1.95938e-08
BCIN_08g02990	B0510_6440	1.306	Bcser2
BCIN_14g00940	B0510_5379	1.3025	sp|Q54BT5|ABCA3_DICDI ABC transporter A family member 3 OS=Dictyostelium discoideum GN=abcA3 PE=3 SV=1//1.14103e-28
BCIN_11g02820	B0510_7896	1.2993	sp|O14260|YFP3_SCHPO UPF0592 membrane protein C7D4.03c OS=Schizosaccharomyces pombe (strain 972 / ATCC 24843) GN=SPAC7D4.03c PE=2 SV=1//3.98321e-26
BCIN_11g03860	B0510_6132	1.29655	-//-
BCIN_16g02900	B0510_3605	1.29185	sp|Q54RA4|Y3291_DICDI Probable iron/ascorbate oxidoreductase DDB_G0283291 OS=Dictyostelium discoideum GN=DDB_G0283291 PE=3 SV=1//1.74694e-24
BCIN_01g09400	B0510_783	1.29065	-//-
BCIN_11g00380	B0510_9722	1.2887	Bcfmp30
BCIN_12g01050	B0510_3092	1.28555	sp|O35017|YOGA_BACSU Uncharacterized zinc-type alcohol dehydrogenase-like protein YogA OS=Bacillus subtilis (strain 168) GN=yogA PE=3 SV=1//5.38836e-18
BCIN_06g01600	B0510_5558	1.28465	-//-
BCIN_03g00420	B0510_10120	1.28235	-//-
BCIN_06g00640	B0510_5472	1.274	sp|A0R665|ETHA_MYCS2 FAD-containing monooxygenase EthA OS=Mycobacterium smegmatis (strain ATCC 700084 / mc(2)155) GN=ethA PE=3 SV=1//1.59679e-147
BCIN_05g00460	B0510_1315	1.27295	sp|O74949|YJBC_SCHPO Uncharacterized protein C553.12c OS=Schizosaccharomyces pombe (strain 972 / ATCC 24843) GN=SPCC553.12c PE=2 SV=2//3.56061e-06
BCIN_03g07420	B0510_21	1.26995	Bcreg1
BCIN_09g06180	B0510_5158	1.2677	sp|P32660|ATC5_YEAST Phospholipid-transporting ATPase DNF1 OS=Saccharomyces cerevisiae (strain ATCC 204508 / S288c) GN=DNF1 PE=1 SV=2//0
BCIN_16g01470	B0510_6906	1.2676	sp|P24657|RNTR_HYPRU Ribonuclease Trv OS=Hypocrea rufa PE=1 SV=1//6.70235e-18
BCIN_08g05780	B0510_8256	1.2641	sp|Q9US38|YFZ3_SCHPO AB hydrolase superfamily protein C1039.03 OS=Schizosaccharomyces pombe (strain 972 / ATCC 24843) GN=SPAC1039.03 PE=2 SV=1//1.90989e-09
BCIN_01g10810	B0510_656	1.2617	BccpcA
BCIN_10g03180	B0510_4671	1.25805	-//-
BCIN_10g03590	B0510_4709	1.25805	sp|Q75A82|ANT1_ASHGO Peroxisomal adenine nucleotide transporter 1 OS=Ashbya gossypii (strain ATCC 10895 / CBS 109.51 / FGSC 9923 / NRRL Y-1056) GN=ANT1 PE=3 SV=1//1.42265e-13
BCIN_01g08210	B0510_892	1.2463	-//-
BCIN_14g00950	B0510_5378	1.2457	sp|P39719|FLC2_YEAST Flavin carrier protein 2 OS=Saccharomyces cerevisiae (strain ATCC 204508 / S288c) GN=FLC2 PE=1 SV=2//9.12421e-139
BCIN_14g01550	B0510_5326	1.2316	sp|A6S7C7|ATG2_BOTFB Autophagy-related protein 2 OS=Botryotinia fuckeliana (strain B05.10) GN=atg2 PE=3 SV=1//6.65997e-25
BCIN_12g05780	B0510_9087	1.2269	-//-
BCIN_10g00670	B0510_5735	1.2265	sp|O09158|CP3AP_MOUSE Cytochrome P450 3A25 OS=Mus musculus GN=Cyp3a25 PE=2 SV=1//8.30286e-17
BCIN_08g00160	B0510_10327	1.2255	sp|P33181|SUC1_CANAL Probable sucrose utilization protein SUC1 OS=Candida albicans (strain SC5314 / ATCC MYA-2876) GN=SUC1 PE=3 SV=2//1.21693e-30
BCIN_02g08470	B0510_6637	1.21965	sp|O43083|HPC2_SCHPO Histone promoter control protein 2 OS=Schizosaccharomyces pombe (strain 972 / ATCC 24843) GN=hpc2 PE=1 SV=1//1.74838e-16
BCIN_05g00660	B0510_1330	1.21905	-//-
BCIN_03g05540	B0510_189	1.212	sp|Q8YSU5|Y2987_NOSS1 UPF0187 protein alr2987 OS=Nostoc sp. (strain PCC 7120 / UTEX 2576) GN=alr2987 PE=3 SV=1//9.01686e-14
BCIN_14g02730	B0510_5219	1.20945	Bcrvs167
BCIN_09g04780	B0510_5032	1.20815	-//-
BCIN_03g08170	B0510_7814	1.2013	sp|Q9UUN9|ALD2_SPOSA Aldehyde reductase 2 OS=Sporobolomyces salmonicolor PE=1 SV=3//3.3371e-89
BCIN_02g01630	B0510_8083	1.20085	sp|Q17427|GNA1_CAEEL Glucosamine 6-phosphate N-acetyltransferase OS=Caenorhabditis elegans GN=gna-1 PE=1 SV=1//5.17093e-13
BCIN_01g06710	B0510_1027	1.1981	sp|Q6XZF7|DNMBP_HUMAN Dynamin-binding protein OS=Homo sapiens GN=DNMBP PE=1 SV=1//1.66099e-19
BCIN_09g00160	B0510_9555	1.19675	sp|B6QCA7|ARO12_PENMQ Pentafunctional AROM polypeptide 2 OS=Penicillium marneffei (strain ATCC 18224 / CBS 334.59 / QM 7333) GN=aroM-2 PE=3 SV=1//3.24381e-82
BCIN_03g04790	B0510_254	1.191	sp|P14065|GCY_YEAST Protein GCY OS=Saccharomyces cerevisiae (strain ATCC 204508 / S288c) GN=GCY1 PE=1 SV=1//6.37076e-69
BCIN_03g05090	B0510_228	1.18935	sp|O59768|VCX1_SCHPO Vacuolar calcium ion transporter OS=Schizosaccharomyces pombe (strain 972 / ATCC 24843) GN=vcx1 PE=2 SV=1//9.00616e-101
BCIN_03g07210	B0510_40	1.1888	-//-
BCIN_14g02130	B0510_5273	1.17025	Bcpho81
BCIN_08g02170	B0510_7082	1.16025	-//-
BCIN_03g04940	B0510_240	1.1586	-//-
BCIN_02g07680	B0510_6710	1.15845	sp|Q9HYV6|Y3287_PSEAE Putative ankyrin repeat protein PA3287 OS=Pseudomonas aeruginosa (strain ATCC 15692 / PAO1 / 1C / PRS 101 / LMG 12228) GN=PA3287 PE=4 SV=1//7.0329e-27
BCIN_05g03140	B0510_1552	1.15605	Bcpnc1
BCIN_10g05800	B0510_4910	1.151	sp|Q9UTQ5|YL39_SCHPO Uncharacterized J domain-containing protein C1071.09c OS=Schizosaccharomyces pombe (strain 972 / ATCC 24843) GN=SPAC1071.09c PE=2 SV=1//5.60912e-11
BCIN_01g00720	B0510_7591	1.11685	sp|O54965|RNF13_MOUSE E3 ubiquitin-protein ligase RNF13 OS=Mus musculus GN=Rnf13 PE=1 SV=2//3.9855e-10
BCIN_15g01340	B0510_2467	1.08525	sp|Q9US37|YFZ4_SCHPO Uncharacterized transporter C1039.04 OS=Schizosaccharomyces pombe (strain 972 / ATCC 24843) GN=SPAC1039.04 PE=2 SV=1//6.73626e-173
BCIN_06g01250	B0510_1382	1.08315	Bclae1 [Botrytis cinerea B05.10]
BCIN_09g06520	B0510_9675	1.08005	Bcshb17
BCIN_03g04560	B0510_277	1.07105	sp|P52959|CTF1B_FUSSO Cutinase transcription factor 1 beta OS=Fusarium solani subsp. pisi GN=CTF1-BETA PE=2 SV=1//1.68108e-22
BCIN_09g05510	B0510_5098	1.0593	Bcpca1
BCIN_15g03390	B0510_2647	1.04005	sp|Q08905|FRE3_YEAST Ferric reductase transmembrane component 3 OS=Saccharomyces cerevisiae (strain ATCC 204508 / S288c) GN=FRE3 PE=1 SV=1//4.35832e-37
BCIN_13g04910	B0510_9611	1.03495	sp|A7F7B2|ATG13_SCLS1 Autophagy-related protein 13 OS=Sclerotinia sclerotiorum (strain ATCC 18683 / 1980 / Ss-1) GN=atg13 PE=3 SV=1//0
