# Supplementary material for: Transcriptome analysis and functional validation reveal a novel gene, BcCGF1, that enhances fungal virulence by promoting infection‐related development and host penetration
Source: Mol Plant Pathol. 2020 Apr 16;21(6):834–53. doi: 10.1111/mpp.12934 (PMC7214349; doi:10.1111/mpp.12934)
Supplement: Supplementary file 13 — TABLE S6 Down‐regulated Botrytis cinerea genes at the early stage of infection (24 hr post‐infection) [file MPP-21-834-s013.xlsx]

## Sheet: Sheet1
Table S6. Down-regulated B. cinerea genes at early stage of infection (24 hr post infection)
New Gene ID	Gene_id	log2.Fold_change	Blast swiss prot
BCIN_11g03520	B0510_7956	-1.021	sp|P48466|METK_NEUCR S-adenosylmethionine synthase OS=Neurospora crassa (strain ATCC 24698 / 74-OR23-1A / CBS 708.71 / DSM 1257 / FGSC 987) GN=eth-1 PE=2 SV=1//1.48706e-77
BCIN_01g09120	B0510_804	-1.02355	Bcpre10
BCIN_10g03900	B0510_7022	-1.0368	sp|Q09785|GCSP_SCHPO Putative glycine dehydrogenase [decarboxylating], mitochondrial OS=Schizosaccharomyces pombe (strain 972 / ATCC 24843) GN=gcv2 PE=2 SV=2//0
BCIN_02g08000	B0510_6680	-1.0458	sp|O14205|VPS74_SCHPO Vacuolar protein sorting-associated protein 74 OS=Schizosaccharomyces pombe (strain 972 / ATCC 24843) GN=vps74 PE=1 SV=2//1.05647e-140
BCIN_05g06440	Novel01100	-1.0525	Bchrt3
BCIN_06g03480	B0510_4158	-1.06455	sp|Q7S8C8|CSN6_NEUCR COP9 signalosome complex subunit 6 OS=Neurospora crassa (strain ATCC 24698 / 74-OR23-1A / CBS 708.71 / DSM 1257 / FGSC 987) GN=csn-6 PE=1 SV=1//1.53464e-20
BCIN_09g05820	B0510_5125	-1.0663	Bcatp12
BCIN_10g03900	B0510_4735	-1.08605	sp|O60147|YNSH_SCHPO Uncharacterized protein C18H10.17c OS=Schizosaccharomyces pombe (strain 972 / ATCC 24843) GN=SPBC18H10.17c PE=2 SV=1//1.81736e-09
BCIN_01g06880	B0510_1012	-1.08845	Bccox10
BCIN_16g03120	B0510_3624	-1.0945	sp|Q6TU48|MAOX_DICDI NADP-dependent malic enzyme OS=Dictyostelium discoideum GN=malA PE=2 SV=1//3.89048e-154
BCIN_03g07240	B0510_37	-1.09685	sp|P02992|EFTU_YEAST Elongation factor Tu, mitochondrial OS=Saccharomyces cerevisiae (strain ATCC 204508 / S288c) GN=TUF1 PE=1 SV=1//0
BCIN_03g01700	B0510_534	-1.09895	Bcmas2
BCIN_02g05710	B0510_3269	-1.11015	sp|P53951|COG5_YEAST Conserved oligomeric Golgi complex subunit 5 OS=Saccharomyces cerevisiae (strain ATCC 204508 / S288c) GN=COG5 PE=1 SV=1//1.4775e-13
BCIN_10g06010	B0510_9875	-1.1121	-//-
BCIN_01g09280	B0510_792	-1.12115	-//-
BCIN_09g02670	B0510_4595	-1.12675	sp|Q9P602|ATPO_NEUCR ATP synthase subunit 5, mitochondrial OS=Neurospora crassa (strain ATCC 24698 / 74-OR23-1A / CBS 708.71 / DSM 1257 / FGSC 987) GN=atp-5 PE=3 SV=2//5.51859e-92
BCIN_05g00200	B0510_1289	-1.13745	-//-
BCIN_02g04080	B0510_3420	-1.1391	sp|O43172|PRP4_HUMAN U4/U6 small nuclear ribonucleoprotein Prp4 OS=Homo sapiens GN=PRPF4 PE=1 SV=2//1.8686e-114
BCIN_08g01360	B0510_7013	-1.1434	sp|Q9C167|RIR2_NEUCR Ribonucleoside-diphosphate reductase small chain OS=Neurospora crassa (strain ATCC 24698 / 74-OR23-1A / CBS 708.71 / DSM 1257 / FGSC 987) GN=rnr-2 PE=3 SV=2//0
BCIN_05g01010	B0510_1364	-1.1463	sp|Q9USM9|COQ10_SCHPO Coenzyme Q-binding protein coq10, mitochondrial OS=Schizosaccharomyces pombe (strain 972 / ATCC 24843) GN=coq10 PE=2 SV=1//1.43034e-21
BCIN_11g04370	B0510_6179	-1.1523	sp|Q9NVF9|EKI2_HUMAN Ethanolamine kinase 2 OS=Homo sapiens GN=ETNK2 PE=2 SV=3//5.81217e-48
BCIN_13g04650	B0510_9585	-1.156	sp|Q9P7S3|SSR3_SCHPO SWI/SNF and RSC complexes subunit ssr3 OS=Schizosaccharomyces pombe (strain 972 / ATCC 24843) GN=ssr3 PE=1 SV=1//4.0506e-13
BCIN_09g02770	B0510_4605	-1.16615	sp|P08425|SYFM_YEAST Phenylalanine--tRNA ligase, mitochondrial OS=Saccharomyces cerevisiae (strain ATCC 204508 / S288c) GN=MSF1 PE=1 SV=3//7.93825e-147
BCIN_03g07290	B0510_34	-1.1678	sp|B4RF17|GCSH_PHEZH Glycine cleavage system H protein OS=Phenylobacterium zucineum (strain HLK1) GN=gcvH PE=3 SV=1//2.88372e-33
BCIN_07g01450	B0510_7115	-1.16785	Bcgcv3
BCIN_12g01580	B0510_3042	-1.16875	Bccca1
BCIN_16g00870	B0510_8529	-1.1704	-//-
BCIN_04g01160	B0510_7298	-1.1709	-//-
BCIN_12g00310	B0510_3154	-1.1772	Bcmrps12
BCIN_11g04290	B0510_6171	-1.1772	sp|Q9P6R2|YOH8_SCHPO Uncharacterized protein C13E7.08c OS=Schizosaccharomyces pombe (strain 972 / ATCC 24843) GN=SPBC13E7.08c PE=2 SV=1//1.33678e-06
BCIN_04g02800	B0510_2259	-1.17975	sp|P25270|MRM1_YEAST rRNA methyltransferase, mitochondrial OS=Saccharomyces cerevisiae (strain ATCC 204508 / S288c) GN=MRM1 PE=1 SV=2//3.03982e-28
	Novel01109	-1.18605	-//-
BCIN_04g03440	B0510_2204	-1.1895	sp|Q05359|ERP1_YEAST Protein ERP1 OS=Saccharomyces cerevisiae (strain ATCC 204508 / S288c) GN=ERP1 PE=1 SV=1//6.60865e-52
BCIN_15g05610	B0510_9815	-1.1897	Bcsec27
BCIN_06g05720	B0510_4359	-1.2002	-//-
BCIN_14g04630	B0510_9927	-1.2018	Bcpic2
BCIN_02g03830	B0510_3445	-1.21445	sp|O74462|TAF6_SCHPO Transcription initiation factor TFIID subunit 6 OS=Schizosaccharomyces pombe (strain 972 / ATCC 24843) GN=taf6 PE=1 SV=1//4.85889e-39
BCIN_10g05460	B0510_4879	-1.21475	Bcret2
BCIN_01g01500	B0510_7659	-1.2181	Bcbna4
BCIN_07g04900	B0510_4091	-1.21815	sp|O13770|YE98_SCHPO Uncharacterized membrane protein C17A5.08 OS=Schizosaccharomyces pombe (strain 972 / ATCC 24843) GN=SPAC17A5.08 PE=2 SV=1//3.24021e-55
BCIN_02g04000	B0510_3428	-1.2191	Bcmps14
	B0510_2434	-1.21925	sp|P32496|RPN12_YEAST 26S proteasome regulatory subunit RPN12 OS=Saccharomyces cerevisiae (strain ATCC 204508 / S288c) GN=RPN12 PE=1 SV=3//4.2504e-10
BCIN_04g04090	B0510_2144	-1.2208	sp|Q9UTI3|ARD1_SCHPO N-terminal acetyltransferase A complex catalytic subunit ard1 OS=Schizosaccharomyces pombe (strain 972 / ATCC 24843) GN=ard1 PE=2 SV=1//4.36595e-66
BCIN_07g04250	B0510_4033	-1.22095	sp|Q9Y794|ORC4_SCHPO Origin recognition complex subunit 4 OS=Schizosaccharomyces pombe (strain 972 / ATCC 24843) GN=orc4 PE=1 SV=1//2.14016e-80
BCIN_14g02710	B0510_5221	-1.22265	sp|Q9UUK1|YLO6_SCHPO Uncharacterized protein C1952.06c OS=Schizosaccharomyces pombe (strain 972 / ATCC 24843) GN=SPAC1952.06c PE=1 SV=1//8.68405e-117
BCIN_15g00310	B0510_2376	-1.2251	sp|O43050|ERG26_SCHPO Sterol-4-alpha-carboxylate 3-dehydrogenase, decarboxylating OS=Schizosaccharomyces pombe (strain 972 / ATCC 24843) GN=erg26 PE=2 SV=1//4.51774e-74
BCIN_08g00740	B0510_6954	-1.226	sp|P49374|HGT1_KLULA High-affinity glucose transporter OS=Kluyveromyces lactis (strain ATCC 8585 / CBS 2359 / DSM 70799 / NBRC 1267 / NRRL Y-1140 / WM37) GN=HGT1 PE=3 SV=1//2.88222e-150
BCIN_01g03110	B0510_7489	-1.2265	sp|O74970|PRP39_SCHPO Pre-mRNA-processing factor 39 OS=Schizosaccharomyces pombe (strain 972 / ATCC 24843) GN=prp39 PE=2 SV=1//0
BCIN_03g09270	B0510_7709	-1.22855	sp|O43049|PPT1_SCHPO Serine/threonine-protein phosphatase T OS=Schizosaccharomyces pombe (strain 972 / ATCC 24843) GN=ppt1 PE=2 SV=2//8.4534e-12
BCIN_08g02720	B0510_6416	-1.23055	sp|Q02772|PT191_YEAST Mitochondrial protein PET191 OS=Saccharomyces cerevisiae (strain ATCC 204508 / S288c) GN=PET191 PE=1 SV=1//7.93175e-13
BCIN_06g07250	B0510_9988	-1.2312	-//-
BCIN_02g05140	B0510_3323	-1.24445	Bcrpl28
BCIN_07g02080	B0510_3839	-1.2446	Bcdys1
BCIN_10g02860	B0510_8736	-1.2455	Bcswc5
BCIN_03g03380	B0510_389	-1.2457	sp|Q9Y7U7|SND1_SCHPO Staphylococcal nuclease domain-containing protein 1 OS=Schizosaccharomyces pombe (strain 972 / ATCC 24843) GN=snd1 PE=1 SV=1//2.80726e-168
BCIN_02g00670	B0510_9190	-1.2472	sp|Q96WJ0|ERG7_PNECA Lanosterol synthase OS=Pneumocystis carinii GN=ERG7 PE=2 SV=1//2.0134e-35
BCIN_05g04600	B0510_1687	-1.24975	sp|O14138|NDUF7_SCHPO NADH dehydrogenase [ubiquinone] complex I, assembly factor 7 homolog OS=Schizosaccharomyces pombe (strain 972 / ATCC 24843) GN=SPAC25A8.03c PE=2 SV=2//3.06609e-21
BCIN_11g00600	B0510_9703	-1.2562	sp|Q5BE22|PRP46_EMENI Pre-mRNA-splicing factor prp46 OS=Emericella nidulans (strain FGSC A4 / ATCC 38163 / CBS 112.46 / NRRL 194 / M139) GN=prp46 PE=3 SV=1//0
BCIN_11g05200	B0510_6252	-1.25635	sp|O74982|CID2_SCHPO Caffeine-induced death protein 2 OS=Schizosaccharomyces pombe (strain 972 / ATCC 24843) GN=cid2 PE=2 SV=1//2.99983e-06
BCIN_13g00970	B0510_6065	-1.25715	-//-
BCIN_05g08070	B0510_9005	-1.259	sp|Q4WI01|RS21_ASPFU 40S ribosomal protein S21 OS=Neosartorya fumigata (strain ATCC MYA-4609 / Af293 / CBS 101355 / FGSC A1100) GN=rps21 PE=3 SV=1//6.68236e-27
BCIN_04g03100	B0510_2233	-1.26035	Bcilv5
BCIN_01g01830	B0510_7689	-1.26375	Bcmix17
	B0510_9777	-1.26415	Bcrpn12
BCIN_07g01160	B0510_7144	-1.265	sp|P0CH07|RL402_SCHPO Ubiquitin-60S ribosomal protein L40 OS=Schizosaccharomyces pombe (strain 972 / ATCC 24843) GN=ubi2 PE=1 SV=1//9.09001e-81
BCIN_08g01520	B0510_7028	-1.26515	sp|A6S5Q0|MZM1_BOTFB Mitochondrial zinc maintenance protein 1, mitochondrial OS=Botryotinia fuckeliana (strain B05.10) GN=MZM1 PE=3 SV=1//1.08837e-75
BCIN_10g05640	B0510_4896	-1.2682	Bcbim1
BCIN_05g06440	B0510_1849	-1.27035	Bchrt3
BCIN_05g07900	B0510_8991	-1.27305	Bckip3
BCIN_06g07300	B0510_9983	-1.2784	sp|P38860|MTG2_YEAST GTPase MTG2, mitochondrial OS=Saccharomyces cerevisiae (strain ATCC 204508 / S288c) GN=MTG2 PE=1 SV=2//9.47805e-39
BCIN_01g10240	B0510_708	-1.2789	sp|P32453|ATP11_YEAST Protein ATP11, mitochondrial OS=Saccharomyces cerevisiae (strain ATCC 204508 / S288c) GN=ATP11 PE=1 SV=1//5.69051e-45
BCIN_09g00980	B0510_6768	-1.28105	sp|P79089|IDHP_ASPNG Isocitrate dehydrogenase [NADP], mitochondrial OS=Aspergillus niger GN=icdA PE=2 SV=1//2.05085e-46
BCIN_07g04950	B0510_4096	-1.28665	-//-
BCIN_04g04300	B0510_2126	-1.28815	-//-
BCIN_01g08410	B0510_875	-1.28925	sp|P17624|NUDC_EMENI Nuclear movement protein nudC OS=Emericella nidulans (strain FGSC A4 / ATCC 38163 / CBS 112.46 / NRRL 194 / M139) GN=nudC PE=3 SV=1//3.18573e-57
BCIN_12g05120	B0510_8356	-1.29565	-//-
BCIN_01g01870	B0510_7693	-1.29735	sp|A6SS55|COQ4_BOTFB Ubiquinone biosynthesis protein coq4, mitochondrial OS=Botryotinia fuckeliana (strain B05.10) GN=coq4 PE=3 SV=1//3.16852e-39
BCIN_05g01480	B0510_1407	-1.29895	-//-
BCIN_07g06080	B0510_2577	-1.29895	-//-
BCIN_01g10660	B0510_669	-1.29945	sp|Q7RZF5|SEC13_NEUCR Protein transport protein sec-13 OS=Neurospora crassa (strain ATCC 24698 / 74-OR23-1A / CBS 708.71 / DSM 1257 / FGSC 987) GN=sec-13 PE=3 SV=2//4.9507e-15
BCIN_13g02370	B0510_5934	-1.3008	Bcsmx3
BCIN_02g03810	B0510_3447	-1.3035	Bcfol2
BCIN_11g02120	B0510_4477	-1.30715	sp|Q9P6R0|TF3B_SCHPO Transcription factor IIIB 60 kDa subunit OS=Schizosaccharomyces pombe (strain 972 / ATCC 24843) GN=brf1 PE=1 SV=2//2.80099e-70
BCIN_01g10490	B0510_684	-1.3086	sp|Q01163|RT23_YEAST 37S ribosomal protein S23, mitochondrial OS=Saccharomyces cerevisiae (strain ATCC 204508 / S288c) GN=RSM23 PE=1 SV=3//9.06949e-09
BCIN_04g05670	B0510_2000	-1.30945	sp|Q03976|RT24_YEAST 37S ribosomal protein S24, mitochondrial OS=Saccharomyces cerevisiae (strain ATCC 204508 / S288c) GN=RSM24 PE=1 SV=1//2.025e-13
BCIN_04g05940	B0510_1977	-1.3132	Bcski8
BCIN_08g02800	B0510_6424	-1.3169	sp|Q8R1Q8|DC1L1_MOUSE Cytoplasmic dynein 1 light intermediate chain 1 OS=Mus musculus GN=Dync1li1 PE=1 SV=1//5.00485e-24
BCIN_14g02090	B0510_5277	-1.32035	sp|Q9HE00|MTX1_SCHPO Metaxin-1 OS=Schizosaccharomyces pombe (strain 972 / ATCC 24843) GN=mtx1 PE=2 SV=1//1.35806e-07
BCIN_14g04100	B0510_10173	-1.3225	sp|Q09668|RL22_SCHPO 60S ribosomal protein L22 OS=Schizosaccharomyces pombe (strain 972 / ATCC 24843) GN=rpl22 PE=1 SV=3//6.57998e-11
BCIN_04g01320	B0510_7284	-1.3259	Bcpcs60
BCIN_07g05270	B0510_9427	-1.33035	sp|O74482|YQJ9_SCHPO Uncharacterized protein C1840.09 OS=Schizosaccharomyces pombe (strain 972 / ATCC 24843) GN=SPCC1840.09 PE=2 SV=1//1.91503e-45
BCIN_15g02860	B0510_2600	-1.33175	sp|Q9UT87|IMG1_SCHPO 54S ribosomal protein subunit img1, mitochondrial OS=Schizosaccharomyces pombe (strain 972 / ATCC 24843) GN=img1 PE=2 SV=1//1.64368e-12
BCIN_07g03020	B0510_3929	-1.33595	-//-
BCIN_01g05130	B0510_1162	-1.34075	Bcmrpl25
BCIN_12g02990	B0510_2923	-1.34135	sp|Q7PYQ5|FAM50_ANOGA Protein FAM50 homolog OS=Anopheles gambiae GN=AGAP002062 PE=3 SV=2//7.96049e-25
BCIN_03g06860	B0510_73	-1.3459	Bcmrpl23
BCIN_08g02130	B0510_7079	-1.3477	sp|P19269|AMY1_SCHOC Alpha-amylase 1 OS=Schwanniomyces occidentalis GN=AMY1 PE=3 SV=1//5.60642e-13
BCIN_16g01390	B0510_6914	-1.35025	sp|O59790|ARK1_SCHPO Serine/threonine-protein kinase ark1 OS=Schizosaccharomyces pombe (strain 972 / ATCC 24843) GN=ark1 PE=1 SV=2//1.03521e-138
BCIN_01g05650	B0510_1115	-1.35175	sp|Q00970|MG101_KLULA Mitochondrial genome maintenance protein MGM101 OS=Kluyveromyces lactis (strain ATCC 8585 / CBS 2359 / DSM 70799 / NBRC 1267 / NRRL Y-1140 / WM37) GN=MGM101 PE=3 SV=2//1.5801e-44
BCIN_02g08730	B0510_6615	-1.352	sp|Q4WXA1|TRM10_ASPFU tRNA (guanine(9)-N1)-methyltransferase OS=Neosartorya fumigata (strain ATCC MYA-4609 / Af293 / CBS 101355 / FGSC A1100) GN=trm10 PE=3 SV=1//6.58391e-67
BCIN_05g04060	B0510_1638	-1.35775	sp|Q4IPI4|ARP4_GIBZE Actin-related protein 4 OS=Gibberella zeae (strain PH-1 / ATCC MYA-4620 / FGSC 9075 / NRRL 31084) GN=ARP4 PE=3 SV=1//0
BCIN_04g06820	B0510_1898	-1.35995	sp|Q9UUF1|YNF8_SCHPO Deoxyribonuclease Tat-D OS=Schizosaccharomyces pombe (strain 972 / ATCC 24843) GN=pi038 PE=2 SV=1//4.94855e-105
BCIN_03g07120	B0510_49	-1.36475	sp|O59936|RS12_ERYGR 40S ribosomal protein S12 OS=Erysiphe graminis subsp. hordei GN=RPS12 PE=3 SV=1//3.38792e-18
BCIN_05g06030	B0510_1818	-1.36745	Bcmsm1
BCIN_14g05010	B0510_9764	-1.3676	sp|P19516|COX11_YEAST Cytochrome c oxidase assembly protein COX11, mitochondrial OS=Saccharomyces cerevisiae (strain ATCC 204508 / S288c) GN=COX11 PE=2 SV=2//2.47746e-60
BCIN_03g02240	B0510_483	-1.3694	sp|O60145|PPK23_SCHPO Serine/threonine-protein kinase ppk23 OS=Schizosaccharomyces pombe (strain 972 / ATCC 24843) GN=ppk23 PE=2 SV=1//3.19095e-16
BCIN_11g05920	B0510_6314	-1.3704	sp|P05738|RL9A_YEAST 60S ribosomal protein L9-A OS=Saccharomyces cerevisiae (strain ATCC 204508 / S288c) GN=RPL9A PE=1 SV=2//1.41379e-80
BCIN_10g03330	B0510_4685	-1.37085	sp|P32335|MSS51_YEAST Protein MSS51, mitochondrial OS=Saccharomyces cerevisiae (strain ATCC 204508 / S288c) GN=MSS51 PE=1 SV=2//5.21586e-34
BCIN_09g02860	B0510_4613	-1.37175	sp|Q4ICA8|RUVB1_GIBZE RuvB-like helicase 1 OS=Gibberella zeae (strain PH-1 / ATCC MYA-4620 / FGSC 9075 / NRRL 31084) GN=RVB1 PE=3 SV=1//0
BCIN_13g00910	B0510_6071	-1.37215	sp|Q9UR27|RM31_SCHPO 54S ribosomal protein L31, mitochondrial OS=Schizosaccharomyces pombe (strain 972 / ATCC 24843) GN=mrpl31 PE=2 SV=1//1.42832e-14
BCIN_01g01760	B0510_7682	-1.37235	sp|P54197|CHI2_COCP7 Endochitinase 2 OS=Coccidioides posadasii (strain C735) GN=CTS2 PE=3 SV=2//1.53054e-12
BCIN_04g01040	B0510_7307	-1.3745	Bcoxp1
BCIN_01g05530	B0510_1126	-1.38325	Bcfmp41
BCIN_08g02860	B0510_6429	-1.3845	sp|Q10341|CYS2_SCHPO Probable serine-O-acetyltransferase cys2 OS=Schizosaccharomyces pombe (strain 972 / ATCC 24843) GN=cys2 PE=1 SV=1//0
BCIN_02g03530	B0510_3474	-1.39605	sp|Q9C3Z5|RLA2_PODAS 60S acidic ribosomal protein P2 OS=Podospora anserina PE=3 SV=1//5.4898e-20
BCIN_07g04930	B0510_4094	-1.39765	sp|Q2UAP8|TIM22_ASPOR Mitochondrial import inner membrane translocase subunit tim22 OS=Aspergillus oryzae (strain ATCC 42149 / RIB 40) GN=tim22 PE=3 SV=1//8.00945e-40
BCIN_08g00460	B0510_6926	-1.4002	sp|Q8NIZ4|PRI2_NEUCR Probable DNA primase large subunit OS=Neurospora crassa (strain ATCC 24698 / 74-OR23-1A / CBS 708.71 / DSM 1257 / FGSC 987) GN=5F3.150 PE=3 SV=1//0
BCIN_03g06010	B0510_142	-1.40215	sp|Q12504|RKM4_YEAST Ribosomal N-lysine methyltransferase 4 OS=Saccharomyces cerevisiae (strain ATCC 204508 / S288c) GN=RKM4 PE=1 SV=1//4.63752e-42
BCIN_02g06990	B0510_10252	-1.40705	sp|Q08023|FMP25_YEAST Protein FMP25, mitochondrial OS=Saccharomyces cerevisiae (strain ATCC 204508 / S288c) GN=FMP25 PE=1 SV=1//2.92016e-21
BCIN_15g03530	B0510_2660	-1.4185	Bcaim45
BCIN_12g06320	B0510_9041	-1.424	sp|Q9UTQ1|PDX3_SCHPO Probable pyridoxamine 5&apos;-phosphate oxidase OS=Schizosaccharomyces pombe (strain 972 / ATCC 24843) GN=SPAC1093.02 PE=2 SV=1//1.78294e-63
CIN_10g01230	B0510_5783	-1.424	sp|Q6BN19|AIM18_DEBHA Altered inheritance of mitochondria protein 18, mitochondrial OS=Debaryomyces hansenii (strain ATCC 36239 / CBS 767 / JCM 1990 / NBRC 0083 / IGC 2968) GN=AIM18 PE=3 SV=1//2.01845e-26
BCIN_12g05050	B0510_8351	-1.4272	Bclea1
BCIN_16g00690	B0510_8546	-1.42845	Bcicp55
	B0510_5390	-1.43225	sp|P43567|AGX1_YEAST Alanine--glyoxylate aminotransferase 1 OS=Saccharomyces cerevisiae (strain ATCC 204508 / S288c) GN=AGX1 PE=1 SV=1//5.92266e-100
BCIN_04g04290	B0510_2127	-1.43455	sp|P49148|RLA1_ALTAL 60S acidic ribosomal protein P1 OS=Alternaria alternata GN=ALTA12 PE=1 SV=1//2.80587e-07
BCIN_11g00970	B0510_10275	-1.4474	sp|P38891|BCA1_YEAST Branched-chain-amino-acid aminotransferase, mitochondrial OS=Saccharomyces cerevisiae (strain ATCC 204508 / S288c) GN=BAT1 PE=1 SV=1//4.41103e-163
BCIN_02g05540	B0510_3285	-1.45275	sp|Q7S565|COQ1_NEUCR Probable hexaprenyl pyrophosphate synthase, mitochondrial OS=Neurospora crassa (strain ATCC 24698 / 74-OR23-1A / CBS 708.71 / DSM 1257 / FGSC 987) GN=NCU02305 PE=3 SV=1//1.71129e-17
BCIN_14g00540	B0510_5843	-1.45355	sp|P42800|INO1_CANAL Inositol-3-phosphate synthase OS=Candida albicans (strain SC5314 / ATCC MYA-2876) GN=INO1 PE=1 SV=1//1.86799e-19
BCIN_06g02400	B0510_5629	-1.455	sp|Q7S4Z6|FDFT_NEUCR Probable squalene synthase OS=Neurospora crassa (strain ATCC 24698 / 74-OR23-1A / CBS 708.71 / DSM 1257 / FGSC 987) GN=erg-9 PE=3 SV=1//0
	Novel00034	-1.45505	sp|P20772|PUR2_SCHPO Bifunctional purine biosynthetic protein ADE1 OS=Schizosaccharomyces pombe (strain 972 / ATCC 24843) GN=ade1 PE=2 SV=1//0
BCIN_04g04030	B0510_2150	-1.4551	-//-
BCIN_07g06440	B0510_8418	-1.45695	sp|P25351|YCR3_YEAST Uncharacterized membrane protein YCR023C OS=Saccharomyces cerevisiae (strain ATCC 204508 / S288c) GN=YCR023C PE=1 SV=2//2.62529e-13
BCIN_16g01160	B0510_8502	-1.4579	sp|Q4X0V2|TIM13_ASPFU Mitochondrial import inner membrane translocase subunit tim13 OS=Neosartorya fumigata (strain ATCC MYA-4609 / Af293 / CBS 101355 / FGSC A1100) GN=tim13 PE=3 SV=1//2.26355e-35
BCIN_02g08520	B0510_6633	-1.4621	sp|P52553|PFD6_YEAST Prefoldin subunit 6 OS=Saccharomyces cerevisiae (strain ATCC 204508 / S288c) GN=YKE2 PE=1 SV=1//5.87351e-24
BCIN_02g03160	B0510_3505	-1.46255	-//-
BCIN_01g00340	B0510_7559	-1.4637	sp|O60061|ALG5_SCHPO Dolichyl-phosphate beta-glucosyltransferase OS=Schizosaccharomyces pombe (strain 972 / ATCC 24843) GN=alg5 PE=2 SV=1//8.9827e-57
BCIN_07g00830	B0510_7174	-1.46545	sp|P53937|SWS2_YEAST 37S ribosomal protein SWS2, mitochondrial OS=Saccharomyces cerevisiae (strain ATCC 204508 / S288c) GN=SWS2 PE=1 SV=1//1.92277e-25
BCIN_08g04750	B0510_8161	-1.46825	-//-
BCIN_05g03940	B0510_1626	-1.4723	Bcpol31
BCIN_09g02490	B0510_4579	-1.4734	sp|P52809|RL44_CYBJA 60S ribosomal protein L44 OS=Cyberlindnera jadinii GN=RPL44 PE=3 SV=2//2.51282e-58
BCIN_04g01870	B0510_2339	-1.47975	Bcarg4
BCIN_04g05780	B0510_1990	-1.48585	-//-
	Novel01047	-1.48745	-//-
BCIN_14g04050	B0510_10169	-1.4915	sp|Q871U9|GPI11_NEUCR Glycosylphosphatidylinositol anchor biosynthesis protein 11 OS=Neurospora crassa (strain ATCC 24698 / 74-OR23-1A / CBS 708.71 / DSM 1257 / FGSC 987) GN=gpi-11 PE=3 SV=1//8.12246e-58
BCIN_01g02100	B0510_7405	-1.4977	sp|O42636|CIA30_NEUCR Complex I intermediate-associated protein 30, mitochondrial OS=Neurospora crassa (strain ATCC 24698 / 74-OR23-1A / CBS 708.71 / DSM 1257 / FGSC 987) GN=cia30 PE=1 SV=1//3.3406e-91
BCIN_16g00160	B0510_8594	-1.5014	sp|Q10361|ETP1_SCHPO Electron transfer protein 1, mitochondrial OS=Schizosaccharomyces pombe (strain 972 / ATCC 24843) GN=etp1 PE=1 SV=2//7.67077e-105
BCIN_01g06340	B0510_1053	-1.50245	sp|Q6MVL2|DUT_NEUCR Deoxyuridine 5&apos;-triphosphate nucleotidohydrolase OS=Neurospora crassa (strain ATCC 24698 / 74-OR23-1A / CBS 708.71 / DSM 1257 / FGSC 987) GN=dut-1 PE=3 SV=1//2.1624e-17
BCIN_08g05230	B0510_8206	-1.5096	sp|Q9UUC8|RM51_SCHPO 54S ribosomal protein L51, mitochondrial OS=Schizosaccharomyces pombe (strain 972 / ATCC 24843) GN=mrpl51 PE=2 SV=1//1.18972e-19
BCIN_14g04640	B0510_9928	-1.51145	sp|Q26548|PPIE_SCHMA Peptidyl-prolyl cis-trans isomerase E OS=Schistosoma mansoni PE=1 SV=2//1.73866e-11
BCIN_14g04710	B0510_9935	-1.51295	sp|P87173|LSM1_SCHPO U6 snRNA-associated Sm-like protein LSm1 OS=Schizosaccharomyces pombe (strain 972 / ATCC 24843) GN=lsm1 PE=2 SV=1//2.9703e-29
BCIN_01g03210	B0510_7497	-1.513	sp|O13716|AGN1_SCHPO Glucan endo-1,3-alpha-glucosidase agn1 OS=Schizosaccharomyces pombe (strain 972 / ATCC 24843) GN=agn1 PE=1 SV=2//3.16046e-46
BCIN_02g08270	B0510_6655	-1.5142	sp|P25642|IMG2_YEAST 54S ribosomal protein IMG2, mitochondrial OS=Saccharomyces cerevisiae (strain ATCC 204508 / S288c) GN=IMG2 PE=1 SV=2//7.36103e-08
BCIN_01g05230	B0510_1153	-1.5214	-//-
BCIN_08g01540	B0510_7030	-1.52145	sp|Q9P3R1|ERG6_NEUCR Sterol 24-C-methyltransferase erg-4 OS=Neurospora crassa (strain ATCC 24698 / 74-OR23-1A / CBS 708.71 / DSM 1257 / FGSC 987) GN=erg-4 PE=3 SV=1//0
BCIN_01g06840	B0510_1016	-1.5223	sp|Q9X248|FABG_THEMA 3-oxoacyl-[acyl-carrier-protein] reductase FabG OS=Thermotoga maritima (strain ATCC 43589 / MSB8 / DSM 3109 / JCM 10099) GN=fabG PE=3 SV=1//3.22178e-28
BCIN_05g00008	B0510_9498	-1.5293	-//-
BCIN_07g04710	B0510_4074	-1.5363	sp|Q9Y7Z9|COQ6_SCHPO Probable ubiquinone biosynthesis monooxygenase coq6 OS=Schizosaccharomyces pombe (strain 972 / ATCC 24843) GN=coq6 PE=2 SV=2//6.64458e-77
	B0510_5271	-1.54475	sp|P40452|COA1_YEAST Cytochrome c oxidase assembly protein 1 OS=Saccharomyces cerevisiae (strain ATCC 204508 / S288c) GN=COA1 PE=1 SV=1//1.86605e-17
BCIN_05g05810	B0510_1797	-1.5448	sp|Q1GVQ9|RS15_SPHAL 30S ribosomal protein S15 OS=Sphingopyxis alaskensis (strain DSM 13593 / LMG 18877 / RB2256) GN=rpsO PE=3 SV=1//2.32387e-11
BCIN_05g02250	B0510_1476	-1.5518	sp|A6RMI1|DUS3_BOTFB tRNA-dihydrouridine(47) synthase [NAD(P)(+)] OS=Botryotinia fuckeliana (strain B05.10) GN=dus3 PE=3 SV=1//5.04111e-10
BCIN_08g04670	B0510_8154	-1.5528	sp|P32332|OAC1_YEAST Mitochondrial oxaloacetate transport protein OS=Saccharomyces cerevisiae (strain ATCC 204508 / S288c) GN=OAC1 PE=1 SV=1//2.67983e-18
BCIN_16g04320	B0510_3731	-1.55575	Bcsto1
BCIN_05g03490	B0510_1584	-1.5582	sp|P06242|KIN28_YEAST Serine/threonine-protein kinase KIN28 OS=Saccharomyces cerevisiae (strain ATCC 204508 / S288c) GN=KIN28 PE=1 SV=1//2.79907e-95
BCIN_12g01320	B0510_3068	-1.55865	sp|O94460|TGT_SCHPO Probable queuine tRNA-ribosyltransferase OS=Schizosaccharomyces pombe (strain 972 / ATCC 24843) GN=SPAC1687.19c PE=2 SV=1//0
BCIN_02g02350	B0510_8019	-1.56325	Bcmrp7
BCIN_06g02430	B0510_5632	-1.56485	sp|Q9X0Y2|AAT_THEMA Aspartate aminotransferase OS=Thermotoga maritima (strain ATCC 43589 / MSB8 / DSM 3109 / JCM 10099) GN=aspC PE=1 SV=1//1.27027e-39
BCIN_12g04240	B0510_2806	-1.57185	Bcdao1
BCIN_05g02490	B0510_1494	-1.5723	sp|Q09859|MSRA_SCHPO Probable peptide methionine sulfoxide reductase OS=Schizosaccharomyces pombe (strain 972 / ATCC 24843) GN=mxr1 PE=2 SV=2//9.00217e-55
BCIN_06g06290	B0510_8866	-1.57735	sp|P78594|FCA1_CANAX Cytosine deaminase OS=Candida albicans GN=FCA1 PE=3 SV=1//1.8157e-61
BCIN_12g00210	B0510_3163	-1.58395	sp|Q4IK03|MIA40_GIBZE Mitochondrial intermembrane space import and assembly protein 40 OS=Gibberella zeae (strain PH-1 / ATCC MYA-4620 / FGSC 9075 / NRRL 31084) GN=MIA40 PE=3 SV=2//3.40261e-06
BCIN_09g03930	B0510_4954	-1.58745	Bcprx8
BCIN_13g00920	B0510_6070	-1.5885	Bccbc2
BCIN_14g00840	B0510_5389	-1.591	sp|Q9URV4|YBL7_SCHPO Uncharacterized protein C106.07c OS=Schizosaccharomyces pombe (strain 972 / ATCC 24843) GN=SPBC106.07c PE=2 SV=1//2.18737e-19
	B0510_1633	-1.5949	-//-
BCIN_05g00770	B0510_1340	-1.5958	Bcmrp10
	B0510_8347	-1.5977	sp|Q4HZK7|BCP1_GIBZE Protein BCP1 OS=Gibberella zeae (strain PH-1 / ATCC MYA-4620 / FGSC 9075 / NRRL 31084) GN=BCP1 PE=3 SV=1//3.13498e-77
BCIN_11g04890	B0510_6226	-1.59795	sp|O14110|GCST_SCHPO Probable aminomethyltransferase, mitochondrial OS=Schizosaccharomyces pombe (strain 972 / ATCC 24843) GN=gcv1 PE=2 SV=1//1.36638e-124
BCIN_04g06230	B0510_1951	-1.59895	Bcfhg1
BCIN_03g07050	B0510_54	-1.6084	-//-
BCIN_01g07830	B0510_922	-1.60885	sp|Q5B187|TIM16_EMENI Mitochondrial import inner membrane translocase subunit tim16 OS=Emericella nidulans (strain FGSC A4 / ATCC 38163 / CBS 112.46 / NRRL 194 / M139) GN=pam16 PE=3 SV=1//9.49001e-41
BCIN_08g00590	B0510_6939	-1.60905	Bcmrpl10
BCIN_14g00430	B0510_5853	-1.61135	sp|Q870W1|LYS4_NEUCR Homoaconitase, mitochondrial OS=Neurospora crassa (strain ATCC 24698 / 74-OR23-1A / CBS 708.71 / DSM 1257 / FGSC 987) GN=lys-4 PE=3 SV=1//0
BCIN_05g06120	B0510_1823	-1.6122	sp|O00103|UBC11_SCHPO Ubiquitin-conjugating enzyme E2-20 kDa OS=Schizosaccharomyces pombe (strain 972 / ATCC 24843) GN=ubc11 PE=2 SV=1//4.05407e-70
BCIN_08g02510	B0510_6396	-1.61935	Bcmse1
BCIN_03g05210	B0510_217	-1.63015	sp|P36526|RM27_YEAST 54S ribosomal protein L27, mitochondrial OS=Saccharomyces cerevisiae (strain ATCC 204508 / S288c) GN=MRPL27 PE=1 SV=2//9.04156e-13
BCIN_10g03790	B0510_4726	-1.6349	-//-
BCIN_10g02360	B0510_8783	-1.6376	sp|Q9UUG5|MLR1_SCHPO Myosin regulatory light chain 1 OS=Schizosaccharomyces pombe (strain 972 / ATCC 24843) GN=rlc1 PE=1 SV=1//1.77275e-06
BCIN_12g01330	B0510_3067	-1.641	-//-
BCIN_01g00930	B0510_7607	-1.64645	Bcfpr2
BCIN_14g01600	B0510_5322	-1.6615	sp|C6Y4C1|PT117_SCHPO Protein pet117, mitochondrial OS=Schizosaccharomyces pombe (strain 972 / ATCC 24843) GN=pet117 PE=2 SV=1//5.97903e-09
BCIN_02g03600	B0510_3467	-1.66585	sp|Q6CHT7|COA3_YARLI Cytochrome c oxidase assembly protein 3, mitochondrial OS=Yarrowia lipolytica (strain CLIB 122 / E 150) GN=COA3 PE=3 SV=1//2.05933e-11
BCIN_16g01210	B0510_8497	-1.67205	sp|Q4I7X1|PFS2_GIBZE Polyadenylation factor subunit 2 OS=Gibberella zeae (strain PH-1 / ATCC MYA-4620 / FGSC 9075 / NRRL 31084) GN=PFS2 PE=3 SV=1//0
BCIN_09g03680	B0510_4933	-1.67895	Bcmsc7
BCIN_11g05040	B0510_6240	-1.6885	-//-
BCIN_04g05910	B0510_1979	-1.6898	sp|P15454|KGUA_YEAST Guanylate kinase OS=Saccharomyces cerevisiae (strain ATCC 204508 / S288c) GN=GUK1 PE=1 SV=2//9.54332e-60
BCIN_06g04900	B0510_4289	-1.6919	sp|Q05533|INM2_YEAST Inositol monophosphatase 2 OS=Saccharomyces cerevisiae (strain ATCC 204508 / S288c) GN=INM2 PE=1 SV=1//1.17482e-80
BCIN_04g04220	B0510_2134	-1.6932	sp|O14417|MAD2_SCHPO Mitotic spindle checkpoint component mad2 OS=Schizosaccharomyces pombe (strain 972 / ATCC 24843) GN=mad2 PE=1 SV=1//3.32642e-75
BCIN_05g01630	B0510_1420	-1.6972	sp|Q9HFC7|SC61B_YARLI Protein transport protein Sec61 subunit beta OS=Yarrowia lipolytica (strain CLIB 122 / E 150) GN=SBH1 PE=3 SV=1//1.79159e-12
BCIN_13g00790	B0510_6078	-1.69735	sp|P36528|RM17_YEAST 54S ribosomal protein L17, mitochondrial OS=Saccharomyces cerevisiae (strain ATCC 204508 / S288c) GN=MRPL17 PE=1 SV=2//1.90549e-08
BCIN_05g04300	B0510_1658	-1.69805	-//-
BCIN_01g07780	B0510_927	-1.704	sp|Q5T280|CI114_HUMAN Uncharacterized protein C9orf114 OS=Homo sapiens GN=C9orf114 PE=1 SV=3//3.76366e-67
BCIN_04g05150	B0510_2050	-1.7062	sp|P32604|F26_YEAST Fructose-2,6-bisphosphatase OS=Saccharomyces cerevisiae (strain ATCC 204508 / S288c) GN=FBP26 PE=1 SV=2//0
BCIN_04g04320	B0510_2124	-1.70765	Bcarg3
BCIN_10g05310	B0510_4864	-1.70895	sp|Q9Y897|LEU2_MYCGR 3-isopropylmalate dehydrogenase OS=Mycosphaerella graminicola GN=LEUC PE=3 SV=1//3.99355e-20
BCIN_01g06870	B0510_1013	-1.71215	-//-
BCIN_03g04190	B0510_311	-1.72865	sp|O94449|RFC4_SCHPO Replication factor C subunit 4 OS=Schizosaccharomyces pombe (strain 972 / ATCC 24843) GN=rfc4 PE=1 SV=1//0
BCIN_12g04090	B0510_2819	-1.7332	sp|Q9WVA3|BUB3_MOUSE Mitotic checkpoint protein BUB3 OS=Mus musculus GN=Bub3 PE=2 SV=2//3.77336e-56
BCIN_11g01190	B0510_4393	-1.7386	-//-
BCIN_02g08410	B0510_6642	-1.74105	sp|P40513|MAM33_YEAST Mitochondrial acidic protein MAM33 OS=Saccharomyces cerevisiae (strain ATCC 204508 / S288c) GN=MAM33 PE=1 SV=1//4.1334e-20
	Novel00101	-1.74225	sp|O34798|YJEA_BACSU Uncharacterized protein YjeA OS=Bacillus subtilis (strain 168) GN=yjeA PE=2 SV=1//5.48586e-18
BCIN_02g06550	B0510_3201	-1.7524	sp|Q9CS74|SGT1_MOUSE Protein SGT1 homolog OS=Mus musculus GN=Ecd PE=2 SV=2//5.62632e-16
BCIN_13g05110	B0510_9394	-1.75285	sp|P21567|AMY1_SACFI Alpha-amylase OS=Saccharomycopsis fibuligera GN=ALP1 PE=3 SV=1//1.27041e-16
	Novel01511	-1.75595	sp|O94625|SPJ1_SCHPO DnaJ-related protein spj1 OS=Schizosaccharomyces pombe (strain 972 / ATCC 24843) GN=spj1 PE=2 SV=2//4.26335e-59
BCIN_16g04720	B0510_3768	-1.76075	sp|Q7SBB6|ERG3_NEUCR Probable C-5 sterol desaturase OS=Neurospora crassa (strain ATCC 24698 / 74-OR23-1A / CBS 708.71 / DSM 1257 / FGSC 987) GN=NCU06207 PE=3 SV=1//1.74925e-161
BCIN_02g06150	B0510_3234	-1.76215	sp|Q6P3R1|KIF22_XENTR Kinesin-like protein KIF22 OS=Xenopus tropicalis GN=kif22 PE=2 SV=1//2.65887e-67
BCIN_04g01620	B0510_7256	-1.7869	sp|Q5RKQ0|SPF27_DANRE Pre-mRNA-splicing factor SPF27 OS=Danio rerio GN=bcas2 PE=2 SV=1//1.67022e-07
BCIN_10g00240	B0510_5692	-1.78935	sp|G2TRQ8|RM36_SCHPO 54S ribosomal protein L36, mitochondrial OS=Schizosaccharomyces pombe (strain 972 / ATCC 24843) GN=tam9 PE=2 SV=1//2.24941e-07
BCIN_03g05500	B0510_193	-1.79475	-//-
BCIN_12g00960	B0510_3100	-1.7953	Bcdib1
BCIN_01g08520	B0510_864	-1.807	sp|P34227|PRX1_YEAST Mitochondrial peroxiredoxin PRX1 OS=Saccharomyces cerevisiae (strain ATCC 204508 / S288c) GN=PRX1 PE=1 SV=1//4.22091e-32
BCIN_08g01200	B0510_6997	-1.80955	sp|O60066|ALKBH_SCHPO Alpha-ketoglutarate-dependent dioxygenase abh1 OS=Schizosaccharomyces pombe (strain 972 / ATCC 24843) GN=abh1 PE=2 SV=3//3.26987e-26
BCIN_16g03790	B0510_3683	-1.82285	sp|Q7T3C6|CPSF5_DANRE Cleavage and polyadenylation specificity factor subunit 5 OS=Danio rerio GN=cpsf5 PE=2 SV=1//2.81602e-71
BCIN_02g06030	B0510_3245	-1.8464	sp|O42953|YGM4_SCHPO HMG box-containing protein C19G7.04 OS=Schizosaccharomyces pombe (strain 972 / ATCC 24843) GN=SPBC19G7.04 PE=2 SV=2//1.76683e-44
BCIN_08g04070	B0510_6535	-1.8488	sp|Q4WCX9|YA280_ASPFU Uncharacterized protein AFUA_6G02800 OS=Neosartorya fumigata (strain ATCC MYA-4609 / Af293 / CBS 101355 / FGSC A1100) GN=AFUA_6G02800 PE=1 SV=1//1.93366e-13
BCIN_07g01520	B0510_7108	-1.8575	sp|B2WMX8|AIM41_PYRTR Altered inheritance of mitochondria protein 41, mitochondrial OS=Pyrenophora tritici-repentis (strain Pt-1C-BFP) GN=AIM41 PE=3 SV=1//3.31663e-18
BCIN_04g03530	B0510_2195	-1.8735	sp|Q96DP5|FMT_HUMAN Methionyl-tRNA formyltransferase, mitochondrial OS=Homo sapiens GN=MTFMT PE=2 SV=2//1.6336e-11
BCIN_09g01640	B0510_4505	-1.89735	Bckin3
BCIN_15g02880	B0510_2602	-1.91315	sp|P50867|CYSK_EMENI Cysteine synthase OS=Emericella nidulans (strain FGSC A4 / ATCC 38163 / CBS 112.46 / NRRL 194 / M139) GN=cysB PE=3 SV=2//0
BCIN_10g03830	B0510_4729	-1.91415	-//-
	Novel01028	-1.9207	-//-
BCIN_01g10950	B0510_644	-1.9328	sp|A6RWR8|JIP5_BOTFB WD repeat-containing protein jip5 OS=Botryotinia fuckeliana (strain B05.10) GN=jip5 PE=3 SV=1//7.32804e-32
BCIN_11g00420	B0510_9718	-1.94495	Bcrtt107
BCIN_11g05540	B0510_6282	-1.98	sp|Q5QQ53|XYLT_DROPS Xylosyltransferase oxt OS=Drosophila pseudoobscura pseudoobscura GN=oxt PE=2 SV=1//4.72382e-13
BCIN_04g06240	B0510_1950	-1.98035	sp|Q01284|2NPD_NEUCR Nitronate monooxygenase OS=Neurospora crassa (strain ATCC 24698 / 74-OR23-1A / CBS 708.71 / DSM 1257 / FGSC 987) GN=ncd-2 PE=1 SV=1//2.55888e-53
	Novel00981	-1.98585	sp|P78811|UGPA1_SCHPO Probable UTP--glucose-1-phosphate uridylyltransferase OS=Schizosaccharomyces pombe (strain 972 / ATCC 24843) GN=fuy1 PE=1 SV=2//0
BCIN_07g06320	B0510_8409	-1.99	-//-
BCIN_05g00190	B0510_1288	-2.03415	-//-
BCIN_05g08040	B0510_9002	-2.04965	-//-
BCIN_09g00200	B0510_9551	-2.06135	sp|A1CD22|EGLC_ASPCL Probable glucan endo-1,3-beta-glucosidase eglC OS=Aspergillus clavatus (strain ATCC 1007 / CBS 513.65 / DSM 816 / NCTC 3887 / NRRL 1) GN=eglC PE=3 SV=1//5.39562e-114
BCIN_07g05260	B0510_9426	-2.06745	sp|Q5BC71|AF9_EMENI Protein AF-9 homolog OS=Emericella nidulans (strain FGSC A4 / ATCC 38163 / CBS 112.46 / NRRL 194 / M139) GN=yaf9 PE=3 SV=1//2.74649e-28
BCIN_05g04280	B0510_1656	-2.0714	sp|P13563|HAS1_XENLA Hyaluronan synthase 1 OS=Xenopus laevis GN=has1 PE=1 SV=1//1.4727e-13
BCIN_16g02120	B0510_6849	-2.0802	Bccaf16
BCIN_16g00600	B0510_8554	-2.09095	sp|Q6CE48|IND1_YARLI Iron-sulfur protein IND1 OS=Yarrowia lipolytica (strain CLIB 122 / E 150) GN=IND1 PE=1 SV=1//8.72213e-89
BCIN_07g03830	B0510_4000	-2.1	sp|Q6TU48|MAOX_DICDI NADP-dependent malic enzyme OS=Dictyostelium discoideum GN=malA PE=2 SV=1//5.74244e-141
BCIN_06g02300	B0510_5619	-2.10905	sp|O14104|LYS12_SCHPO Probable homoisocitrate dehydrogenase OS=Schizosaccharomyces pombe (strain 972 / ATCC 24843) GN=lys12 PE=1 SV=1//1.96608e-151
BCIN_05g08270	B0510_9024	-2.11385	sp|P08159|HDNO_ARTOX 6-hydroxy-D-nicotine oxidase OS=Arthrobacter oxidans PE=1 SV=2//5.95262e-10
BCIN_08g00090	B0510_10321	-2.12585	sp|O94284|HMT2_SCHPO Sulfide:quinone oxidoreductase, mitochondrial OS=Schizosaccharomyces pombe (strain 972 / ATCC 24843) GN=hmt2 PE=2 SV=1//1.07662e-119
BCIN_13g03670	B0510_9279	-2.1435	-//-
BCIN_03g02230	B0510_484	-2.15215	sp|Q5BKM6|NDUF7_XENTR NADH dehydrogenase [ubiquinone] complex I, assembly factor 7 OS=Xenopus tropicalis GN=ndufaf7 PE=2 SV=1//1.37325e-50
BCIN_02g02410	B0510_8013	-2.15685	sp|Q09788|ASL1_SCHPO Alkali-sensitive linkage protein 1 OS=Schizosaccharomyces pombe (strain 972 / ATCC 24843) GN=asl1 PE=1 SV=1//5.54352e-21
BCIN_09g06120	B0510_5154	-2.16145	sp|P32804|ZRT1_YEAST Zinc-regulated transporter 1 OS=Saccharomyces cerevisiae (strain ATCC 204508 / S288c) GN=ZRT1 PE=2 SV=1//6.1336e-133
BCIN_01g00860	B0510_7601	-2.1642	-//-
	Novel00567	-2.1658	sp|Q7RVM2|ARF_NEUCR ADP-ribosylation factor OS=Neurospora crassa (strain ATCC 24698 / 74-OR23-1A / CBS 708.71 / DSM 1257 / FGSC 987) GN=NCU08340 PE=3 SV=3//1.59102e-16
BCIN_07g05140	B0510_9417	-2.1965	sp|Q5B041|HSP60_EMENI Heat shock protein 60 OS=Emericella nidulans (strain FGSC A4 / ATCC 38163 / CBS 112.46 / NRRL 194 / M139) GN=hsp60 PE=1 SV=1//5.20227e-15
BCIN_08g06560	B0510_8656	-2.2549	sp|Q870L2|MIRB_EMENI Siderophore iron transporter mirB OS=Emericella nidulans (strain FGSC A4 / ATCC 38163 / CBS 112.46 / NRRL 194 / M139) GN=mirB PE=3 SV=1//1.52971e-26
	Novel00174	-2.25575	sp|Q00667|HGD_EMENI Homogentisate 1,2-dioxygenase OS=Emericella nidulans (strain FGSC A4 / ATCC 38163 / CBS 112.46 / NRRL 194 / M139) GN=hmgA PE=2 SV=1//0
	Novel00712	-2.274	sp|P23724|PSB6_YEAST Proteasome subunit beta type-6 OS=Saccharomyces cerevisiae (strain ATCC 204508 / S288c) GN=PRE7 PE=1 SV=1//3.06074e-83
BCIN_05g03010	B0510_1539	-2.279	-//-
BCIN_14g00970	B0510_5376	-2.2797	sp|Q9Y305|ACOT9_HUMAN Acyl-coenzyme A thioesterase 9, mitochondrial OS=Homo sapiens GN=ACOT9 PE=1 SV=2//8.00577e-30
BCIN_10g03910	B0510_4736	-2.29085	Bchsp104
BCIN_02g07580	B0510_6718	-2.33835	sp|G2TRP9|COX20_SCHPO Cytochrome c oxidase protein 20, mitochondrial OS=Schizosaccharomyces pombe (strain 972 / ATCC 24843) GN=cox20 PE=3 SV=1//2.83517e-08
BCIN_01g03710	B0510_7543	-2.36325	sp|Q9UUE3|YNZ6_SCHPO Putative lysine N-acyltransferase C17G9.06c OS=Schizosaccharomyces pombe (strain 972 / ATCC 24843) GN=SPBC17G9.06c PE=2 SV=1//1.49242e-11
BCIN_15g03010	B0510_2614	-2.3682	-//-
BCIN_16g02010	B0510_6857	-2.4903	sp|Q4I624|FES1_GIBZE Hsp70 nucleotide exchange factor FES1 OS=Gibberella zeae (strain PH-1 / ATCC MYA-4620 / FGSC 9075 / NRRL 31084) GN=FES1 PE=3 SV=1//1.67627e-76
BCIN_15g01170	B0510_2452	-2.4951	sp|Q01738|CDH_PHACH Cellobiose dehydrogenase OS=Phanerochaete chrysosporium GN=CDH-1 PE=1 SV=1//2.16265e-74
	Novel00411	-2.594	-//-
BCIN_11g04410	B0510_6183	-2.6118	sp|O74402|HSP78_SCHPO Heat shock protein 78, mitochondrial OS=Schizosaccharomyces pombe (strain 972 / ATCC 24843) GN=hsp78 PE=2 SV=1//9.48184e-27
BCIN_15g00100	B0510_2361	-2.64845	-//-
BCIN_15g01400	B0510_2472	-2.6669	-//-
BCIN_11g04210	B0510_6165	-2.7135	sp|Q9VCC0|CHRD1_DROME Cysteine and histidine-rich domain-containing protein OS=Drosophila melanogaster GN=CHORD PE=1 SV=1//4.80872e-09
BCIN_06g03440	B0510_4154	-2.71995	sp|Q8NJ59|AOX_BOTFU Alternative oxidase, mitochondrial OS=Botryotinia fuckeliana GN=aox PE=2 SV=1//0
BCIN_12g03930	B0510_2833	-2.7207	sp|O59804|CH10_SCHPO 10 kDa heat shock protein, mitochondrial OS=Schizosaccharomyces pombe (strain 972 / ATCC 24843) GN=hsp10 PE=1 SV=1//8.10708e-44
BCIN_01g00360	B0510_7560	-2.75365	sp|Q14534|ERG1_HUMAN Squalene monooxygenase OS=Homo sapiens GN=SQLE PE=2 SV=3//1.08784e-105
BCIN_10g01900	B0510_8829	-2.7568	-//-
BCIN_02g07440	B0510_6730	-2.9159	sp|Q7Z9I0|YHA8_SCHPO Uncharacterized MFS-type transporter C409.08 OS=Schizosaccharomyces pombe (strain 972 / ATCC 24843) GN=SPBC409.08 PE=2 SV=1//8.38802e-17
	B0510_9045	-2.93195	-//-
BCIN_09g00830	B0510_6757	-2.9427	-//-
	Novel00891	-3.0055	sp|P0C2H7|RL27B_YEAST 60S ribosomal protein L27-B OS=Saccharomyces cerevisiae (strain ATCC 204508 / S288c) GN=RPL27B PE=1 SV=1//7.94291e-64
BCIN_02g02580	B0510_7999	-3.09225	Bccpd2
	Novel00087	-3.1059	sp|O59905|PDX1_CERNC Pyridoxine biosynthesis protein PDX1 OS=Cercospora nicotianae GN=PDX1 PE=1 SV=1//4.49894e-26
BCIN_12g00710	B0510_2725	-3.16365	sp|O51940|PVDA_BURCE L-ornithine 5-monooxygenase OS=Burkholderia cepacia GN=pvdA PE=3 SV=1//3.9176e-10
BCIN_01g03420	B0510_7517	-3.16505	-//-
BCIN_02g02780	B0510_3538	-3.51935	Bclcc13
BCIN_02g02790	B0510_3537	-3.66665	Bcfth1
BCIN_05g03230	B0510_1561	-3.78735	sp|Q8YWW1|PHK1_NOSS1 Probable phosphoketolase 1 OS=Nostoc sp. (strain PCC 7120 / UTEX 2576) GN=all1483 PE=3 SV=1//6.98178e-103
	Novel00860	-3.79405	sp|Q5EMX3|RS29_MAGO7 40S ribosomal protein S29 OS=Magnaporthe oryzae (strain 70-15 / ATCC MYA-4617 / FGSC 8958) GN=RPS29 PE=3 SV=1//3.9142e-14
BCIN_12g03340	B0510_2889	-3.80295	Bccuz1
BCIN_15g00140	B0510_2364	-3.80425	sp|O13755|OSM1_SCHPO Putative fumarate reductase OS=Schizosaccharomyces pombe (strain 972 / ATCC 24843) GN=osm1 PE=2 SV=1//4.41917e-97
BCIN_15g04700	B0510_2762	-3.92805	-//-
BCIN_02g01350	B0510_8107	-4.11335	sp|O94580|YQ77_SCHPO Ubiquitin and WLM domain-containing protein C1442.07c OS=Schizosaccharomyces pombe (strain 972 / ATCC 24843) GN=SPCC1442.07c PE=2 SV=1//1.00127e-40
BCIN_02g07910	B0510_6689	-4.172	-//-
BCIN_07g00300	B0510_7220	-4.5904	-//-
BCIN_14g01430	B0510_5336	-5.52255	-//-
BCIN_15g00320	B0510_2377	-5.6399	-//-
BCIN_01g09530	B0510_774	-6.0179	sp|P19752|HSP30_NEUCR 30 kDa heat shock protein OS=Neurospora crassa (strain ATCC 24698 / 74-OR23-1A / CBS 708.71 / DSM 1257 / FGSC 987) GN=hsp30 PE=3 SV=1//1.23388e-58
BCIN_07g07020	B0510_8476	-7.5055	Bccpd1
