# Supplementary material for: Transcriptome analysis and functional validation reveal a novel gene, BcCGF1, that enhances fungal virulence by promoting infection‐related development and host penetration
Source: Mol Plant Pathol. 2020 Apr 16;21(6):834–53. doi: 10.1111/mpp.12934 (PMC7214349; doi:10.1111/mpp.12934)
Supplement: Supplementary file 14 — TABLE S7 GO enrichment of the differentially expressed genes in tomato infected by Botrytis cinerea at 24 hr post‐infection [file MPP-21-834-s014.xlsx]

## Sheet: Sheet1
Table S7. GO enrichment of the DEGs in tomato infected by B. cinerea at 24 hr post infection
GO_accession	Description	Term_type	Over_represented_pValue	Corrected_pValue	DEG_item	DEG_list	Bg_item	Bg_list	Up	Up_Gene_names	Down	Down_Gene_names
GO:0008150	biological_process	biological_process	8.5843e-23	1.1211e-19	1193	1634	10849	17799	649	Solyc06g005260.2,Solyc02g094270.1,Solyc09g075120.2,Solyc10g038080.1,Solyc04g016000.2,Solyc01g059880.2,Solyc07g062500.2,Solyc01g080850.2,Solyc11g013000.1,Solyc06g011350.2,Solyc05g051570.2,Solyc09g007920.2,Solyc08g076050.2,Solyc02g079500.2,Solyc05g041540.2,Solyc07g055060.2,Solyc04g078290.2,Solyc08g081010.2,Solyc02g080070.2,Solyc12g005080.1,Solyc06g069130.2,Solyc09g092500.1,Solyc06g050250.1,Solyc04g…	544	Solyc12g056220.1,Solyc07g063190.2,Solyc09g063130.2,Solyc02g090430.2,Solyc07g008530.1,Solyc04g079430.2,Solyc01g086710.2,Solyc05g052030.1,Solyc04g009740.2,Solyc09g065160.2,Solyc01g006520.2,Solyc07g056020.2,Solyc02g069460.2,Solyc12g006450.1,Solyc10g082030.1,Solyc05g010400.2,Solyc08g076220.2,Solyc03g120640.2,Solyc03g032010.2,Solyc10g081240.1,Solyc02g093210.2,Solyc10g051110.1,Solyc08g075570.2,Solyc07g…
GO:0003824	catalytic activity	molecular_function	1.8113e-16	1.1828e-13	821	1634	6768	17799	488	Solyc12g056960.1,Solyc12g008840.1,Solyc01g068380.2,Solyc11g010730.1,Solyc02g089610.1,Solyc11g007490.1,Solyc11g011340.1,Solyc10g006720.2,Solyc01g008620.2,Solyc06g007180.2,Solyc04g071030.1,Solyc12g011000.1,Solyc08g067410.1,Solyc04g064760.2,Solyc02g069490.2,Solyc03g114500.2,Solyc12g057080.1,Solyc02g087110.2,Solyc07g019670.2,Solyc09g090900.2,Solyc06g007440.2,Solyc06g051410.2,Solyc01g058250.1,Solyc04g…	333	Solyc02g091840.2,Solyc08g067260.2,Solyc07g044760.2,Solyc08g066730.2,Solyc06g065270.2,Solyc02g080530.2,Solyc01g096900.2,Solyc02g084440.2,Solyc03g119080.2,Solyc07g052110.2,Solyc07g051940.2,Solyc03g113800.2,Solyc01g109590.2,Solyc09g011140.2,Solyc01g096390.2,Solyc09g007280.2,Solyc06g068270.2,Solyc10g083110.1,Solyc12g095760.1,Solyc02g070780.2,Solyc12g043020.1,Solyc07g056140.2,Solyc08g077850.1,Solyc07g…
GO:0044281	small molecule metabolic process	biological_process	4.0345e-16	1.7564e-13	171	1634	950	17799	89	Solyc07g017780.2,Solyc02g092920.2,Solyc11g011380.1,Solyc02g083590.2,Solyc11g007720.1,Solyc09g007900.2,Solyc11g008870.1,Solyc08g006750.2,Solyc09g009020.2,Solyc09g011870.1,Solyc07g007590.1,Solyc02g088460.2,Solyc05g014980.2,Solyc02g038740.2,Solyc04g054710.2,Solyc05g006520.2,Solyc08g078390.2,Solyc07g006790.2,Solyc06g065560.1,Solyc03g083440.2,Solyc05g014470.2,Solyc04g082030.1,Solyc02g089630.2,Solyc10g…	82	Solyc11g068830.1,Solyc01g109850.2,Solyc10g083490.1,Solyc01g106780.2,Solyc01g103750.2,Solyc09g005700.2,Solyc03g007810.2,Solyc02g091560.2,Solyc03g071590.2,Solyc12g005060.1,Solyc03g078080.2,Solyc01g080810.2,Solyc05g050500.1,Solyc10g086220.1,Solyc12g056830.1,Solyc06g062600.2,Solyc02g076720.2,Solyc07g066270.2,Solyc08g044260.2,Solyc12g089210.1,Solyc02g085870.2,Solyc07g053710.2,Solyc08g081150.2,Solyc08g…
GO:0016829	lyase activity	molecular_function	2.0423e-14	6.668e-12	71	1634	279	17799	48	Solyc04g054710.2,Solyc01g101210.2,Solyc11g007020.1,Solyc04g049350.2,Solyc06g074530.1,Solyc09g009020.2,Solyc01g101180.2,Solyc04g009960.2,Solyc10g086180.1,Solyc08g006750.2,Solyc09g007900.2,Solyc02g093580.2,Solyc03g006550.2,Solyc01g109140.2,Solyc10g076510.1,Solyc07g049690.2,Solyc08g065480.2,Solyc08g081550.2,Solyc11g069800.1,Solyc04g076880.2,Solyc02g067750.2,Solyc02g083590.2,Solyc01g095080.2,Solyc08g…	23	Solyc07g064810.2,Solyc07g006530.2,Solyc04g071140.2,Solyc10g083760.1,Solyc02g062340.2,Solyc02g063150.2,Solyc01g109850.2,Solyc11g068830.1,Solyc07g052480.2,Solyc11g006340.1,Solyc02g084440.2,Solyc07g066670.2,Solyc12g014250.1,Solyc03g034220.2,Solyc01g094790.2,Solyc01g110360.2,Solyc00g024150.2,Solyc10g083110.1,Solyc07g052140.2,Solyc12g043020.1,Solyc02g085950.2,Solyc12g057040.1,Solyc07g051940.2
GO:0008152	metabolic process	biological_process	5.009e-14	1.3083e-11	653	1634	5512	17799	305	Solyc05g055730.2,Solyc04g007710.2,Solyc04g072280.2,Solyc09g009260.2,Solyc03g118040.2,Solyc09g056430.2,Solyc04g045600.2,Solyc03g114210.2,Solyc02g089630.2,Solyc06g065560.1,Solyc10g055820.1,Solyc01g094550.2,Solyc01g091190.2,Solyc04g008100.1,Solyc08g061610.2,Solyc00g006800.2,Solyc11g072630.1,Solyc02g064680.2,Solyc01g060020.2,Solyc10g049890.1,Solyc07g005330.2,Solyc11g008870.1,Solyc02g065090.2,Solyc10g…	348	Solyc06g060830.2,Solyc05g047460.2,Solyc04g074030.2,Solyc03g097160.2,Solyc12g089210.1,Solyc07g061780.2,Solyc03g095490.2,Solyc03g112150.1,Solyc02g084750.2,Solyc12g056830.1,Solyc03g120850.2,Solyc07g066310.2,Solyc06g082940.2,Solyc07g005010.2,Solyc06g007430.1,Solyc03g093560.1,Solyc11g069790.1,Solyc01g028830.2,Solyc01g103740.2,Solyc12g015780.1,Solyc02g067660.2,Solyc07g062870.2,Solyc07g006110.2,Solyc05g…
GO:0006091	generation of precursor metabolites and energy	biological_process	5.3832e-12	1.1718e-09	47	1634	197	17799	22	Solyc12g005080.1,Solyc04g008740.2,Solyc10g074500.1,Solyc08g066100.2,Solyc05g006520.2,Solyc01g007910.2,Solyc10g083720.1,Solyc01g103220.2,Solyc08g075540.2,Solyc02g093680.2,Solyc09g009020.2,Solyc07g064800.2,Solyc04g011350.2,Solyc07g055060.2,Solyc09g009260.2,Solyc06g083790.2,Solyc04g072800.2,Solyc03g114500.2,Solyc05g008600.2,Solyc08g078850.2,Solyc06g005260.2,Solyc08g075550.2	25	Solyc02g084440.2,Solyc10g006230.2,Solyc10g007690.2,Solyc02g081160.2,Solyc03g115900.2,Solyc03g007810.2,Solyc12g014250.1,Solyc12g008510.1,Solyc05g056070.2,Solyc08g077050.2,Solyc10g044520.1,Solyc01g110360.2,Solyc12g011450.1,Solyc07g056140.2,Solyc07g066610.2,Solyc11g067050.1,Solyc01g105030.2,Solyc12g095760.1,Solyc02g062340.2,Solyc02g071030.1,Solyc01g109790.2,Solyc04g082010.1,Solyc06g063370.2,Solyc07g…
GO:0044237	cellular metabolic process	biological_process	9.4819e-12	1.7235e-09	479	1634	4013	17799	188	Solyc07g053270.2,Solyc07g063730.1,Solyc07g041940.2,Solyc01g111880.2,Solyc11g044840.1,Solyc09g091990.2,Solyc01g007980.2,Solyc07g053910.2,Solyc06g051410.2,Solyc06g007440.2,Solyc03g115610.2,Solyc06g082440.1,Solyc02g083850.2,Solyc04g009960.2,Solyc10g076610.1,Solyc12g006840.1,Solyc05g008310.2,Solyc06g074530.1,Solyc03g120390.2,Solyc11g008390.1,Solyc10g083720.1,Solyc06g050630.2,Solyc02g070910.1,Solyc12g…	291	Solyc07g005020.2,Solyc02g068820.1,Solyc01g102370.2,Solyc10g080040.1,Solyc01g109790.2,Solyc07g044860.2,Solyc01g094940.2,Solyc05g056390.2,Solyc02g090030.2,Solyc04g079790.2,Solyc10g078860.1,Solyc02g063150.2,Solyc11g067050.1,Solyc01g105030.2,Solyc02g068730.2,Solyc08g077050.2,Solyc08g005970.2,Solyc10g044520.1,Solyc07g061900.2,Solyc01g098380.2,Solyc07g006530.2,Solyc07g041870.2,Solyc05g013320.1,Solyc03g…
GO:0044710	single-organism metabolic process	biological_process	1.0557e-11	1.7235e-09	219	1634	1455	17799	127	Solyc04g054710.2,Solyc05g006520.2,Solyc02g093310.2,Solyc08g078390.2,Novel01827,Solyc02g038740.2,Solyc07g006790.2,Solyc09g009020.2,Solyc09g011870.1,Solyc07g007590.1,Solyc08g007790.2,Solyc08g006750.2,Solyc06g051720.2,Solyc05g014980.2,Solyc02g088460.2,Solyc04g040130.1,Solyc09g007900.2,Solyc05g008200.2,Solyc02g065090.2,Solyc11g007720.1,Solyc08g076360.2,Solyc11g008870.1,Novel00528,Solyc07g017780.2,Sol…	92	Solyc12g005060.1,Solyc03g071590.2,Solyc03g078080.2,Solyc01g080810.2,Solyc03g007810.2,Solyc02g091560.2,Solyc01g103750.2,Solyc09g005700.2,Solyc09g092330.1,Solyc11g068830.1,Solyc01g109850.2,Solyc01g106780.2,Solyc08g077210.2,Solyc03g121180.2,Solyc10g083490.1,Solyc01g111260.2,Solyc11g006340.1,Solyc12g010840.1,Solyc09g082760.2,Solyc03g121720.2,Solyc02g067660.2,Solyc09g014770.2,Solyc12g013810.1,Solyc01g…
GO:0016491	oxidoreductase activity	molecular_function	2.2739e-11	3.2996e-09	233	1634	1673	17799	162	Solyc02g087110.2,Solyc10g038080.1,Solyc07g019670.2,Solyc07g062500.2,Solyc09g066400.1,Solyc02g065190.2,Solyc02g078650.2,Solyc02g069490.2,Solyc06g005260.2,Solyc02g086880.2,Solyc09g059040.2,Solyc06g005160.2,Solyc01g073890.2,Solyc02g088690.2,Solyc06g005150.2,Solyc01g106390.2,Solyc02g069600.2,Solyc11g011340.1,Solyc08g077460.2,Solyc01g007950.2,Solyc10g078550.1,Solyc02g079170.2,Solyc02g079500.2,Solyc02g…	71	Solyc06g048410.2,Solyc02g085950.2,Solyc09g011140.2,Solyc07g063190.2,Solyc05g052100.2,Solyc06g068270.2,Solyc03g113800.2,Solyc07g064160.2,Solyc03g032010.2,Solyc02g080530.2,Solyc05g054760.2,Solyc09g089690.2,Solyc01g111630.2,Solyc11g011250.1,Solyc10g082030.1,Solyc11g007990.1,Solyc02g083810.2,Solyc03g119060.2,Solyc02g068640.2,Solyc02g063150.2,Solyc02g020940.2,Solyc01g100360.2,Solyc06g062430.2,Solyc01g…
GO:0015979	photosynthesis	biological_process	3.7262e-11	4.8664e-09	31	1634	127	17799	1	Novel01015	30	Solyc05g025600.1,Solyc04g015490.2,Solyc02g090030.2,Solyc09g065910.1,Solyc02g071030.1,Solyc10g054420.1,Solyc02g069460.2,Solyc03g120640.2,Solyc08g013670.2,Solyc07g044860.2,Solyc07g066150.1,Solyc03g034220.2,Solyc09g063130.2,Solyc06g063370.2,Solyc05g056070.2,Solyc06g054260.1,Solyc12g011450.1,Solyc10g006230.2,Solyc02g079950.2,Solyc10g007690.2,Solyc06g082950.2,Solyc02g063150.2,Solyc02g085950.2,Solyc10g…
GO:0006520	cellular amino acid metabolic process	biological_process	8.8693e-11	9.1963e-09	68	1634	296	17799	40	Solyc10g049890.1,Solyc04g025530.2,Solyc05g056170.2,Solyc01g095080.2,Solyc09g091840.2,Solyc01g091190.2,Solyc10g078550.1,Solyc08g081010.2,Solyc04g074480.2,Solyc06g007180.2,Solyc01g110440.2,Solyc10g012370.2,Solyc11g066890.1,Solyc03g043880.2,Solyc04g082030.1,Solyc02g089630.2,Solyc03g083440.2,Solyc04g051860.2,Solyc05g055730.2,Solyc09g007920.2,Solyc09g090900.2,Solyc09g007910.2,Solyc02g088460.2,Solyc06g…	28	Solyc01g080280.2,Solyc01g094790.2,Solyc03g121720.2,Solyc12g010840.1,Solyc02g082850.2,Solyc07g008530.1,Solyc11g006350.1,Solyc05g052100.2,Solyc10g083110.1,Solyc07g053710.2,Solyc12g043020.1,Solyc12g089210.1,Solyc06g061070.2,Solyc02g091560.2,Solyc01g098380.2,Solyc01g111990.2,Solyc07g064810.2,Solyc03g063560.2,Solyc03g078080.2,Solyc05g012200.2,Solyc01g080810.2,Solyc01g096870.2,Solyc01g109850.2,Solyc02g…
GO:0006082	organic acid metabolic process	biological_process	9.8582e-11	9.1963e-09	68	1634	297	17799	40	Solyc02g083590.2,Solyc11g011380.1,Solyc08g081550.2,Solyc11g008870.1,Solyc11g044840.1,Solyc09g007900.2,Solyc06g051410.2,Solyc02g088460.2,Solyc10g086180.1,Solyc07g007590.1,Solyc04g009960.2,Solyc10g076610.1,Solyc09g011870.1,Solyc06g074530.1,Solyc04g049350.2,Solyc06g050630.2,Solyc05g041200.2,Solyc04g054710.2,Solyc11g066890.1,Solyc03g043880.2,Solyc10g012370.2,Solyc06g007180.2,Solyc01g110440.2,Solyc03g…	28	Solyc01g109850.2,Solyc01g096870.2,Solyc01g090200.2,Solyc09g005700.2,Solyc02g068640.2,Solyc01g103750.2,Solyc10g083760.1,Solyc01g111990.2,Solyc01g098380.2,Solyc02g091560.2,Solyc03g063560.2,Solyc07g064810.2,Solyc01g080810.2,Solyc03g078080.2,Solyc05g012200.2,Solyc07g008530.1,Solyc05g052100.2,Solyc11g006350.1,Solyc12g043020.1,Solyc07g053710.2,Solyc10g083110.1,Solyc06g061070.2,Solyc12g089210.1,Solyc01g…
GO:0019752	carboxylic acid metabolic process	biological_process	9.8582e-11	9.1963e-09	68	1634	297	17799	40	Solyc04g054710.2,Solyc06g050630.2,Solyc05g041200.2,Solyc06g074530.1,Solyc04g049350.2,Solyc07g007590.1,Solyc04g009960.2,Solyc10g076610.1,Solyc09g011870.1,Solyc10g086180.1,Solyc06g051410.2,Solyc02g088460.2,Solyc09g007900.2,Solyc11g044840.1,Solyc11g008870.1,Solyc08g081550.2,Solyc02g083590.2,Solyc11g011380.1,Solyc08g081010.2,Solyc04g074480.2,Solyc01g095080.2,Solyc10g078550.1,Solyc09g091840.2,Solyc01g…	28	Solyc01g080810.2,Solyc05g012200.2,Solyc03g078080.2,Solyc07g064810.2,Solyc03g063560.2,Solyc02g091560.2,Solyc01g111990.2,Solyc01g098380.2,Solyc01g103750.2,Solyc10g083760.1,Solyc09g005700.2,Solyc02g068640.2,Solyc01g090200.2,Solyc01g096870.2,Solyc01g109850.2,Solyc02g082850.2,Solyc12g010840.1,Solyc03g121720.2,Solyc01g094790.2,Solyc01g080280.2,Solyc12g089210.1,Solyc06g061070.2,Solyc10g083110.1,Solyc12g…
GO:0043436	oxoacid metabolic process	biological_process	9.8582e-11	9.1963e-09	68	1634	297	17799	40	Solyc06g074530.1,Solyc04g049350.2,Solyc04g054710.2,Solyc06g050630.2,Solyc05g041200.2,Solyc06g051410.2,Solyc02g088460.2,Solyc04g009960.2,Solyc07g007590.1,Solyc09g011870.1,Solyc10g076610.1,Solyc10g086180.1,Solyc11g008870.1,Solyc09g007900.2,Solyc11g044840.1,Solyc02g083590.2,Solyc11g011380.1,Solyc08g081550.2,Solyc01g095080.2,Solyc10g078550.1,Solyc09g091840.2,Solyc01g091190.2,Solyc08g081010.2,Solyc04g…	28	Solyc01g080810.2,Solyc03g078080.2,Solyc05g012200.2,Solyc02g091560.2,Solyc01g111990.2,Solyc01g098380.2,Solyc07g064810.2,Solyc03g063560.2,Solyc09g005700.2,Solyc02g068640.2,Solyc01g090200.2,Solyc01g103750.2,Solyc10g083760.1,Solyc01g096870.2,Solyc01g109850.2,Solyc03g121720.2,Solyc02g082850.2,Solyc12g010840.1,Solyc01g094790.2,Solyc01g080280.2,Solyc10g083110.1,Solyc12g043020.1,Solyc07g053710.2,Solyc12g…
GO:0009058	biosynthetic process	biological_process	2.3197e-10	2.0196e-08	242	1634	1867	17799	89	Solyc10g012370.2,Solyc04g082030.1,Solyc02g089630.2,Solyc03g083440.2,Solyc06g065560.1,Solyc11g069700.1,Solyc02g082900.2,Solyc09g007910.2,Solyc09g064940.2,Solyc02g064680.2,Solyc05g046340.1,Solyc03g121060.2,Solyc10g049890.1,Solyc09g075420.2,Solyc06g036260.2,Solyc03g098220.2,Solyc01g095080.2,Solyc01g091190.2,Solyc07g042550.2,Solyc08g061610.2,Solyc01g006560.2,Solyc01g008550.2,Solyc04g072920.2,Solyc04g…	153	Solyc05g052040.1,Solyc03g112150.1,Solyc09g065270.2,Solyc03g120630.2,Solyc10g086220.1,Solyc12g056830.1,Solyc02g076720.2,Solyc04g015490.2,Solyc05g050500.1,Solyc06g051200.2,Solyc08g075160.2,Solyc05g047460.2,Solyc06g060830.2,Solyc08g021820.2,Solyc08g081150.2,Solyc01g087730.2,Solyc07g053710.2,Solyc02g085870.2,Solyc08g044260.2,Solyc00g024150.2,Solyc07g016180.2,Solyc03g110880.2,Solyc12g015780.1,Solyc03g…
GO:0009579	thylakoid	cellular_component	3.4377e-10	2.8061e-08	27	1634	107	17799	2	Solyc08g074680.2,Solyc02g024050.2	25	Solyc10g006230.2,Solyc12g011450.1,Solyc02g079950.2,Solyc05g056070.2,Solyc06g054260.1,Solyc07g066310.2,Solyc02g065400.2,Solyc01g105030.2,Solyc06g082940.2,Solyc02g083810.2,Solyc10g007690.2,Solyc06g082950.2,Solyc02g071030.1,Solyc10g054420.1,Solyc02g069460.2,Solyc05g025600.1,Solyc12g005630.1,Solyc02g090030.2,Solyc09g065910.1,Solyc09g063130.2,Solyc03g120640.2,Solyc07g044860.2,Solyc08g013670.2,Solyc07g…
GO:1901564	organonitrogen compound metabolic process	biological_process	4.6573e-10	3.5779e-08	70	1634	322	17799	41	Solyc06g051410.2,Solyc02g088460.2,Solyc04g009960.2,Solyc07g007590.1,Solyc09g011870.1,Solyc10g076610.1,Solyc10g086180.1,Solyc06g074530.1,Solyc04g049350.2,Solyc04g054710.2,Solyc06g050630.2,Solyc05g041200.2,Solyc02g083590.2,Solyc11g011380.1,Novel01015,Solyc08g081550.2,Solyc11g008870.1,Solyc09g007900.2,Solyc11g044840.1,Solyc04g025530.2,Solyc10g049890.1,Solyc05g056170.2,Solyc01g095080.2,Solyc10g078550…	29	Solyc02g091560.2,Solyc01g111990.2,Solyc01g098380.2,Solyc07g064810.2,Solyc03g063560.2,Solyc01g080810.2,Solyc03g078080.2,Solyc05g012200.2,Solyc01g096870.2,Solyc01g109850.2,Solyc09g005700.2,Solyc02g068640.2,Solyc01g090200.2,Solyc01g103750.2,Solyc10g083760.1,Solyc01g094790.2,Solyc01g080280.2,Solyc03g121720.2,Novel01710,Solyc02g082850.2,Solyc12g010840.1,Solyc07g008530.1,Solyc11g006350.1,Solyc05g052100…
GO:0005737	cytoplasm	cellular_component	1.8763e-09	1.3614e-07	162	1634	1273	17799	67	Solyc08g078390.2,Solyc07g043310.2,Solyc02g038740.2,Solyc07g006790.2,Solyc02g032930.2,Solyc01g100320.2,Solyc09g009390.2,Solyc09g009020.2,Solyc11g007770.1,Solyc08g075540.2,Solyc06g005940.2,Solyc09g005830.1,Solyc03g118340.2,Solyc09g007900.2,Solyc10g055810.1,Solyc11g007720.1,Solyc08g075550.2,Solyc08g080640.1,Solyc08g074680.2,Solyc02g083590.2,Solyc01g067740.2,Solyc00g006800.2,Solyc04g074480.2,Solyc02g…	95	Solyc08g083350.2,Solyc01g111420.2,Solyc02g065400.2,Solyc05g005880.2,Solyc03g115900.2,Solyc01g080810.2,Solyc01g028810.2,Solyc03g078080.2,Solyc04g012060.2,Solyc03g044470.2,Solyc11g008710.1,Solyc01g103750.2,Solyc12g011450.1,Solyc12g014390.1,Solyc07g062870.2,Solyc12g100160.1,Solyc02g071030.1,Solyc07g063960.2,Solyc06g082750.2,Solyc10g083490.1,Solyc08g078010.2,Solyc10g006230.2,Solyc02g086740.1,Solyc06g…
GO:0009987	cellular process	biological_process	2.3646e-09	1.6253e-07	592	1634	5238	17799	250	Solyc02g032100.2,Solyc02g088460.2,Solyc01g067640.2,Solyc02g038740.2,Solyc04g054710.2,Solyc02g083590.2,Solyc04g080170.2,Solyc02g068680.1,Solyc05g005190.2,Solyc07g017780.2,Solyc07g056110.2,Solyc05g051200.1,Solyc02g089900.1,Solyc03g119140.2,Solyc08g065190.2,Solyc09g075420.2,Solyc02g071870.2,Solyc07g056410.2,Solyc06g005500.2,Solyc05g007150.2,Solyc02g071220.2,Solyc11g069700.1,Solyc03g083440.2,Solyc06g…	342	Solyc03g051900.2,Solyc02g086600.2,Solyc11g007830.1,Solyc11g020280.1,Solyc05g010660.2,Solyc11g040120.1,Solyc10g083490.1,Solyc06g068980.2,Solyc09g083290.2,Solyc08g013670.2,Solyc06g060670.2,Solyc01g106780.2,Solyc01g109320.2,Solyc06g082750.2,Solyc12g100160.1,Novel01704,Solyc12g055720.1,Solyc05g008230.2,Solyc04g007000.1,Solyc12g014390.1,Solyc04g074050.2,Solyc06g051960.2,Solyc01g094790.2,Solyc12g013990…
GO:0009536	plastid	cellular_component	5.8027e-09	3.7891e-07	36	1634	160	17799	9	Solyc04g049350.2,Solyc01g091190.2,Solyc04g074480.2,Solyc08g081010.2,Solyc03g031860.2,Solyc03g118340.2,Solyc12g010020.1,Solyc04g051860.2,Solyc08g074680.2	27	Solyc10g007690.2,Solyc11g018550.2,Solyc07g066310.2,Solyc02g065400.2,Solyc03g115900.2,Solyc06g054260.1,Solyc10g006230.2,Solyc01g098380.2,Solyc01g080280.2,Solyc03g034220.2,Solyc12g006450.1,Solyc09g065910.1,Solyc03g044470.2,Solyc02g063150.2,Solyc02g085950.2,Solyc07g056140.2,Solyc01g105030.2,Solyc05g056070.2,Solyc06g048410.2,Solyc05g013160.2,Solyc10g044520.1,Solyc12g011450.1,Solyc07g044860.2,Solyc01g…
GO:0044424	intracellular part	cellular_component	6.5243e-08	4.0575e-06	252	1634	2218	17799	93	Solyc03g118420.2,Solyc06g005260.2,Solyc03g114600.2,Solyc12g011000.1,Solyc12g010020.1,Solyc04g051860.2,Solyc06g071820.2,Solyc04g016000.2,Solyc06g083790.2,Solyc12g056590.1,Solyc05g007940.2,Solyc01g080850.2,Solyc03g114500.2,Solyc09g007920.2,Solyc03g031860.2,Novel01246,Solyc10g076780.1,Solyc05g056170.2,Solyc02g072000.2,Solyc02g077370.1,Solyc06g060290.2,Solyc08g081010.2,Solyc01g007910.2,Solyc08g066100…	159	Solyc03g118290.2,Solyc01g098630.2,Solyc10g006030.2,Solyc08g081170.2,Solyc11g066410.1,Solyc09g010400.2,Solyc02g077990.2,Solyc09g063130.2,Solyc07g008530.1,Solyc04g082010.1,Solyc07g066150.1,Solyc01g086710.2,Solyc05g052030.1,Solyc05g013160.2,Solyc04g009740.2,Solyc06g061070.2,Solyc05g056070.2,Solyc07g063610.2,Solyc06g048410.2,Solyc03g112820.2,Solyc12g095760.1,Solyc03g117970.2,Solyc02g085950.2,Solyc07g…
GO:0006807	nitrogen compound metabolic process	biological_process	1.4702e-07	8.7277e-06	216	1634	1679	17799	74	Solyc04g054710.2,Solyc02g038740.2,Solyc05g014980.2,Solyc02g088460.2,Solyc09g011870.1,Solyc07g007590.1,Solyc05g055440.1,Solyc11g008870.1,Solyc05g051200.1,Novel00528,Solyc09g007900.2,Solyc11g013810.1,Solyc02g083590.2,Solyc11g011380.1,Novel01015,Solyc08g065480.2,Solyc02g092920.2,Solyc07g017780.2,Solyc08g078070.2,Solyc01g095080.2,Solyc09g091840.2,Solyc01g091190.2,Solyc08g061610.2,Solyc00g006800.2,Sol…	142	Solyc11g040120.1,Solyc05g010660.2,Solyc03g078080.2,Solyc03g118240.2,Solyc01g080810.2,Solyc12g005060.1,Solyc11g008540.1,Solyc12g021230.1,Solyc02g091560.2,Solyc03g051900.2,Solyc10g080350.1,Solyc01g080150.2,Solyc03g116170.2,Solyc02g086600.2,Solyc04g012060.2,Solyc09g005700.2,Solyc05g005710.2,Solyc02g081910.1,Solyc01g103750.2,Solyc07g005930.2,Solyc09g014760.2,Solyc04g007000.1,Solyc03g025270.2,Solyc09g…
GO:0034641	cellular nitrogen compound metabolic process	biological_process	1.6325e-07	9.2695e-06	215	1634	1673	17799	73	Solyc07g053270.2,Solyc12g009990.1,Solyc08g081550.2,Solyc05g041920.2,Solyc11g044840.1,Solyc06g051410.2,Solyc02g087870.2,Solyc03g123370.2,Solyc10g086180.1,Solyc04g009960.2,Solyc10g076610.1,Solyc03g120390.2,Solyc06g074530.1,Solyc04g049350.2,Solyc06g050630.2,Solyc05g041200.2,Solyc04g005160.1,Solyc03g043880.2,Solyc11g066890.1,Solyc06g007180.2,Solyc01g110440.2,Solyc05g010420.1,Solyc04g051860.2,Solyc01g…	142	Solyc07g005020.2,Solyc10g080040.1,Solyc01g102370.2,Solyc06g009400.2,Solyc01g100360.2,Solyc10g078860.1,Solyc01g096870.2,Solyc02g080540.1,Solyc09g011300.2,Solyc01g090200.2,Solyc02g068640.2,Solyc12g007230.1,Solyc02g081810.2,Solyc10g083760.1,Solyc10g080940.1,Solyc01g111990.2,Solyc06g006080.2,Solyc07g006530.2,Solyc04g081490.2,Solyc01g098380.2,Solyc07g064330.2,Solyc03g032020.2,Solyc03g063560.2,Solyc07g…
GO:0044444	cytoplasmic part	cellular_component	3.1801e-07	1.7305e-05	104	1634	878	17799	40	Solyc08g075540.2,Solyc01g100320.2,Solyc11g007770.1,Solyc09g009020.2,Solyc06g005940.2,Solyc02g038740.2,Solyc07g043310.2,Solyc08g078390.2,Solyc02g032930.2,Solyc04g049350.2,Solyc06g053710.2,Solyc01g103220.2,Solyc08g074680.2,Solyc12g009990.1,Solyc08g075550.2,Solyc07g041900.2,Solyc07g056390.2,Solyc10g055810.1,Solyc03g118340.2,Solyc01g060020.2,Solyc10g076780.1,Solyc06g060290.2,Solyc04g074480.2,Solyc08g…	64	Solyc03g044470.2,Solyc11g008710.1,Solyc01g098380.2,Solyc07g061900.2,Solyc01g111420.2,Solyc03g079930.2,Solyc09g007560.2,Solyc08g083350.2,Solyc02g081160.2,Solyc04g080630.2,Solyc10g007690.2,Solyc11g068820.1,Solyc03g115900.2,Solyc02g065400.2,Solyc05g005880.2,Solyc01g058190.2,Solyc06g082750.2,Solyc12g100160.1,Solyc04g079790.2,Solyc02g071030.1,Solyc07g063960.2,Solyc08g078010.2,Solyc01g109790.2,Solyc07g…
GO:0006950	response to stress	biological_process	4.1217e-07	2.1532e-05	72	1634	480	17799	57	Solyc01g097270.2,Solyc03g007890.2,Solyc08g080940.2,Solyc01g059980.2,Solyc02g087110.2,Solyc00g174340.1,Solyc05g007940.2,Solyc06g009050.2,Solyc01g008620.2,Solyc06g005160.2,Solyc06g005150.2,Solyc01g111570.2,Solyc06g068520.2,Solyc01g091350.2,Solyc01g106610.2,Solyc02g061770.2,Solyc01g109710.2,Solyc02g062390.2,Solyc01g007950.2,Solyc04g071590.1,Solyc02g094180.2,Solyc09g091000.2,Solyc10g083630.1,Solyc02g…	15	Solyc07g066320.2,Solyc05g053800.2,Solyc12g057040.1,Solyc02g082120.2,Solyc05g010670.2,Solyc02g080530.2,Solyc11g018550.2,Solyc03g080010.2,Solyc07g047790.2,Solyc06g076520.1,Solyc03g119060.2,Solyc09g075210.2,Solyc01g102370.2,Solyc04g007790.2,Solyc04g071900.2
GO:0044238	primary metabolic process	biological_process	3.7291e-06	0.00018732	485	1634	4266	17799	247	Solyc06g051410.2,Solyc03g115610.2,Solyc06g007440.2,Solyc11g042460.1,Solyc10g055680.1,Solyc06g082440.1,Solyc12g006840.1,Solyc10g076610.1,Solyc05g008310.2,Solyc02g083850.2,Solyc04g009960.2,Solyc11g008390.1,Solyc06g074530.1,Solyc10g083720.1,Solyc05g041200.2,Solyc06g050630.2,Solyc11g007020.1,Solyc02g070910.1,Solyc12g088940.1,Solyc04g076880.2,Solyc08g007130.2,Solyc09g091030.2,Solyc05g051350.1,Solyc07g…	238	Solyc01g098380.2,Solyc07g061900.2,Solyc01g005210.2,Solyc07g041870.2,Solyc03g063560.2,Solyc01g088610.2,Solyc01g101100.2,Solyc05g013320.1,Solyc02g022830.2,Solyc01g110130.2,Solyc07g064810.2,Solyc02g071260.2,Solyc10g007690.2,Solyc06g008940.2,Solyc04g078410.2,Solyc09g007560.2,Solyc01g073750.2,Solyc04g009030.2,Solyc05g056310.2,Solyc01g102370.2,Solyc06g062430.2,Solyc01g109790.2,Solyc02g068820.1,Solyc07g…
GO:0071704	organic substance metabolic process	biological_process	4.1489e-06	0.00020068	485	1634	4270	17799	247	Solyc01g007000.2,Solyc08g078850.2,Solyc01g059980.2,Solyc07g049180.2,Solyc04g072800.2,Solyc09g007910.2,Solyc09g082470.2,Solyc03g082500.2,Solyc04g054890.2,Solyc11g044910.1,Solyc06g062920.2,Solyc04g082030.1,Solyc03g083440.2,Solyc05g014470.2,Solyc11g069700.1,Solyc01g095080.2,Solyc01g081060.2,Solyc02g071870.2,Solyc07g056410.2,Solyc01g006560.2,Solyc06g005500.2,Solyc01g008550.2,Solyc10g074570.1,Solyc04g…	238	Solyc07g053710.2,Solyc03g025510.2,Solyc08g044260.2,Solyc01g009990.2,Solyc03g121640.2,Solyc04g064590.1,Solyc07g066270.2,Solyc07g053600.2,Solyc06g051200.2,Solyc05g010670.2,Solyc12g055840.1,Solyc03g097950.2,Solyc03g121720.2,Solyc02g086740.1,Solyc12g010840.1,Solyc09g082760.2,Solyc09g011810.2,Solyc12g008510.1,Solyc07g055810.2,Solyc01g080280.2,Solyc12g013990.1,Solyc01g094790.2,Solyc01g102820.2,Solyc11g…
GO:0050896	response to stimulus	biological_process	4.5128e-06	0.00021049	120	1634	919	17799	79	Solyc01g060020.2,Solyc02g079500.2,Solyc09g075420.2,Solyc07g005440.1,Solyc03g121060.2,Solyc04g071600.2,Solyc02g077370.1,Solyc01g097240.2,Solyc10g083630.1,Solyc09g091000.2,Solyc11g072630.1,Solyc02g082920.2,Solyc02g082250.2,Solyc08g078070.2,Solyc01g007950.2,Solyc02g062390.2,Solyc01g109710.2,Solyc02g094180.2,Solyc01g111250.2,Solyc04g071590.1,Solyc06g068520.2,Solyc07g054830.2,Solyc02g071220.2,Solyc01g…	41	Solyc06g076520.1,Solyc06g065690.2,Solyc01g096360.2,Solyc01g098400.2,Solyc11g069190.1,Solyc01g097290.2,Solyc07g047790.2,Solyc03g080010.2,Solyc02g080530.2,Solyc05g010670.2,Solyc11g018550.2,Solyc06g053840.2,Solyc05g006420.2,Novel00502,Solyc06g007430.1,Solyc12g057040.1,Solyc02g021640.2,Solyc03g118290.2,Solyc02g082120.2,Solyc01g010480.2,Solyc05g053800.2,Solyc07g016180.2,Solyc05g047460.2,Solyc08g021820…
GO:0005975	carbohydrate metabolic process	biological_process	1.4488e-05	0.00065247	112	1634	738	17799	61	Solyc00g006800.2,Solyc04g072920.2,Solyc04g008740.2,Solyc02g082920.2,Solyc08g066100.2,Solyc01g087870.2,Solyc11g068440.1,Solyc07g042550.2,Solyc10g055820.1,Solyc01g081060.2,Solyc07g005100.2,Solyc01g060020.2,Solyc10g079860.1,Solyc07g005330.2,Solyc08g081480.2,Solyc12g008840.1,Solyc04g072000.2,Solyc05g046340.1,Solyc02g093830.2,Solyc12g056960.1,Solyc09g009260.2,Solyc01g059880.2,Solyc04g072800.2,Solyc01g…	51	Solyc03g119080.2,Solyc05g012510.2,Solyc03g019890.2,Solyc02g084440.2,Solyc03g121720.2,Solyc12g055840.1,Solyc09g009190.2,Solyc06g073740.2,Solyc08g082670.2,Solyc11g007990.1,Solyc08g082170.2,Solyc03g034220.2,Solyc09g011810.2,Solyc12g008510.1,Solyc01g110360.2,Solyc02g085950.2,Solyc07g066610.2,Solyc07g056140.2,Solyc03g083090.2,Solyc12g095760.1,Solyc07g009380.2,Solyc05g005080.2,Solyc08g081170.2,Solyc07g…
GO:0005622	intracellular	cellular_component	2.6671e-05	0.0011611	316	1634	3016	17799	119	Solyc01g100320.2,Solyc07g064800.2,Solyc05g055440.1,Solyc09g005830.1,Solyc06g005940.2,Solyc03g111710.2,Solyc08g078390.2,Solyc02g038740.2,Solyc07g043310.2,Solyc02g032930.2,Solyc05g005190.2,Solyc08g074680.2,Solyc02g083590.2,Solyc05g051200.1,Novel00528,Solyc09g075420.2,Solyc11g073060.1,Solyc03g121060.2,Solyc01g067740.2,Solyc05g054650.1,Solyc02g090820.2,Solyc11g069700.1,Solyc04g054890.2,Solyc02g024050…	197	Solyc01g097640.2,Solyc06g071790.2,Solyc03g051900.2,Solyc01g090670.2,Solyc05g015510.2,Solyc08g083350.2,Solyc02g079950.2,Solyc10g084160.1,Solyc01g028810.2,Novel01704,Solyc02g071030.1,Solyc07g063960.2,Solyc12g100160.1,Solyc01g102810.2,Solyc06g082750.2,Solyc01g057780.2,Solyc02g072090.1,Solyc08g013670.2,Solyc09g083290.2,Solyc10g083490.1,Solyc03g119540.2,Solyc10g085580.1,Solyc12g014390.1,Solyc05g008230…
GO:0009056	catabolic process	biological_process	4.7688e-05	0.0020091	81	1634	550	17799	58	Solyc08g007130.2,Solyc07g055080.2,Solyc07g017780.2,Solyc12g009990.1,Solyc09g091030.2,Solyc09g007900.2,Solyc02g093580.2,Solyc07g005090.2,Solyc10g055810.1,Solyc11g042460.1,Solyc02g087870.2,Solyc07g064800.2,Solyc09g009020.2,Solyc10g074440.1,Solyc10g086180.1,Solyc09g091850.2,Solyc10g083720.1,Solyc08g078390.2,Solyc03g026370.1,Solyc05g006520.2,Solyc10g055800.1,Solyc04g005160.1,Solyc03g123730.2,Solyc04g…	23	Solyc01g106780.2,Solyc07g052480.2,Solyc10g083490.1,Solyc06g062430.2,Solyc02g062340.2,Solyc10g080940.1,Solyc04g081490.2,Solyc02g086600.2,Solyc03g007810.2,Solyc05g012110.2,Solyc02g081160.2,Solyc07g066270.2,Solyc06g053980.2,Solyc12g095760.1,Solyc03g025510.2,Solyc07g066610.2,Solyc07g061780.2,Solyc01g110360.2,Solyc06g061070.2,Solyc12g008510.1,Solyc12g014250.1,Solyc03g121720.2,Solyc02g084440.2
GO:0044464	cell part	cellular_component	0.00010489	0.0042808	329	1634	3191	17799	123	Solyc12g009990.1,Solyc07g055080.2,Solyc07g056390.2,Solyc01g005160.2,Solyc07g056000.2,Solyc10g086180.1,Novel00578,Solyc01g105230.2,Solyc01g079540.2,Solyc06g074140.1,Solyc08g076390.2,Solyc04g049350.2,Solyc01g103220.2,Solyc06g053710.2,Solyc04g051860.2,Solyc06g005260.2,Solyc11g006030.1,Solyc01g080850.2,Solyc04g016000.2,Solyc09g007920.2,Solyc05g051570.2,Solyc05g056170.2,Solyc10g076780.1,Solyc02g077370…	206	Solyc01g058190.2,Solyc01g100360.2,Solyc01g096870.2,Solyc08g079180.2,Solyc07g052480.2,Solyc06g073780.2,Solyc02g086730.1,Solyc12g007230.1,Solyc05g006050.2,Solyc01g090200.2,Solyc02g080540.1,Solyc02g083810.2,Solyc04g005800.2,Solyc07g064330.2,Solyc04g081490.2,Solyc01g111990.2,Solyc01g107430.2,Solyc01g094340.2,Solyc04g080630.2,Solyc02g081160.2,Solyc03g110860.2,Solyc05g005560.2,Solyc02g077920.2,Solyc11g…
GO:0005623	cell	cellular_component	0.00012154	0.0048099	329	1634	3197	17799	123	Solyc11g073060.1,Solyc09g075420.2,Solyc03g121060.2,Solyc01g067740.2,Solyc01g081060.2,Solyc05g054650.1,Solyc02g090820.2,Solyc11g069700.1,Solyc04g054890.2,Solyc02g024050.2,Solyc01g059980.2,Solyc09g007910.2,Solyc08g082820.2,Solyc03g097410.1,Solyc08g078850.2,Solyc01g007000.2,Solyc07g064800.2,Solyc01g100320.2,Solyc05g055440.1,Solyc06g005940.2,Solyc09g005830.1,Solyc03g111710.2,Solyc08g078390.2,Solyc07g…	206	Solyc10g046930.1,Solyc10g054420.1,Solyc11g030600.2,Solyc05g025600.1,Solyc10g011870.2,Solyc06g051960.2,Solyc01g096360.2,Solyc01g080280.2,Solyc12g013990.1,Solyc02g086740.1,Solyc11g069190.1,Solyc01g097290.2,Solyc03g113270.2,Solyc03g097950.2,Solyc12g017420.1,Solyc06g051200.2,Solyc02g081660.2,Solyc06g063370.2,Solyc05g052040.1,Solyc03g117120.2,Solyc04g016240.2,Solyc03g121640.2,Solyc01g009170.2,Solyc06g…
GO:0008283	cell proliferation	biological_process	0.00032931	0.012649	4	1634	9	17799	4	Solyc09g009130.2,Solyc10g083580.1,Solyc02g092120.2,Solyc02g092110.2	0
GO:0005576	extracellular region	cellular_component	0.00037353	0.013938	28	1634	163	17799	20	Solyc01g081060.2,Solyc09g009130.2,Solyc08g080630.2,Solyc04g072280.2,Solyc02g093580.2,Solyc01g106620.2,Solyc00g174340.1,Solyc09g007010.1,Solyc07g056000.2,Solyc10g083580.1,Solyc10g055810.1,Solyc02g082920.2,Solyc01g008620.2,Solyc02g092120.2,Solyc01g097240.2,Solyc02g092110.2,Solyc06g068520.2,Solyc02g079500.2,Solyc01g106610.2,Solyc02g061770.2	8	Solyc05g005560.2,Solyc02g089350.2,Solyc07g009380.2,Novel00502,Solyc05g007830.2,Solyc01g099630.2,Solyc09g082810.2,Solyc04g078110.1
GO:0051186	cofactor metabolic process	biological_process	0.00049869	0.018091	31	1634	169	17799	15	Solyc12g005080.1,Solyc02g038740.2,Solyc06g083790.2,Solyc00g006800.2,Solyc04g005160.1,Solyc10g074500.1,Solyc01g007910.2,Solyc01g094550.2,Solyc02g093680.2,Solyc05g005250.2,Solyc08g065480.2,Solyc07g064800.2,Solyc04g011350.2,Novel01015,Solyc07g055060.2	16	Solyc00g024150.2,Solyc09g014760.2,Solyc03g032010.2,Solyc01g094280.2,Solyc10g008740.2,Solyc03g121720.2,Solyc02g070780.2,Solyc03g118240.2,Solyc05g012110.2,Solyc04g015490.2,Solyc06g053980.2,Solyc03g032020.2,Solyc07g066270.2,Solyc12g014250.1,Solyc07g064810.2,Solyc07g052480.2
GO:0022613	ribonucleoprotein complex biogenesis	biological_process	0.0013533	0.04651	11	1634	42	17799	0		11	Solyc03g112820.2,Solyc10g078540.1,Solyc01g087670.2,Solyc05g010480.2,Solyc01g097640.2,Solyc10g046930.1,Solyc03g097160.2,Solyc04g009540.1,Solyc07g052110.2,Solyc03g025270.2,Solyc01g103740.2
GO:0042254	ribosome biogenesis	biological_process	0.0013533	0.04651	11	1634	42	17799	0		11	Solyc04g009540.1,Solyc07g052110.2,Solyc03g025270.2,Solyc01g103740.2,Solyc03g097160.2,Solyc05g010480.2,Solyc01g097640.2,Solyc10g046930.1,Solyc03g112820.2,Solyc01g087670.2,Solyc10g078540.1
GO:0016746	transferase activity, transferring acyl groups	molecular_function	0.0020169	0.067181	45	1634	301	17799	37	Solyc08g068730.1,Solyc08g067410.1,Solyc11g011330.1,Solyc05g039950.1,Solyc06g065570.2,Solyc08g068710.1,Solyc11g007720.1,Solyc01g059880.2,Solyc08g068770.1,Solyc09g059040.2,Solyc09g061840.2,Solyc08g080170.2,Solyc06g071820.2,Solyc08g068780.1,Solyc12g011000.1,Solyc04g078660.1,Solyc07g045350.2,Solyc06g065560.1,Solyc07g006790.2,Solyc08g068700.1,Solyc12g099260.1,Solyc02g093180.2,Solyc05g052670.1,Solyc01g…	8	Solyc07g049660.2,Solyc02g085870.2,Solyc12g096760.1,Solyc02g062710.1,Solyc00g272810.1,Solyc02g082850.2,Solyc03g110910.2,Solyc08g067260.2
GO:0043229	intracellular organelle	cellular_component	0.0020576	0.067181	176	1634	1755	17799	62	Solyc01g105230.2,Solyc08g076390.2,Solyc04g049350.2,Solyc03g120390.2,Solyc06g053710.2,Solyc01g103220.2,Solyc12g009990.1,Solyc07g041900.2,Solyc01g081540.2,Solyc07g056390.2,Solyc10g076780.1,Novel01246,Solyc06g060290.2,Solyc02g077370.1,Solyc02g072000.2,Solyc02g063520.2,Solyc01g007910.2,Solyc08g081010.2,Solyc10g078550.1,Solyc12g099340.1,Solyc04g051860.2,Solyc12g010020.1,Solyc03g114600.2,Solyc03g118420…	114	Solyc04g076850.2,Solyc01g098380.2,Solyc07g061900.2,Solyc04g081490.2,Solyc09g007560.2,Solyc03g079930.2,Solyc10g007690.2,Solyc04g080630.2,Solyc02g077920.2,Solyc11g068820.1,Solyc01g058190.2,Solyc04g079790.2,Solyc01g109790.2,Solyc07g044860.2,Solyc08g042050.2,Solyc07g052480.2,Solyc10g044520.1,Solyc02g086730.1,Solyc12g007230.1,Solyc06g073780.2,Solyc02g063150.2,Solyc05g006050.2,Solyc01g105030.2,Solyc04g…
GO:0043231	intracellular membrane-bounded organelle	cellular_component	0.0021894	0.069739	140	1634	1252	17799	61	Solyc01g059980.2,Solyc08g082820.2,Novel01442,Solyc03g118040.2,Solyc09g098160.2,Solyc04g054890.2,Solyc01g110310.2,Solyc11g010210.1,Solyc01g091190.2,Solyc02g090820.2,Solyc04g074480.2,Solyc03g121060.2,Solyc12g010410.1,Solyc01g060020.2,Solyc09g075420.2,Solyc05g051200.1,Novel00528,Solyc03g118340.2,Solyc10g055810.1,Solyc08g075550.2,Solyc08g074680.2,Solyc02g032930.2,Solyc08g078390.2,Solyc02g038740.2,Sol…	79	Solyc05g047460.2,Solyc06g060830.2,Solyc01g009170.2,Solyc08g021820.2,Solyc04g016240.2,Solyc05g053800.2,Solyc07g016180.2,Solyc06g063370.2,Solyc05g052040.1,Solyc03g117120.2,Solyc07g066310.2,Solyc11g018550.2,Solyc10g009070.2,Solyc03g093560.1,Solyc10g006230.2,Solyc06g054260.1,Solyc03g113270.2,Solyc01g097290.2,Solyc11g069190.1,Solyc10g011870.2,Solyc03g034220.2,Solyc01g080280.2,Solyc10g046930.1,Solyc09g…
GO:0043227	membrane-bounded organelle	cellular_component	0.0022787	0.070858	140	1634	1253	17799	61	Solyc04g074480.2,Solyc01g091190.2,Solyc02g090820.2,Solyc09g075420.2,Solyc01g060020.2,Solyc12g010410.1,Solyc03g121060.2,Solyc08g082820.2,Solyc09g098160.2,Novel01442,Solyc03g118040.2,Solyc01g059980.2,Solyc01g110310.2,Solyc11g010210.1,Solyc04g054890.2,Solyc02g094520.2,Solyc07g043310.2,Solyc02g038740.2,Solyc08g078390.2,Solyc02g032930.2,Solyc05g055440.1,Solyc08g075540.2,Solyc01g100320.2,Solyc11g007770…	79	Solyc11g069190.1,Solyc01g097290.2,Solyc03g113270.2,Solyc06g054260.1,Solyc03g093560.1,Solyc10g006230.2,Solyc10g009070.2,Solyc07g066310.2,Solyc11g018550.2,Solyc09g065910.1,Solyc11g030600.2,Solyc10g046930.1,Solyc01g080280.2,Solyc10g011870.2,Solyc03g034220.2,Solyc07g016180.2,Solyc05g053800.2,Solyc04g016240.2,Solyc08g021820.2,Solyc01g009170.2,Solyc06g060830.2,Solyc05g047460.2,Solyc03g117120.2,Solyc06g…
GO:0043226	organelle	cellular_component	0.0023878	0.072523	177	1634	1775	17799	63	Solyc01g080850.2,Solyc12g056590.1,Solyc06g083790.2,Solyc04g016000.2,Solyc03g031860.2,Solyc03g114600.2,Solyc03g118420.2,Solyc04g051860.2,Solyc12g010020.1,Solyc06g071820.2,Solyc02g063520.2,Solyc01g007910.2,Solyc08g081010.2,Solyc12g099340.1,Solyc10g078550.1,Solyc10g076780.1,Novel01246,Solyc02g072000.2,Solyc02g077370.1,Solyc06g060290.2,Solyc07g041900.2,Solyc12g009990.1,Solyc07g056390.2,Solyc01g081540…	114	Solyc05g013160.2,Solyc05g052030.1,Solyc01g086710.2,Solyc03g112820.2,Solyc06g048410.2,Solyc07g063610.2,Solyc05g056070.2,Solyc03g117970.2,Solyc09g065850.2,Solyc07g056140.2,Solyc02g085950.2,Solyc03g118290.2,Solyc01g098630.2,Solyc10g006030.2,Solyc02g077990.2,Solyc09g010400.2,Solyc11g066410.1,Solyc04g082010.1,Solyc02g068090.2,Solyc02g087400.1,Solyc04g072260.1,Solyc01g096900.2,Solyc06g053840.2,Novel017…
GO:0007568	aging	biological_process	0.007251	0.21044	5	1634	13	17799	3	Solyc07g049530.2,Solyc01g095080.2,Solyc12g005940.1	2	Solyc07g049550.2,Solyc05g005560.2
GO:0021700	developmental maturation	biological_process	0.007251	0.21044	5	1634	13	17799	3	Solyc07g049530.2,Solyc12g005940.1,Solyc01g095080.2	2	Solyc07g049550.2,Solyc05g005560.2
GO:0006457	protein folding	biological_process	0.0077498	0.22003	24	1634	153	17799	4	Solyc07g056390.2,Solyc03g118040.2,Solyc01g079610.2,Solyc03g007890.2	20	Solyc06g083190.2,Solyc01g088610.2,Solyc03g007170.2,Solyc05g053470.2,Solyc06g074890.1,Solyc09g091180.2,Solyc01g088080.2,Solyc05g056390.2,Solyc11g006070.1,Solyc07g047790.2,Solyc03g121640.2,Solyc02g068730.2,Solyc11g069790.1,Solyc05g056310.2,Solyc02g063090.2,Solyc01g009990.2,Solyc01g028810.2,Solyc05g010670.2,Solyc10g081240.1,Solyc03g120850.2
GO:0005575	cellular_component	cellular_component	0.010951	0.30429	491	1634	4968	17799	227	Solyc00g174340.1,Solyc04g016000.2,Solyc01g080850.2,Solyc11g013000.1,Solyc06g011350.2,Solyc12g044820.1,Solyc05g051570.2,Solyc09g007920.2,Solyc08g081820.2,Solyc01g103030.2,Solyc01g109460.2,Solyc06g005260.2,Solyc10g024490.1,Solyc02g061770.2,Solyc04g051860.2,Solyc11g006030.1,Solyc08g081010.2,Solyc01g007910.2,Solyc08g066100.2,Solyc12g005080.1,Solyc09g008780.2,Solyc10g078550.1,Solyc06g050250.1,Solyc02g…	264	Solyc05g055990.2,Solyc01g086710.2,Solyc06g074820.2,Solyc05g052030.1,Solyc05g013160.2,Solyc04g009740.2,Solyc05g056070.2,Solyc07g063610.2,Solyc06g048410.2,Solyc07g009380.2,Solyc03g117970.2,Solyc02g085950.2,Solyc07g056020.2,Solyc09g065850.2,Solyc06g064940.2,Solyc12g056220.1,Solyc03g118290.2,Solyc01g098630.2,Solyc03g007770.2,Solyc09g063130.2,Solyc03g083360.2,Solyc03g118680.2,Solyc07g008530.1,Solyc04g…
GO:0042592	homeostatic process	biological_process	0.015174	0.41285	17	1634	131	17799	10	Solyc01g108020.2,Solyc09g091840.2,Solyc09g008290.2,Solyc06g005260.2,Solyc09g009390.2,Solyc01g100320.2,Solyc09g015820.2,Solyc07g053550.1,Solyc06g005940.2,Solyc06g060290.2	7	Solyc06g008760.1,Solyc05g056300.2,Solyc07g063190.2,Solyc01g100360.2,Solyc12g013810.1,Solyc10g078920.1,Solyc01g096480.2
GO:0005773	vacuole	cellular_component	0.016424	0.43318	4	1634	13	17799	4	Solyc07g041900.2,Solyc01g059980.2,Solyc01g060020.2,Solyc10g055810.1	0
GO:0005615	extracellular space	cellular_component	0.016584	0.43318	3	1634	7	17799	3	Solyc01g008620.2,Solyc02g061770.2,Solyc02g082920.2	0
GO:0032991	macromolecular complex	cellular_component	0.020242	0.51835	100	1634	1062	17799	24	Solyc01g081540.2,Solyc07g055080.2,Solyc12g009990.1,Novel00528,Solyc11g007720.1,Solyc01g005160.2,Solyc09g005840.1,Solyc09g005830.1,Solyc07g064800.2,Solyc09g009020.2,Solyc11g008390.1,Solyc07g006790.2,Solyc06g074140.1,Solyc11g006030.1,Solyc04g071030.1,Solyc03g114500.2,Solyc01g007000.2,Novel01442,Solyc01g080850.2,Solyc07g020870.1,Novel01246,Solyc12g005080.1,Solyc08g066100.2,Solyc04g008100.1	76	Solyc08g078010.2,Solyc10g083490.1,Solyc07g044860.2,Solyc08g013670.2,Solyc02g072090.1,Solyc01g058190.2,Solyc02g090030.2,Solyc01g102810.2,Solyc06g082750.2,Solyc04g079790.2,Solyc12g100160.1,Solyc02g071030.1,Solyc07g063960.2,Solyc02g080540.1,Solyc07g062870.2,Solyc01g105030.2,Solyc05g008230.2,Solyc12g014390.1,Solyc02g086730.1,Solyc12g011450.1,Solyc10g080940.1,Solyc04g081490.2,Solyc11g008710.1,Solyc07g…
GO:0016887	ATPase activity	molecular_function	0.020893	0.52474	57	1634	401	17799	27	Solyc05g014390.2,Solyc11g067000.1,Solyc08g061610.2,Solyc06g009290.2,Solyc03g007530.2,Solyc08g006880.2,Solyc02g087870.2,Solyc02g064680.2,Solyc04g015970.2,Solyc05g054890.2,Solyc05g014380.2,Solyc05g053610.2,Solyc06g071620.2,Solyc09g091660.2,Solyc12g044820.1,Solyc08g077440.2,Solyc09g091670.2,Solyc04g051800.2,Solyc05g055330.2,Solyc10g084050.1,Solyc03g118340.2,Novel01015,Solyc05g051530.2,Solyc01g096930…	30	Solyc03g113060.2,Solyc01g096900.2,Solyc10g009070.2,Solyc04g072260.1,Solyc11g040120.1,Solyc12g056740.1,Solyc12g005060.1,Solyc07g064520.2,Solyc03g117540.2,Solyc08g076200.2,Solyc12g021230.1,Solyc01g006970.2,Solyc05g008350.2,Solyc12g006320.1,Solyc01g110130.2,Solyc07g044760.2,Solyc07g066320.2,Solyc08g080550.1,Solyc05g006130.2,Solyc02g080540.1,Solyc09g007440.2,Solyc05g018510.2,Solyc02g070100.2,Solyc01g…
GO:0000003	reproduction	biological_process	0.02279	0.55087	15	1634	79	17799	11	Solyc03g006770.2,Solyc01g095080.2,Solyc10g006720.2,Solyc12g005940.1,Solyc04g077270.2,Solyc07g063700.1,Solyc02g079530.2,Solyc05g008310.2,Solyc02g079570.2,Solyc07g063730.1,Solyc07g049530.2	4	Solyc04g078410.2,Solyc05g005560.2,Solyc07g049550.2,Solyc07g063750.2
GO:0004601	peroxidase activity	molecular_function	0.024042	0.55087	1	1634	1	17799	1	Novel00528	0
GO:0006979	response to oxidative stress	biological_process	0.024042	0.55087	1	1634	1	17799	1	Novel00528	0
GO:0016209	antioxidant activity	molecular_function	0.024042	0.55087	1	1634	1	17799	1	Novel00528	0
GO:0016684	oxidoreductase activity, acting on peroxide as acceptor	molecular_function	0.024042	0.55087	1	1634	1	17799	1	Novel00528	0
GO:0044421	extracellular region part	cellular_component	0.024835	0.55921	4	1634	15	17799	3	Solyc02g061770.2,Solyc02g082920.2,Solyc01g008620.2	1	Novel00502
GO:0016740	transferase activity	molecular_function	0.02598	0.56357	290	1634	2588	17799	174	Solyc08g076360.2,Solyc04g080170.2,Solyc12g014430.1,Solyc02g086270.2,Solyc02g090970.1,Solyc01g067640.2,Solyc12g099260.1,Solyc01g107780.2,Solyc03g111710.2,Solyc07g064800.2,Solyc01g095620.2,Solyc08g007790.2,Solyc11g011330.1,Solyc07g049180.2,Solyc03g097410.1,Solyc09g082470.2,Solyc03g082500.2,Solyc06g062920.2,Solyc01g081060.2,Solyc07g056410.2,Solyc02g071870.2,Solyc03g078490.2,Solyc05g052670.1,Solyc06g…	116	Solyc12g055720.1,Solyc11g007760.1,Solyc11g072710.1,Solyc02g067890.2,Solyc10g047120.1,Solyc04g074050.2,Solyc03g025270.2,Solyc01g106780.2,Solyc06g060670.2,Solyc02g070890.2,Solyc06g068980.2,Solyc01g102810.2,Solyc02g072090.1,Solyc11g020280.1,Solyc05g010660.2,Solyc03g080060.1,Solyc07g063460.1,Solyc10g080350.1,Solyc09g098040.2,Solyc04g071650.2,Solyc02g086600.2,Solyc10g086240.1,Solyc04g064590.1,Solyc03g…
GO:0044767	single-organism developmental process	biological_process	0.026291	0.56357	5	1634	20	17799	3	Solyc07g049530.2,Solyc01g095080.2,Solyc12g005940.1	2	Solyc07g049550.2,Solyc05g005560.2
GO:0043234	protein complex	cellular_component	0.026323	0.56357	71	1634	637	17799	24	Solyc06g074140.1,Solyc11g008390.1,Solyc07g006790.2,Solyc09g009020.2,Solyc07g064800.2,Solyc09g005840.1,Solyc09g005830.1,Solyc01g005160.2,Solyc11g007720.1,Novel00528,Solyc12g009990.1,Solyc07g055080.2,Solyc01g081540.2,Solyc12g005080.1,Solyc04g008100.1,Solyc08g066100.2,Novel01246,Novel01442,Solyc01g080850.2,Solyc07g020870.1,Solyc03g114500.2,Solyc01g007000.2,Solyc04g071030.1,Solyc11g006030.1	47	Solyc01g073750.2,Solyc12g005060.1,Solyc02g079950.2,Solyc10g007690.2,Solyc06g082950.2,Solyc01g094340.2,Solyc02g081160.2,Solyc02g065400.2,Solyc04g012060.2,Solyc04g081490.2,Solyc10g080940.1,Solyc01g090670.2,Solyc05g008230.2,Solyc12g011450.1,Solyc02g080540.1,Solyc01g105030.2,Solyc01g102810.2,Solyc02g090030.2,Solyc02g072090.1,Solyc02g071030.1,Solyc08g013670.2,Solyc07g044860.2,Solyc10g083490.1,Solyc06g…
GO:0065008	regulation of biological quality	biological_process	0.033853	0.7131	17	1634	141	17799	10	Solyc01g108020.2,Solyc09g091840.2,Solyc06g005260.2,Solyc09g008290.2,Solyc07g053550.1,Solyc01g100320.2,Solyc09g015820.2,Solyc09g009390.2,Solyc06g005940.2,Solyc06g060290.2	7	Solyc06g008760.1,Solyc05g056300.2,Solyc07g063190.2,Solyc12g013810.1,Solyc10g078920.1,Solyc01g100360.2,Solyc01g096480.2
GO:0016798	hydrolase activity, acting on glycosyl bonds	molecular_function	0.034516	0.71553	49	1634	371	17799	33	Solyc10g055820.1,Solyc01g081060.2,Solyc09g091850.2,Solyc11g008720.1,Solyc11g068440.1,Solyc10g055800.1,Solyc01g087280.1,Solyc02g082920.2,Solyc12g056960.1,Solyc11g042460.1,Solyc04g072000.2,Solyc12g008840.1,Solyc02g080290.2,Solyc07g064870.2,Solyc10g074440.1,Solyc08g081480.2,Solyc07g005330.2,Solyc10g079860.1,Solyc01g060020.2,Solyc07g005100.2,Solyc06g073760.2,Solyc05g007070.2,Solyc01g059980.2,Solyc07g…	16	Solyc09g009190.2,Solyc12g055840.1,Solyc01g104950.2,Solyc06g009220.2,Solyc01g074030.2,Solyc03g019890.2,Solyc01g099630.2,Solyc03g119080.2,Solyc08g082170.2,Solyc06g073740.2,Solyc11g067050.1,Solyc07g009380.2,Solyc04g072850.2,Solyc02g066950.2,Solyc02g082120.2,Solyc05g005080.2
GO:0016853	isomerase activity	molecular_function	0.036637	0.74762	24	1634	173	17799	13	Solyc05g007260.2,Solyc01g100320.2,Solyc08g061480.2,Solyc06g051410.2,Solyc02g088460.2,Solyc06g060290.2,Solyc05g046340.1,Solyc06g005940.2,Solyc05g055760.2,Solyc08g082440.2,Solyc12g006530.1,Solyc04g072800.2,Solyc06g005490.2	11	Solyc04g082070.2,Solyc09g082990.2,Solyc06g082980.2,Solyc12g021230.1,Solyc11g006070.1,Solyc02g081810.2,Solyc01g009990.2,Solyc02g081910.1,Solyc11g006340.1,Solyc01g096900.2,Solyc09g005700.2
GO:0048856	anatomical structure development	biological_process	0.039529	0.79422	5	1634	23	17799	3	Solyc07g049530.2,Solyc01g095080.2,Solyc12g005940.1	2	Solyc07g049550.2,Solyc05g005560.2
GO:0065007	biological regulation	biological_process	0.053091	1	66	1634	619	17799	33	Solyc09g009390.2,Solyc01g100320.2,Solyc06g082440.1,Solyc06g007440.2,Solyc06g005940.2,Solyc01g079540.2,Solyc02g077290.1,Solyc01g108020.2,Solyc02g093310.2,Solyc06g053710.2,Solyc03g120390.2,Solyc09g008290.2,Solyc05g005190.2,Solyc02g068680.1,Solyc12g098910.1,Novel00528,Solyc02g021440.2,Solyc09g015820.2,Solyc07g005440.1,Solyc09g075420.2,Solyc03g121060.2,Solyc06g060290.2,Solyc11g072630.1,Solyc08g078070…	33	Solyc04g076850.2,Solyc07g066180.2,Solyc05g056300.2,Solyc02g071260.2,Novel01704,Solyc02g093210.2,Solyc01g100360.2,Solyc10g078920.1,Solyc09g083290.2,Solyc01g111260.2,Solyc12g007230.1,Solyc06g008760.1,Solyc11g072710.1,Solyc01g097770.2,Solyc12g013810.1,Solyc01g096480.2,Solyc01g096360.2,Solyc06g065690.2,Solyc01g098400.2,Solyc01g097290.2,Solyc11g069190.1,Solyc06g007430.1,Solyc05g006420.2,Solyc06g053840…
GO:0005319	lipid transporter activity	molecular_function	0.055947	1	1	1634	1	17799	1	Novel01336	0
GO:0005783	endoplasmic reticulum	cellular_component	0.060991	1	15	1634	100	17799	13	Solyc07g056390.2,Solyc02g032930.2,Solyc06g060290.2,Solyc06g005940.2,Solyc06g053710.2,Solyc08g082820.2,Solyc02g038740.2,Solyc12g009990.1,Solyc11g010210.1,Solyc03g118040.2,Solyc01g100320.2,Solyc11g007770.1,Solyc03g114600.2	2	Solyc10g011870.2,Solyc06g082980.2
GO:0017111	nucleoside-triphosphatase activity	molecular_function	0.067162	1	80	1634	642	17799	33	Solyc01g091350.2,Solyc11g069700.1,Solyc10g062160.1,Solyc01g096930.2,Solyc10g084050.1,Solyc05g051570.2,Solyc12g044820.1,Solyc08g077440.2,Solyc05g014380.2,Solyc05g054890.2,Solyc05g053610.2,Solyc02g064680.2,Solyc08g061610.2,Solyc05g014390.2,Solyc01g095970.2,Solyc08g078070.2,Solyc02g092920.2,Solyc07g017780.2,Solyc12g009990.1,Novel01015,Solyc05g051530.2,Solyc05g055330.2,Solyc03g118340.2,Solyc09g091660…	47	Solyc12g017420.1,Solyc09g008240.2,Solyc03g112150.1,Solyc02g070100.2,Solyc01g095740.2,Solyc07g056020.2,Solyc07g066320.2,Solyc09g065160.2,Solyc08g080550.1,Solyc09g007440.2,Solyc05g018510.2,Solyc07g044760.2,Solyc01g006970.2,Solyc05g008350.2,Solyc07g064520.2,Solyc03g117540.2,Solyc01g096900.2,Solyc10g009070.2,Solyc04g072260.1,Solyc10g024320.1,Solyc08g079180.2,Solyc08g042050.2,Solyc10g083490.1,Solyc04g…
GO:0016462	pyrophosphatase activity	molecular_function	0.067682	1	80	1634	643	17799	33	Solyc01g096930.2,Solyc01g091350.2,Solyc11g069700.1,Solyc10g062160.1,Solyc05g051570.2,Solyc12g044820.1,Solyc08g077440.2,Solyc10g084050.1,Solyc02g064680.2,Solyc05g054890.2,Solyc05g014380.2,Solyc05g053610.2,Solyc01g095970.2,Solyc05g014390.2,Solyc08g078070.2,Solyc08g061610.2,Novel01015,Solyc05g051530.2,Solyc07g017780.2,Solyc12g009990.1,Solyc02g092920.2,Solyc09g091660.2,Solyc09g091670.2,Solyc04g051800…	47	Solyc09g008240.2,Solyc03g112150.1,Solyc12g017420.1,Solyc07g066320.2,Solyc07g056020.2,Solyc09g007440.2,Solyc09g065160.2,Solyc08g080550.1,Solyc05g018510.2,Solyc01g095740.2,Solyc02g070100.2,Solyc05g008350.2,Solyc01g006970.2,Solyc07g044760.2,Solyc10g009070.2,Solyc01g096900.2,Solyc04g072260.1,Solyc03g117540.2,Solyc07g064520.2,Solyc08g042050.2,Solyc08g079180.2,Solyc10g083490.1,Solyc04g072030.1,Solyc10g…
GO:0016818	hydrolase activity, acting on acid anhydrides, in phosphorus-containing anhydrides	molecular_function	0.067682	1	80	1634	643	17799	33	Solyc10g084050.1,Solyc08g077440.2,Solyc12g044820.1,Solyc05g051570.2,Solyc10g062160.1,Solyc11g069700.1,Solyc01g091350.2,Solyc01g096930.2,Solyc08g061610.2,Solyc08g078070.2,Solyc05g014390.2,Solyc01g095970.2,Solyc05g053610.2,Solyc05g054890.2,Solyc05g014380.2,Solyc02g064680.2,Solyc03g118340.2,Solyc05g055330.2,Solyc04g051800.2,Solyc09g091670.2,Solyc09g091660.2,Solyc02g092920.2,Solyc07g017780.2,Solyc12g…	47	Solyc02g070100.2,Solyc01g095740.2,Solyc05g018510.2,Solyc09g065160.2,Solyc08g080550.1,Solyc09g007440.2,Solyc07g056020.2,Solyc07g066320.2,Solyc12g017420.1,Solyc03g112150.1,Solyc09g008240.2,Solyc07g064520.2,Solyc03g117540.2,Solyc04g072260.1,Solyc01g096900.2,Solyc10g009070.2,Solyc07g044760.2,Solyc01g006970.2,Solyc05g008350.2,Solyc02g086800.2,Solyc04g081580.2,Solyc03g058350.2,Solyc05g006130.2,Solyc02g…
GO:0000151	ubiquitin ligase complex	cellular_component	0.076223	1	2	1634	8	17799	2	Novel01246,Novel01442	0
GO:0000152	nuclear ubiquitin ligase complex	cellular_component	0.076223	1	2	1634	8	17799	2	Novel01442,Novel01246	0
GO:0005680	anaphase-promoting complex	cellular_component	0.076223	1	2	1634	8	17799	2	Novel01246,Novel01442	0
GO:0031461	cullin-RING ubiquitin ligase complex	cellular_component	0.076223	1	2	1634	8	17799	2	Novel01246,Novel01442	0
GO:0071554	cell wall organization or biogenesis	biological_process	0.07827	1	22	1634	178	17799	15	Solyc07g049180.2,Solyc09g083210.2,Solyc03g026370.1,Solyc10g055800.1,Solyc02g082920.2,Solyc10g055810.1,Solyc09g098510.2,Solyc10g055820.1,Solyc04g071070.2,Solyc10g074440.1,Solyc02g061770.2,Novel01336,Solyc04g072000.2,Solyc06g061210.2,Solyc02g089900.1	7	Solyc05g007830.2,Solyc01g099630.2,Solyc05g005560.2,Solyc08g081170.2,Solyc03g083360.2,Solyc09g082810.2,Solyc06g051960.2
GO:0016817	hydrolase activity, acting on acid anhydrides	molecular_function	0.079577	1	80	1634	650	17799	33	Solyc01g091350.2,Solyc11g069700.1,Solyc10g062160.1,Solyc01g096930.2,Solyc10g084050.1,Solyc05g051570.2,Solyc12g044820.1,Solyc08g077440.2,Solyc05g014380.2,Solyc05g054890.2,Solyc05g053610.2,Solyc02g064680.2,Solyc08g061610.2,Solyc01g095970.2,Solyc05g014390.2,Solyc08g078070.2,Solyc12g009990.1,Solyc07g017780.2,Solyc02g092920.2,Novel01015,Solyc05g051530.2,Solyc05g055330.2,Solyc03g118340.2,Solyc09g091660…	47	Solyc12g017420.1,Solyc09g008240.2,Solyc03g112150.1,Solyc01g095740.2,Solyc02g070100.2,Solyc07g066320.2,Solyc07g056020.2,Solyc09g007440.2,Solyc09g065160.2,Solyc08g080550.1,Solyc05g018510.2,Solyc07g044760.2,Solyc05g008350.2,Solyc01g006970.2,Solyc03g117540.2,Solyc07g064520.2,Solyc10g009070.2,Solyc01g096900.2,Solyc04g072260.1,Solyc10g024320.1,Solyc08g042050.2,Solyc08g079180.2,Solyc10g083490.1,Solyc04g…
GO:0032502	developmental process	biological_process	0.080464	1	5	1634	27	17799	3	Solyc01g095080.2,Solyc12g005940.1,Solyc07g049530.2	2	Solyc05g005560.2,Solyc07g049550.2
GO:0004301	epoxide hydrolase activity	molecular_function	0.080727	1	1	1634	1	17799	0		1	Novel01645
GO:0009636	response to toxic substance	biological_process	0.080727	1	1	1634	1	17799	0		1	Novel01645
GO:0016801	hydrolase activity, acting on ether bonds	molecular_function	0.080727	1	1	1634	1	17799	0		1	Novel01645
GO:0016803	ether hydrolase activity	molecular_function	0.080727	1	1	1634	1	17799	0		1	Novel01645
GO:0042221	response to chemical stimulus	biological_process	0.080727	1	1	1634	1	17799	0		1	Novel01645
GO:0004842	ubiquitin-protein ligase activity	molecular_function	0.091744	1	2	1634	8	17799	2	Novel01442,Novel01246	0
GO:0016881	acid-amino acid ligase activity	molecular_function	0.091744	1	2	1634	8	17799	2	Novel01246,Novel01442	0
GO:0019787	small conjugating protein ligase activity	molecular_function	0.091744	1	2	1634	8	17799	2	Novel01442,Novel01246	0
GO:0016765	transferase activity, transferring alkyl or aryl (other than methyl) groups	molecular_function	0.10522	1	8	1634	51	17799	4	Solyc03g031860.2,Solyc01g091190.2,Solyc04g074480.2,Solyc12g015860.1	4	Solyc05g005710.2,Solyc09g065160.2,Solyc01g080150.2,Solyc09g014760.2
GO:0006790	sulfur compound metabolic process	biological_process	0.1075	1	9	1634	56	17799	5	Solyc08g081010.2,Solyc10g012370.2,Solyc11g008870.1,Solyc05g055730.2,Solyc09g091840.2	4	Solyc02g082850.2,Solyc01g094790.2,Solyc09g065160.2,Solyc06g006080.2
GO:0003724	RNA helicase activity	molecular_function	0.11411	1	1	1634	1	17799	1	Novel01015	0
GO:0005829	cytosol	cellular_component	0.1181	1	5	1634	29	17799	3	Solyc03g114500.2,Solyc09g009020.2,Solyc08g066100.2	2	Solyc02g081160.2,Solyc12g095760.1
GO:0016879	ligase activity, forming carbon-nitrogen bonds	molecular_function	0.12655	1	2	1634	10	17799	2	Novel01442,Novel01246	0
GO:0008219	cell death	biological_process	0.13047	1	4	1634	19	17799	3	Solyc02g077570.1,Solyc04g049090.2,Solyc06g010030.2	1	Solyc00g007200.2
GO:0016265	death	biological_process	0.13047	1	4	1634	19	17799	3	Solyc02g077570.1,Solyc06g010030.2,Solyc04g049090.2	1	Solyc00g007200.2
GO:0051716	cellular response to stimulus	biological_process	0.13049	1	48	1634	442	17799	23	Solyc06g053710.2,Solyc08g078070.2,Solyc03g120390.2,Solyc01g111250.2,Solyc02g093310.2,Solyc11g072630.1,Solyc06g007440.2,Solyc01g079540.2,Solyc03g121060.2,Solyc02g077290.1,Solyc06g082440.1,Solyc09g075420.2,Solyc07g005440.1,Solyc04g007710.2,Solyc02g021440.2,Solyc05g056420.2,Solyc05g051570.2,Solyc12g098910.1,Novel01015,Solyc07g054830.2,Solyc05g005190.2,Solyc02g068680.1,Solyc02g071220.2	25	Solyc06g007430.1,Solyc02g071260.2,Solyc06g053840.2,Solyc05g006420.2,Novel00502,Solyc01g098400.2,Solyc11g069190.1,Solyc01g097290.2,Solyc01g096360.2,Solyc07g066180.2,Solyc06g065690.2,Solyc04g076850.2,Solyc05g047460.2,Solyc11g072710.1,Solyc08g021820.2,Solyc01g097770.2,Solyc09g065850.2,Solyc12g007230.1,Solyc01g010480.2,Solyc07g016180.2,Solyc01g111260.2,Solyc09g083290.2,Solyc03g118290.2,Solyc02g021640…
GO:0005199	structural constituent of cell wall	molecular_function	0.13134	1	1	1634	3	17799	1	Novel01336	0
GO:0009664	plant-type cell wall organization	biological_process	0.13134	1	1	1634	3	17799	1	Novel01336	0
GO:0045229	external encapsulating structure organization	biological_process	0.13134	1	1	1634	3	17799	1	Novel01336	0
GO:0071555	cell wall organization	biological_process	0.13134	1	1	1634	3	17799	1	Novel01336	0
GO:0071669	plant-type cell wall organization or biogenesis	biological_process	0.13134	1	1	1634	3	17799	1	Novel01336	0
GO:0007154	cell communication	biological_process	0.14401	1	47	1634	437	17799	22	Solyc11g072630.1,Solyc02g093310.2,Solyc01g111250.2,Solyc03g120390.2,Solyc08g078070.2,Solyc06g053710.2,Solyc06g082440.1,Solyc09g075420.2,Solyc07g005440.1,Solyc02g077290.1,Solyc03g121060.2,Solyc01g079540.2,Solyc06g007440.2,Solyc12g098910.1,Solyc02g021440.2,Solyc05g051570.2,Solyc05g056420.2,Solyc04g007710.2,Solyc02g068680.1,Solyc02g071220.2,Solyc05g005190.2,Solyc07g054830.2	25	Solyc01g097290.2,Solyc11g069190.1,Solyc01g098400.2,Solyc06g053840.2,Solyc05g006420.2,Novel00502,Solyc02g071260.2,Solyc06g007430.1,Solyc04g076850.2,Solyc06g065690.2,Solyc07g066180.2,Solyc01g096360.2,Solyc07g016180.2,Solyc01g010480.2,Solyc12g007230.1,Solyc09g065850.2,Solyc01g097770.2,Solyc08g021820.2,Solyc11g072710.1,Solyc05g047460.2,Solyc02g093210.2,Solyc03g118290.2,Solyc02g021640.2,Solyc01g111260…
GO:0007165	signal transduction	biological_process	0.14401	1	47	1634	437	17799	22	Solyc02g077290.1,Solyc03g121060.2,Solyc01g079540.2,Solyc06g007440.2,Solyc09g075420.2,Solyc06g082440.1,Solyc07g005440.1,Solyc01g111250.2,Solyc03g120390.2,Solyc08g078070.2,Solyc06g053710.2,Solyc11g072630.1,Solyc02g093310.2,Solyc02g068680.1,Solyc02g071220.2,Solyc05g005190.2,Solyc07g054830.2,Solyc05g056420.2,Solyc02g021440.2,Solyc05g051570.2,Solyc04g007710.2,Solyc12g098910.1	25	Solyc06g065690.2,Solyc07g066180.2,Solyc01g096360.2,Solyc04g076850.2,Solyc06g053840.2,Solyc05g006420.2,Novel00502,Solyc02g071260.2,Solyc06g007430.1,Solyc11g069190.1,Solyc01g097290.2,Solyc01g098400.2,Solyc01g111260.2,Solyc09g083290.2,Solyc02g093210.2,Solyc03g118290.2,Solyc02g021640.2,Solyc01g097770.2,Solyc09g065850.2,Solyc08g021820.2,Solyc11g072710.1,Solyc05g047460.2,Solyc07g016180.2,Solyc01g010480…
GO:0023052	signaling	biological_process	0.14401	1	47	1634	437	17799	22	Solyc11g072630.1,Solyc02g093310.2,Solyc03g120390.2,Solyc01g111250.2,Solyc08g078070.2,Solyc06g053710.2,Solyc09g075420.2,Solyc06g082440.1,Solyc07g005440.1,Solyc02g077290.1,Solyc01g079540.2,Solyc03g121060.2,Solyc06g007440.2,Solyc12g098910.1,Solyc02g021440.2,Solyc05g056420.2,Solyc05g051570.2,Solyc04g007710.2,Solyc02g071220.2,Solyc02g068680.1,Solyc05g005190.2,Solyc07g054830.2	25	Solyc11g069190.1,Solyc01g097290.2,Solyc01g098400.2,Solyc06g053840.2,Solyc05g006420.2,Novel00502,Solyc06g007430.1,Solyc02g071260.2,Solyc04g076850.2,Solyc07g066180.2,Solyc06g065690.2,Solyc01g096360.2,Solyc07g016180.2,Solyc12g007230.1,Solyc01g010480.2,Solyc09g065850.2,Solyc01g097770.2,Solyc05g047460.2,Solyc08g021820.2,Solyc11g072710.1,Solyc02g093210.2,Solyc02g021640.2,Solyc03g118290.2,Solyc01g111260…
GO:0044700	single organism signaling	biological_process	0.14401	1	47	1634	437	17799	22	Solyc02g077290.1,Solyc03g121060.2,Solyc01g079540.2,Solyc06g007440.2,Solyc09g075420.2,Solyc07g005440.1,Solyc06g082440.1,Solyc01g111250.2,Solyc03g120390.2,Solyc08g078070.2,Solyc06g053710.2,Solyc11g072630.1,Solyc02g093310.2,Solyc02g071220.2,Solyc02g068680.1,Solyc05g005190.2,Solyc07g054830.2,Solyc05g051570.2,Solyc02g021440.2,Solyc05g056420.2,Solyc04g007710.2,Solyc12g098910.1	25	Solyc06g065690.2,Solyc07g066180.2,Solyc01g096360.2,Solyc04g076850.2,Solyc06g053840.2,Solyc05g006420.2,Novel00502,Solyc02g071260.2,Solyc06g007430.1,Solyc01g097290.2,Solyc11g069190.1,Solyc01g098400.2,Solyc01g111260.2,Solyc09g083290.2,Solyc02g093210.2,Solyc02g021640.2,Solyc03g118290.2,Solyc01g097770.2,Solyc09g065850.2,Solyc08g021820.2,Solyc11g072710.1,Solyc05g047460.2,Solyc07g016180.2,Solyc01g010480…
GO:0005739	mitochondrion	cellular_component	0.15329	1	10	1634	93	17799	7	Solyc08g075550.2,Solyc01g007910.2,Solyc06g083790.2,Solyc07g043310.2,Solyc08g075540.2,Solyc01g103220.2,Solyc10g078550.1	3	Solyc01g098630.2,Solyc03g079930.2,Novel01710
GO:0044085	cellular component biogenesis	biological_process	0.15338	1	20	1634	209	17799	2	Solyc05g055440.1,Solyc07g005520.1	18	Solyc03g112820.2,Solyc04g009540.1,Solyc04g072260.1,Solyc03g097160.2,Solyc10g046930.1,Solyc03g116170.2,Solyc05g010480.2,Solyc01g097640.2,Solyc10g078540.1,Solyc01g087670.2,Solyc03g025270.2,Solyc09g008730.2,Solyc01g103740.2,Solyc09g010400.2,Solyc07g052110.2,Solyc10g080940.1,Solyc10g083490.1,Solyc04g081490.2
GO:0003723	RNA binding	molecular_function	0.16241	1	52	1634	509	17799	4	Solyc11g069700.1,Solyc05g041920.2,Novel01015,Solyc05g007940.2	48	Solyc01g058190.2,Solyc10g078540.1,Solyc01g028870.2,Solyc12g100160.1,Solyc04g011580.2,Solyc04g082070.2,Solyc08g079180.2,Solyc08g042050.2,Solyc10g080040.1,Solyc07g045070.2,Solyc07g052110.2,Solyc02g077990.2,Solyc03g112150.1,Solyc02g081660.2,Solyc07g008530.1,Solyc03g025270.2,Solyc08g066120.2,Solyc03g111050.2,Solyc02g081810.2,Solyc08g077850.1,Solyc09g083350.2,Solyc07g056020.2,Solyc01g087730.2,Solyc01g…
GO:0003924	GTPase activity	molecular_function	0.16433	1	19	1634	158	17799	6	Solyc10g062160.1,Solyc12g009990.1,Solyc11g069700.1,Solyc08g078070.2,Solyc05g051570.2,Solyc01g095970.2	13	Solyc06g071790.2,Solyc07g053470.2,Solyc03g112150.1,Solyc04g072030.1,Solyc08g079180.2,Solyc04g081490.2,Solyc10g080940.1,Solyc10g083490.1,Solyc03g058350.2,Solyc06g008940.2,Solyc07g056020.2,Solyc09g065160.2,Solyc03g058190.2
GO:0006412	translation	biological_process	0.17456	1	44	1634	555	17799	2	Solyc10g076610.1,Solyc11g069700.1	42	Solyc02g068090.2,Solyc09g007560.2,Solyc07g005830.2,Solyc01g111420.2,Solyc02g086740.1,Solyc08g083350.2,Solyc07g018360.2,Solyc04g081360.2,Solyc03g097950.2,Solyc01g080810.2,Solyc04g080630.2,Solyc06g008940.2,Solyc05g005880.2,Solyc11g068820.1,Solyc06g071790.2,Solyc12g013990.1,Solyc07g061900.2,Solyc11g008710.1,Solyc01g111990.2,Solyc06g065390.2,Solyc12g014390.1,Solyc02g086730.1,Solyc07g056020.2,Solyc01g…
GO:0016874	ligase activity	molecular_function	0.18047	1	36	1634	308	17799	18	Novel01442,Solyc01g005160.2,Solyc06g083790.2,Solyc07g020870.1,Solyc01g007000.2,Solyc04g071030.1,Novel01015,Solyc11g006030.1,Solyc06g007180.2,Solyc11g011380.1,Solyc06g074140.1,Solyc04g008100.1,Solyc01g108030.2,Solyc01g007910.2,Solyc08g081010.2,Solyc11g008390.1,Solyc10g076610.1,Novel01246	18	Solyc02g094640.2,Solyc05g008230.2,Solyc02g070780.2,Solyc01g090200.2,Solyc08g081150.2,Solyc04g015490.2,Solyc08g081170.2,Solyc01g096870.2,Solyc02g076720.2,Solyc01g103440.2,Solyc07g008530.1,Solyc05g012200.2,Solyc01g094340.2,Solyc10g008740.2,Solyc01g080810.2,Solyc01g080280.2,Solyc01g111990.2,Solyc07g041870.2
GO:0005635	nuclear envelope	cellular_component	0.19962	1	3	1634	16	17799	0		3	Solyc01g090670.2,Solyc04g016240.2,Solyc03g117120.2
GO:0005840	ribosome	cellular_component	0.22155	1	29	1634	423	17799	0		29	Solyc02g077990.2,Solyc11g066410.1,Solyc11g008710.1,Solyc07g061900.2,Solyc03g120630.2,Solyc12g013990.1,Solyc06g065390.2,Solyc08g078010.2,Solyc07g063960.2,Solyc12g100160.1,Solyc04g079790.2,Solyc06g082750.2,Solyc01g058190.2,Solyc06g073090.2,Solyc10g006030.2,Solyc06g051200.2,Solyc05g005880.2,Solyc07g062870.2,Solyc11g068820.1,Solyc03g097950.2,Solyc04g080630.2,Solyc01g087730.2,Solyc08g083350.2,Solyc02g…
GO:0071941	nitrogen cycle metabolic process	biological_process	0.22399	1	1	1634	2	17799	1	Solyc11g013810.1	0
GO:0051082	unfolded protein binding	molecular_function	0.22608	1	11	1634	91	17799	3	Solyc03g118040.2,Solyc01g079610.2,Solyc03g007890.2	8	Solyc10g086570.2,Solyc05g056310.2,Solyc12g009440.1,Solyc02g063090.2,Solyc07g047790.2,Solyc05g010670.2,Solyc12g013890.1,Solyc01g088080.2
GO:0071840	cellular component organization or biogenesis	biological_process	0.2317	1	48	1634	504	17799	19	Solyc10g055820.1,Solyc10g006540.2,Solyc04g071070.2,Solyc03g026370.1,Solyc10g055800.1,Solyc09g098510.2,Solyc02g082920.2,Solyc02g094520.2,Solyc04g072000.2,Solyc02g089900.1,Solyc07g005520.1,Solyc10g074440.1,Novel01336,Solyc05g055440.1,Solyc07g049180.2,Solyc09g083210.2,Solyc10g055810.1,Solyc06g061210.2,Solyc02g061770.2	29	Solyc05g005560.2,Solyc04g072260.1,Solyc04g009540.1,Solyc01g099630.2,Solyc01g103740.2,Solyc09g008730.2,Solyc04g081490.2,Solyc10g080940.1,Solyc06g051960.2,Solyc01g097640.2,Solyc03g116170.2,Solyc06g082910.2,Solyc10g046930.1,Solyc01g087670.2,Solyc09g042740.2,Solyc03g097160.2,Solyc06g073780.2,Solyc05g007830.2,Solyc03g112820.2,Solyc03g083360.2,Solyc07g052110.2,Solyc09g010400.2,Solyc03g025270.2,Solyc09g…
GO:0006869	lipid transport	biological_process	0.23175	1	1	1634	4	17799	1	Novel01336	0
GO:0010876	lipid localization	biological_process	0.23175	1	1	1634	4	17799	1	Novel01336	0
GO:0050794	regulation of cellular process	biological_process	0.24039	1	49	1634	483	17799	23	Solyc03g121060.2,Solyc01g079540.2,Solyc06g007440.2,Solyc02g077290.1,Solyc09g075420.2,Solyc07g005440.1,Solyc06g082440.1,Solyc08g078070.2,Solyc06g053710.2,Solyc01g111250.2,Solyc03g120390.2,Solyc02g093310.2,Solyc11g072630.1,Solyc07g054830.2,Solyc02g068680.1,Solyc02g071220.2,Solyc05g005190.2,Solyc04g007710.2,Solyc05g056420.2,Solyc02g021440.2,Solyc05g051570.2,Novel00528,Solyc12g098910.1	26	Solyc06g065690.2,Solyc07g066180.2,Solyc01g096360.2,Solyc04g076850.2,Solyc06g053840.2,Solyc05g006420.2,Novel00502,Solyc02g071260.2,Solyc06g007430.1,Solyc01g098400.2,Solyc01g097290.2,Solyc11g069190.1,Solyc09g083290.2,Solyc01g111260.2,Novel01704,Solyc02g021640.2,Solyc03g118290.2,Solyc02g093210.2,Solyc08g021820.2,Solyc11g072710.1,Solyc05g047460.2,Solyc01g097770.2,Solyc09g065850.2,Solyc01g010480.2,Sol…
GO:0030529	ribonucleoprotein complex	cellular_component	0.24041	1	29	1634	426	17799	0		29	Solyc10g006030.2,Solyc06g051200.2,Solyc06g082750.2,Solyc06g073090.2,Solyc01g058190.2,Solyc12g100160.1,Solyc04g079790.2,Solyc07g063960.2,Solyc06g065390.2,Solyc08g078010.2,Solyc03g120630.2,Solyc11g008710.1,Solyc07g061900.2,Solyc12g013990.1,Solyc11g066410.1,Solyc02g077990.2,Solyc01g111420.2,Solyc09g007560.2,Solyc02g068090.2,Solyc12g014390.1,Solyc02g086730.1,Solyc08g083350.2,Solyc02g086740.1,Solyc04g…
GO:0000989	transcription factor binding transcription factor activity	molecular_function	0.24276	1	1	1634	3	17799	1	Novel00528	0
GO:0001076	RNA polymerase II transcription factor binding transcription factor activity	molecular_function	0.24276	1	1	1634	3	17799	1	Novel00528	0
GO:0001104	RNA polymerase II transcription cofactor activity	molecular_function	0.24276	1	1	1634	3	17799	1	Novel00528	0
GO:0003712	transcription cofactor activity	molecular_function	0.24276	1	1	1634	3	17799	1	Novel00528	0
GO:0006357	regulation of transcription from RNA polymerase II promoter	biological_process	0.24276	1	1	1634	3	17799	1	Novel00528	0
GO:0006366	transcription from RNA polymerase II promoter	biological_process	0.24276	1	1	1634	3	17799	1	Novel00528	0
GO:0016592	mediator complex	cellular_component	0.24276	1	1	1634	3	17799	1	Novel00528	0
GO:0044267	cellular protein metabolic process	biological_process	0.24282	1	210	1634	2140	17799	93	Solyc02g090110.2,Solyc11g010730.1,Solyc08g076050.2,Solyc10g005630.2,Solyc01g079610.2,Solyc10g074930.1,Solyc02g080070.2,Solyc09g090210.2,Solyc02g079570.2,Solyc04g082500.2,Solyc01g111570.2,Solyc11g006030.1,Solyc10g006720.2,Solyc04g071030.1,Solyc02g078530.2,Solyc12g088040.1,Solyc05g010140.2,Solyc03g007890.2,Solyc03g121610.2,Solyc06g007320.2,Solyc02g079530.2,Solyc07g062620.2,Solyc06g007440.2,Solyc03g…	117	Solyc02g091840.2,Solyc06g065390.2,Solyc05g010400.2,Solyc06g083190.2,Solyc10g081240.1,Solyc09g008790.2,Solyc02g068090.2,Solyc07g047790.2,Solyc06g065260.2,Solyc05g007120.2,Solyc01g088080.2,Solyc07g055200.2,Solyc07g008530.1,Solyc02g090430.2,Solyc02g077990.2,Solyc11g066410.1,Solyc04g077010.2,Solyc10g006030.2,Solyc09g007280.2,Solyc01g109590.2,Solyc12g088750.1,Solyc07g056020.2,Solyc01g006520.2,Solyc03g…
GO:0020037	heme binding	molecular_function	0.24665	1	3	1634	21	17799	3	Novel01825,Novel00528,Novel01827	0
GO:0005198	structural molecule activity	molecular_function	0.25153	1	35	1634	489	17799	3	Solyc04g071070.2,Solyc09g098510.2,Novel01336	32	Solyc11g068820.1,Solyc05g005880.2,Solyc04g080630.2,Solyc03g097950.2,Solyc02g086740.1,Solyc08g083350.2,Solyc12g009650.1,Solyc01g111420.2,Solyc09g007560.2,Solyc02g068090.2,Solyc01g090670.2,Solyc06g065390.2,Solyc07g054740.2,Solyc11g008710.1,Solyc07g061900.2,Solyc04g081490.2,Solyc12g013990.1,Solyc07g062870.2,Solyc01g087730.2,Solyc02g086730.1,Solyc12g014390.1,Solyc11g066410.1,Solyc02g077990.2,Solyc08g…
GO:0050789	regulation of biological process	biological_process	0.26402	1	49	1634	488	17799	23	Solyc02g077290.1,Solyc06g007440.2,Solyc01g079540.2,Solyc03g121060.2,Solyc06g082440.1,Solyc09g075420.2,Solyc07g005440.1,Solyc03g120390.2,Solyc01g111250.2,Solyc06g053710.2,Solyc08g078070.2,Solyc11g072630.1,Solyc02g093310.2,Solyc05g005190.2,Solyc02g071220.2,Solyc02g068680.1,Solyc07g054830.2,Novel00528,Solyc02g021440.2,Solyc05g051570.2,Solyc05g056420.2,Solyc04g007710.2,Solyc12g098910.1	26	Solyc01g096360.2,Solyc07g066180.2,Solyc06g065690.2,Solyc04g076850.2,Solyc06g007430.1,Solyc02g071260.2,Solyc06g053840.2,Solyc05g006420.2,Novel00502,Solyc11g069190.1,Solyc01g097290.2,Solyc01g098400.2,Solyc01g111260.2,Solyc09g083290.2,Solyc02g093210.2,Solyc03g118290.2,Novel01704,Solyc02g021640.2,Solyc09g065850.2,Solyc01g097770.2,Solyc05g047460.2,Solyc11g072710.1,Solyc08g021820.2,Solyc07g016180.2,Sol…
GO:0003735	structural constituent of ribosome	molecular_function	0.26488	1	28	1634	419	17799	0		28	Solyc12g014390.1,Solyc02g068090.2,Solyc09g007560.2,Solyc01g111420.2,Solyc08g083350.2,Solyc02g086740.1,Solyc02g086730.1,Solyc03g097950.2,Solyc04g080630.2,Solyc01g087730.2,Solyc05g005880.2,Solyc07g062870.2,Solyc11g068820.1,Solyc01g058190.2,Solyc06g082750.2,Solyc06g051200.2,Solyc10g006030.2,Solyc07g063960.2,Solyc04g079790.2,Solyc12g100160.1,Solyc12g013990.1,Solyc11g008710.1,Solyc07g061900.2,Solyc03g…
GO:0008135	translation factor activity, nucleic acid binding	molecular_function	0.26712	1	9	1634	79	17799	1	Solyc11g069700.1	8	Solyc07g018360.2,Solyc06g071790.2,Solyc04g081360.2,Solyc07g005830.2,Solyc03g112150.1,Solyc06g008940.2,Solyc08g079180.2,Solyc07g056020.2
GO:0051536	iron-sulfur cluster binding	molecular_function	0.26725	1	1	1634	3	17799	1	Novel00408	0
GO:0051540	metal cluster binding	molecular_function	0.26725	1	1	1634	3	17799	1	Novel00408	0
GO:0016301	kinase activity	molecular_function	0.27082	1	147	1634	1349	17799	92	Solyc04g077270.2,Solyc09g090250.2,Solyc10g083720.1,Solyc06g053710.2,Solyc12g088940.1,Solyc02g070910.1,Solyc07g062620.2,Solyc02g079530.2,Solyc03g115610.2,Solyc06g007440.2,Solyc12g007110.1,Solyc06g082440.1,Solyc02g083850.2,Solyc05g008310.2,Solyc12g006840.1,Solyc07g041940.2,Solyc03g111540.1,Solyc01g111880.2,Solyc04g007390.2,Solyc10g083610.1,Solyc12g098910.1,Solyc07g006770.2,Solyc01g007980.2,Solyc09g…	55	Solyc02g081160.2,Solyc02g071260.2,Solyc04g078410.2,Solyc05g013320.1,Solyc01g101100.2,Solyc06g082190.2,Solyc02g068820.1,Solyc01g094940.2,Solyc06g065270.2,Solyc09g008790.2,Solyc06g065260.2,Solyc08g076220.2,Solyc02g091840.2,Solyc05g010400.2,Solyc07g066610.2,Solyc12g088750.1,Solyc01g006520.2,Solyc12g095760.1,Solyc08g081940.2,Solyc05g007120.2,Solyc07g055200.2,Solyc02g090430.2,Solyc09g007280.2,Solyc04g…
GO:0019867	outer membrane	cellular_component	0.27182	1	1	1634	4	17799	1	Novel00871	0
GO:0044699	single-organism process	biological_process	0.27251	1	167	1634	1690	17799	91	Solyc09g075820.2,Solyc02g077570.1,Solyc07g049530.2,Solyc12g089180.1,Solyc12g098910.1,Solyc12g005940.1,Solyc06g061210.2,Solyc04g049090.2,Solyc12g009990.1,Solyc06g053710.2,Solyc11g010380.1,Solyc10g006540.2,Solyc03g120390.2,Solyc08g007800.2,Solyc10g055800.1,Solyc06g010030.2,Solyc06g009290.2,Solyc10g083580.1,Solyc02g087870.2,Solyc06g007440.2,Solyc01g079540.2,Solyc02g077290.1,Solyc08g006880.2,Solyc03g…	76	Solyc02g080540.1,Solyc08g066840.2,Solyc03g078000.2,Solyc12g007230.1,Solyc06g073780.2,Solyc09g005260.2,Solyc08g075570.2,Solyc07g049550.2,Solyc02g093210.2,Solyc05g005560.2,Solyc02g071260.2,Solyc04g076780.2,Solyc07g066180.2,Solyc09g009940.2,Solyc04g076850.2,Solyc09g065850.2,Solyc08g083060.2,Solyc05g007830.2,Solyc06g074820.2,Solyc05g055990.2,Solyc03g083360.2,Solyc09g010400.2,Solyc04g079430.2,Solyc03g…
GO:0046906	tetrapyrrole binding	molecular_function	0.27927	1	3	1634	22	17799	3	Novel01825,Novel01827,Novel00528	0
GO:0031967	organelle envelope	cellular_component	0.28164	1	4	1634	28	17799	0		4	Solyc01g090670.2,Solyc04g016240.2,Novel01710,Solyc03g117120.2
GO:0009055	electron carrier activity	molecular_function	0.2996	1	3	1634	22	17799	3	Novel00408,Novel01825,Novel01827	0
GO:0005777	peroxisome	cellular_component	0.30251	1	3	1634	19	17799	2	Solyc04g054890.2,Solyc08g078390.2	1	Solyc07g052480.2
GO:0042579	microbody	cellular_component	0.30251	1	3	1634	19	17799	2	Solyc04g054890.2,Solyc08g078390.2	1	Solyc07g052480.2
GO:0019538	protein metabolic process	biological_process	0.30542	1	210	1634	2166	17799	93	Solyc06g005520.2,Solyc02g071740.2,Solyc02g094520.2,Solyc01g067640.2,Solyc02g087460.1,Solyc01g102700.2,Solyc05g005070.2,Solyc07g055560.2,Solyc02g021440.2,Solyc02g090970.1,Solyc07g066550.2,Solyc03g119240.2,Solyc02g086270.2,Solyc00g110870.2,Solyc04g080170.2,Solyc10g074570.1,Solyc11g072630.1,Solyc04g008100.1,Solyc06g005500.2,Solyc02g071870.2,Solyc07g056410.2,Solyc07g005440.1,Solyc12g008500.1,Solyc02g…	117	Solyc07g063750.2,Solyc01g111420.2,Solyc03g080060.1,Solyc08g083350.2,Solyc04g081360.2,Solyc01g028810.2,Solyc01g080810.2,Solyc05g005880.2,Solyc11g020280.1,Solyc11g007830.1,Solyc06g071790.2,Solyc11g008710.1,Solyc12g014390.1,Solyc05g008230.2,Solyc04g074050.2,Solyc12g011450.1,Solyc09g064270.2,Solyc01g097770.2,Solyc12g055720.1,Solyc07g006110.2,Solyc07g062870.2,Solyc11g072710.1,Solyc11g007760.1,Solyc02g…
GO:0008168	methyltransferase activity	molecular_function	0.30579	1	27	1634	259	17799	8	Solyc02g093270.2,Solyc10g055680.1,Solyc10g005060.2,Solyc01g087560.2,Solyc04g063210.2,Solyc02g094520.2,Solyc08g076360.2,Solyc04g040180.2	19	Solyc10g046930.1,Solyc11g030600.2,Solyc08g066730.2,Solyc08g005490.2,Solyc07g052110.2,Solyc03g025270.2,Solyc06g060670.2,Solyc08g005970.2,Solyc05g013160.2,Solyc03g121260.2,Solyc07g063460.1,Solyc01g096550.2,Solyc04g063230.2,Solyc05g017990.2,Solyc03g005230.2,Solyc08g077850.1,Solyc10g047120.1,Solyc02g067890.2,Solyc03g118240.2
GO:0016741	transferase activity, transferring one-carbon groups	molecular_function	0.30579	1	27	1634	259	17799	8	Solyc04g063210.2,Solyc02g094520.2,Solyc08g076360.2,Solyc04g040180.2,Solyc02g093270.2,Solyc10g055680.1,Solyc01g087560.2,Solyc10g005060.2	19	Solyc03g121260.2,Solyc08g005970.2,Solyc05g013160.2,Solyc01g096550.2,Solyc07g063460.1,Solyc05g017990.2,Solyc04g063230.2,Solyc03g118240.2,Solyc08g077850.1,Solyc10g047120.1,Solyc02g067890.2,Solyc03g005230.2,Solyc10g046930.1,Solyc08g066730.2,Solyc08g005490.2,Solyc11g030600.2,Solyc06g060670.2,Solyc03g025270.2,Solyc07g052110.2
GO:0016757	transferase activity, transferring glycosyl groups	molecular_function	0.30836	1	48	1634	429	17799	33	Solyc12g014010.1,Solyc01g107820.2,Solyc04g016180.2,Solyc12g057080.1,Solyc04g016230.2,Solyc05g012660.1,Solyc07g056000.2,Solyc02g087350.1,Solyc06g061210.2,Solyc12g057060.1,Solyc12g014430.1,Solyc08g078650.2,Solyc07g043150.1,Solyc09g098080.2,Solyc02g081890.2,Solyc03g114360.2,Solyc08g006350.2,Solyc10g080010.1,Solyc01g081060.2,Solyc11g007470.1,Solyc10g085860.1,Solyc07g042550.2,Solyc09g092500.1,Solyc04g…	15	Solyc10g086240.1,Solyc03g117970.2,Solyc07g009380.2,Solyc09g011300.2,Solyc03g083090.2,Solyc01g103750.2,Solyc11g068830.1,Solyc08g083320.2,Solyc01g073750.2,Solyc01g099630.2,Solyc05g012510.2,Solyc04g071650.2,Solyc08g082670.2,Solyc07g064810.2,Solyc04g053120.2
GO:0031975	envelope	cellular_component	0.30971	1	4	1634	29	17799	0		4	Novel01710,Solyc03g117120.2,Solyc01g090670.2,Solyc04g016240.2
GO:0003678	DNA helicase activity	molecular_function	0.3117	1	1	1634	3	17799	1	Novel01015	0
GO:0009378	four-way junction helicase activity	molecular_function	0.3117	1	1	1634	3	17799	1	Novel01015	0
GO:0000988	protein binding transcription factor activity	molecular_function	0.31911	1	5	1634	43	17799	3	Solyc06g071820.2,Novel00528,Solyc03g111710.2	2	Solyc01g081490.2,Solyc04g051670.2
GO:0016747	transferase activity, transferring acyl groups other than amino-acyl groups	molecular_function	0.32386	1	1	1634	4	17799	1	Novel01336	0
GO:0005509	calcium ion binding	molecular_function	0.3262	1	1	1634	6	17799	0		1	Novel00502
GO:0005578	proteinaceous extracellular matrix	cellular_component	0.3262	1	1	1634	6	17799	0		1	Novel00502
GO:0031012	extracellular matrix	cellular_component	0.3262	1	1	1634	6	17799	0		1	Novel00502
GO:0044451	nucleoplasm part	cellular_component	0.33084	1	1	1634	4	17799	1	Novel00528	0
GO:0005730	nucleolus	cellular_component	0.3473	1	1	1634	4	17799	0		1	Solyc05g010480.2
GO:0006629	lipid metabolic process	biological_process	0.35363	1	62	1634	591	17799	45	Solyc12g088800.1,Solyc01g087560.2,Solyc05g055760.2,Solyc08g080170.2,Solyc04g054890.2,Solyc06g065560.1,Solyc12g100270.1,Solyc03g114600.2,Solyc01g098840.2,Solyc01g006430.2,Solyc08g068390.2,Solyc08g078090.1,Solyc03g031860.2,Solyc01g067380.2,Solyc08g076360.2,Solyc08g067410.1,Solyc05g008200.2,Solyc07g019670.2,Solyc06g065010.2,Solyc02g065090.2,Solyc12g015860.1,Solyc03g006250.2,Solyc03g122340.2,Solyc04g…	17	Solyc08g077210.2,Solyc01g111260.2,Solyc03g121180.2,Solyc09g092330.1,Solyc02g093210.2,Solyc10g086220.1,Solyc04g040120.1,Solyc03g025510.2,Solyc03g118410.2,Solyc02g085870.2,Solyc08g044260.2,Solyc01g102820.2,Solyc06g082980.2,Solyc08g067260.2,Solyc02g067660.2,Solyc01g094340.2,Solyc09g082760.2
GO:0016787	hydrolase activity	molecular_function	0.35802	1	198	1634	1918	17799	90	Solyc06g009290.2,Solyc10g055800.1,Solyc01g087280.1,Solyc11g067000.1,Solyc09g091850.2,Solyc11g042460.1,Solyc02g087870.2,Solyc02g080290.2,Solyc08g006880.2,Solyc03g007530.2,Solyc07g005090.2,Solyc07g056000.2,Solyc04g051800.2,Solyc02g076910.2,Solyc04g082120.2,Solyc07g041900.2,Solyc05g041920.2,Solyc07g053270.2,Solyc07g055080.2,Solyc09g091030.2,Solyc12g009990.1,Solyc08g007130.2,Solyc10g083630.1,Solyc02g…	108	Solyc04g078740.2,Solyc12g056740.1,Solyc02g076980.2,Solyc06g008940.2,Solyc02g022830.2,Solyc01g110130.2,Solyc07g064330.2,Solyc07g053470.2,Solyc02g090180.2,Solyc10g080940.1,Solyc04g081490.2,Solyc02g066950.2,Solyc02g076690.2,Solyc04g081580.2,Solyc07g008900.2,Solyc11g067050.1,Solyc05g006130.2,Solyc02g080540.1,Solyc04g072030.1,Solyc09g007640.2,Solyc08g077890.2,Solyc10g080040.1,Solyc08g042050.2,Solyc08g…
GO:0006779	porphyrin-containing compound biosynthetic process	biological_process	0.39533	1	1	1634	4	17799	1	Novel01015	0
GO:0015995	chlorophyll biosynthetic process	biological_process	0.39533	1	1	1634	4	17799	1	Novel01015	0
GO:0016851	magnesium chelatase activity	molecular_function	0.39533	1	1	1634	4	17799	1	Novel01015	0
GO:0046148	pigment biosynthetic process	biological_process	0.39533	1	1	1634	4	17799	1	Novel01015	0
GO:0051002	ligase activity, forming nitrogen-metal bonds	molecular_function	0.39533	1	1	1634	4	17799	1	Novel01015	0
GO:0051003	ligase activity, forming nitrogen-metal bonds, forming coordination complexes	molecular_function	0.39533	1	1	1634	4	17799	1	Novel01015	0
GO:0051188	cofactor biosynthetic process	biological_process	0.39533	1	1	1634	4	17799	1	Novel01015	0
GO:0030234	enzyme regulator activity	molecular_function	0.404	1	24	1634	273	17799	13	Solyc03g098730.1,Solyc03g098670.1,Solyc03g020050.2,Solyc03g020030.2,Solyc06g061210.2,Solyc03g020010.1,Solyc03g098740.1,Solyc03g006610.2,Solyc03g020060.2,Solyc07g008840.2,Solyc08g080630.2,Solyc03g019690.1,Solyc07g054720.1	11	Solyc03g083720.1,Solyc09g011480.2,Solyc06g009400.2,Solyc03g083360.2,Solyc03g083770.1,Solyc06g065690.2,Solyc04g009560.2,Solyc06g051960.2,Solyc11g020960.1,Solyc10g081240.1,Solyc05g054120.1
GO:0012505	endomembrane system	cellular_component	0.42431	1	3	1634	24	17799	0		3	Solyc03g117120.2,Solyc04g016240.2,Solyc01g090670.2
GO:0044763	single-organism cellular process	biological_process	0.42865	1	159	1634	1650	17799	84	Solyc08g006880.2,Solyc02g077290.1,Solyc03g007530.2,Solyc06g007440.2,Solyc02g087870.2,Solyc01g079540.2,Novel01336,Solyc06g082440.1,Solyc10g006540.2,Solyc11g010380.1,Solyc08g007800.2,Solyc03g120390.2,Solyc06g053710.2,Solyc10g055800.1,Solyc06g010030.2,Solyc06g009290.2,Solyc06g061210.2,Solyc04g049090.2,Solyc12g009990.1,Solyc02g077570.1,Solyc12g089180.1,Solyc12g098910.1,Solyc09g075820.2,Solyc04g072000…	75	Solyc09g009940.2,Solyc07g066180.2,Solyc04g076850.2,Solyc02g071260.2,Solyc05g005560.2,Solyc04g076780.2,Solyc08g075570.2,Solyc02g093210.2,Solyc03g078000.2,Solyc02g080540.1,Solyc08g066840.2,Solyc09g005260.2,Solyc06g073780.2,Solyc12g007230.1,Solyc01g104030.2,Solyc03g093410.2,Solyc06g065990.1,Solyc06g053840.2,Novel01710,Novel00502,Solyc12g044330.1,Solyc06g066000.1,Solyc01g098400.2,Solyc04g079430.2,Sol…
GO:0016772	transferase activity, transferring phosphorus-containing groups	molecular_function	0.44094	1	162	1634	1553	17799	92	Solyc03g121610.2,Solyc05g056420.2,Solyc12g088040.1,Solyc05g010140.2,Solyc02g078530.2,Solyc10g006720.2,Solyc01g111570.2,Solyc04g082500.2,Solyc05g005250.2,Solyc04g051860.2,Solyc10g005630.2,Solyc09g090210.2,Solyc02g079570.2,Solyc02g080070.2,Solyc08g066100.2,Solyc10g074930.1,Solyc02g090110.2,Solyc08g076050.2,Solyc11g010730.1,Solyc04g007390.2,Solyc01g111880.2,Solyc07g041940.2,Solyc03g111540.1,Solyc09g…	70	Solyc12g095760.1,Solyc07g066610.2,Solyc07g056140.2,Solyc01g006520.2,Solyc12g088750.1,Solyc01g086710.2,Solyc08g081940.2,Solyc02g090430.2,Solyc07g055200.2,Solyc05g007120.2,Solyc01g109590.2,Solyc09g007280.2,Solyc01g096390.2,Solyc04g077010.2,Solyc06g065270.2,Solyc09g008790.2,Solyc06g065260.2,Solyc05g010400.2,Solyc08g076220.2,Solyc02g091840.2,Solyc06g082190.2,Solyc05g007510.2,Solyc01g094940.2,Solyc02g…
GO:0015994	chlorophyll metabolic process	biological_process	0.45245	1	1	1634	5	17799	1	Novel01015	0
GO:0006281	DNA repair	biological_process	0.45342	1	1	1634	5	17799	1	Novel01015	0
GO:0006974	response to DNA damage stimulus	biological_process	0.45342	1	1	1634	5	17799	1	Novel01015	0
GO:0033554	cellular response to stress	biological_process	0.45342	1	1	1634	5	17799	1	Novel01015	0
GO:0005525	GTP binding	molecular_function	0.46545	1	1	1634	5	17799	1	Novel01015	0
GO:0019001	guanyl nucleotide binding	molecular_function	0.46545	1	1	1634	5	17799	1	Novel01015	0
GO:0032561	guanyl ribonucleotide binding	molecular_function	0.46545	1	1	1634	5	17799	1	Novel01015	0
GO:0004386	helicase activity	molecular_function	0.48949	1	21	1634	180	17799	3	Solyc06g071620.2,Solyc01g091350.2,Novel01015	18	Solyc02g022830.2,Solyc07g044760.2,Solyc12g006320.1,Solyc01g006970.2,Solyc08g042050.2,Solyc08g076200.2,Solyc03g032070.2,Solyc09g097820.2,Solyc07g064520.2,Solyc02g070100.2,Solyc12g056740.1,Solyc01g095740.2,Solyc04g081580.2,Solyc11g008540.1,Solyc08g080550.1,Solyc05g006130.2,Solyc10g009070.2,Solyc09g007440.2
GO:0055085	transmembrane transport	biological_process	0.50705	1	73	1634	710	17799	39	Solyc09g065560.2,Solyc05g007150.2,Solyc12g019320.1,Solyc06g050250.1,Solyc12g006050.1,Solyc08g065190.2,Solyc05g014380.2,Solyc11g011500.1,Solyc02g064680.2,Solyc08g080310.1,Solyc02g063020.1,Solyc02g087000.2,Solyc03g007040.2,Solyc10g076480.1,Solyc12g044820.1,Solyc06g011350.2,Solyc10g024490.1,Solyc08g081820.2,Solyc01g109460.2,Solyc02g067790.2,Solyc06g009290.2,Solyc11g010380.1,Solyc09g013150.2,Solyc01g…	34	Solyc01g105540.2,Solyc03g117540.2,Solyc02g081850.2,Solyc06g066000.1,Solyc12g044330.1,Solyc01g098560.2,Novel01710,Solyc06g065990.1,Solyc07g007690.2,Solyc03g093410.2,Solyc01g104030.2,Solyc08g083060.2,Solyc06g074820.2,Solyc05g055990.2,Solyc03g114030.2,Solyc03g032040.2,Solyc12g017420.1,Solyc12g056220.1,Solyc12g056830.1,Solyc05g050500.1,Solyc03g007770.2,Solyc02g032660.2,Solyc04g072740.2,Solyc04g079430…
GO:0006778	porphyrin-containing compound metabolic process	biological_process	0.52545	1	1	1634	7	17799	1	Novel01015	0
GO:0042440	pigment metabolic process	biological_process	0.52545	1	1	1634	7	17799	1	Novel01015	0
GO:0000276	mitochondrial proton-transporting ATP synthase complex, coupling factor F(o)	cellular_component	0.53647	1	1	1634	8	17799	0		1	Novel01710
GO:0005753	mitochondrial proton-transporting ATP synthase complex	cellular_component	0.53647	1	1	1634	8	17799	0		1	Novel01710
GO:0044455	mitochondrial membrane part	cellular_component	0.53647	1	1	1634	8	17799	0		1	Novel01710
GO:0006754	ATP biosynthetic process	biological_process	0.54182	1	1	1634	9	17799	0		1	Novel01710
GO:0015985	energy coupled proton transport, down electrochemical gradient	biological_process	0.54182	1	1	1634	9	17799	0		1	Novel01710
GO:0015986	ATP synthesis coupled proton transport	biological_process	0.54182	1	1	1634	9	17799	0		1	Novel01710
GO:0045259	proton-transporting ATP synthase complex	cellular_component	0.54182	1	1	1634	9	17799	0		1	Novel01710
GO:0045263	proton-transporting ATP synthase complex, coupling factor F(o)	cellular_component	0.54182	1	1	1634	9	17799	0		1	Novel01710
GO:0046034	ATP metabolic process	biological_process	0.54182	1	1	1634	9	17799	0		1	Novel01710
GO:0034645	cellular macromolecule biosynthetic process	biological_process	0.54676	1	46	1634	643	17799	3	Novel00528,Solyc11g069700.1,Solyc10g076610.1	43	Solyc02g086730.1,Solyc12g014390.1,Solyc07g062870.2,Solyc07g056020.2,Solyc01g090200.2,Solyc01g087730.2,Novel01704,Solyc01g096870.2,Solyc07g063960.2,Solyc04g079790.2,Solyc12g100160.1,Solyc01g058190.2,Solyc06g082750.2,Solyc06g051200.2,Solyc10g006030.2,Solyc07g008530.1,Solyc02g077990.2,Solyc03g112150.1,Solyc09g065270.2,Solyc11g066410.1,Solyc08g079180.2,Solyc03g120630.2,Solyc08g078010.2,Solyc08g083350…
GO:0009059	macromolecule biosynthetic process	biological_process	0.54928	1	46	1634	644	17799	3	Novel00528,Solyc11g069700.1,Solyc10g076610.1	43	Solyc07g062870.2,Solyc07g056020.2,Solyc01g090200.2,Solyc01g087730.2,Solyc02g086730.1,Solyc12g014390.1,Solyc02g077990.2,Solyc03g112150.1,Solyc07g008530.1,Solyc11g066410.1,Solyc09g065270.2,Solyc03g120630.2,Solyc08g079180.2,Solyc08g078010.2,Solyc01g096870.2,Solyc07g063960.2,Novel01704,Solyc12g100160.1,Solyc04g079790.2,Solyc06g082750.2,Solyc01g058190.2,Solyc10g006030.2,Solyc06g051200.2,Solyc05g005880…
GO:0043228	non-membrane-bounded organelle	cellular_component	0.55197	1	39	1634	619	17799	2	Solyc05g055440.1,Solyc01g081540.2	37	Solyc06g073090.2,Solyc12g021230.1,Solyc12g013990.1,Solyc04g081490.2,Solyc11g008710.1,Solyc07g061900.2,Solyc06g065390.2,Solyc02g086740.1,Solyc08g083350.2,Solyc02g068090.2,Solyc09g007560.2,Solyc01g111420.2,Solyc05g005880.2,Solyc11g068820.1,Solyc03g097950.2,Solyc01g096900.2,Solyc04g080630.2,Solyc05g010480.2,Solyc07g063960.2,Solyc12g100160.1,Solyc04g079790.2,Solyc01g058190.2,Solyc06g082750.2,Solyc06g…
GO:0043232	intracellular non-membrane-bounded organelle	cellular_component	0.55197	1	39	1634	619	17799	2	Solyc05g055440.1,Solyc01g081540.2	37	Solyc04g080630.2,Solyc01g096900.2,Solyc03g097950.2,Solyc11g068820.1,Solyc05g005880.2,Solyc01g111420.2,Solyc09g007560.2,Solyc02g068090.2,Solyc08g083350.2,Solyc02g086740.1,Solyc06g065390.2,Solyc07g061900.2,Solyc11g008710.1,Solyc04g081490.2,Solyc12g013990.1,Solyc12g021230.1,Solyc06g073090.2,Solyc01g087730.2,Solyc07g062870.2,Solyc07g063610.2,Solyc12g014390.1,Solyc06g073780.2,Solyc02g086730.1,Solyc02g…
GO:0005506	iron ion binding	molecular_function	0.55395	1	2	1634	21	17799	2	Novel01827,Novel01825	0
GO:0044249	cellular biosynthetic process	biological_process	0.55917	1	48	1634	667	17799	4	Solyc10g076610.1,Solyc11g069700.1,Novel01015,Novel00528	44	Solyc06g071790.2,Solyc06g065390.2,Solyc01g111990.2,Solyc12g013990.1,Solyc11g008710.1,Solyc07g061900.2,Solyc07g005830.2,Solyc01g111420.2,Solyc02g068090.2,Solyc09g007560.2,Solyc04g081360.2,Solyc08g083350.2,Solyc02g086740.1,Solyc07g018360.2,Solyc01g080810.2,Solyc04g080630.2,Novel01710,Solyc03g097950.2,Solyc11g068820.1,Solyc06g008940.2,Solyc05g005880.2,Solyc06g051200.2,Solyc10g006030.2,Solyc01g058190…
GO:1901576	organic substance biosynthetic process	biological_process	0.56231	1	48	1634	668	17799	4	Novel00528,Novel01015,Solyc11g069700.1,Solyc10g076610.1	44	Solyc07g062870.2,Solyc01g090200.2,Solyc01g087730.2,Solyc07g056020.2,Solyc02g086730.1,Solyc12g014390.1,Solyc09g065270.2,Solyc11g066410.1,Solyc07g008530.1,Solyc03g112150.1,Solyc02g077990.2,Solyc08g078010.2,Solyc08g079180.2,Solyc03g120630.2,Solyc04g079790.2,Solyc12g100160.1,Novel01704,Solyc07g063960.2,Solyc01g096870.2,Solyc06g051200.2,Solyc10g006030.2,Solyc01g058190.2,Solyc06g082750.2,Solyc11g068820…
GO:0044765	single-organism transport	biological_process	0.59007	1	77	1634	775	17799	41	Solyc05g007150.2,Solyc09g065560.2,Solyc12g019320.1,Solyc06g050250.1,Solyc12g006050.1,Solyc11g011500.1,Solyc05g014380.2,Solyc08g065190.2,Solyc08g080310.1,Solyc02g064680.2,Solyc03g007040.2,Solyc02g087000.2,Solyc02g063020.1,Solyc06g011350.2,Solyc12g044820.1,Solyc10g076480.1,Solyc08g081820.2,Solyc01g109460.2,Solyc10g024490.1,Solyc02g067790.2,Solyc06g009290.2,Solyc08g007800.2,Solyc01g096720.2,Solyc09g…	36	Solyc03g117540.2,Solyc01g105540.2,Solyc06g066000.1,Solyc02g081850.2,Solyc01g098560.2,Solyc12g044330.1,Novel01710,Solyc06g065990.1,Solyc07g007690.2,Solyc01g104030.2,Solyc03g093410.2,Solyc05g055990.2,Solyc08g083060.2,Solyc06g074820.2,Solyc03g032040.2,Solyc03g114030.2,Solyc12g056220.1,Solyc12g056830.1,Solyc12g017420.1,Solyc01g080840.2,Solyc02g032660.2,Solyc03g007770.2,Solyc05g050500.1,Solyc04g079430…
GO:0006399	tRNA metabolic process	biological_process	0.59193	1	10	1634	100	17799	1	Solyc10g076610.1	9	Solyc01g100360.2,Solyc01g096870.2,Solyc01g080810.2,Solyc01g111990.2,Solyc01g090200.2,Solyc02g084750.2,Solyc03g025270.2,Solyc01g080150.2,Solyc07g008530.1
GO:0034660	ncRNA metabolic process	biological_process	0.59193	1	10	1634	100	17799	1	Solyc10g076610.1	9	Solyc01g100360.2,Solyc01g096870.2,Solyc02g084750.2,Solyc01g090200.2,Solyc01g111990.2,Solyc01g080810.2,Solyc07g008530.1,Solyc01g080150.2,Solyc03g025270.2
GO:0006164	purine nucleotide biosynthetic process	biological_process	0.59615	1	1	1634	10	17799	0		1	Novel01710
GO:0009142	nucleoside triphosphate biosynthetic process	biological_process	0.59615	1	1	1634	10	17799	0		1	Novel01710
GO:0009145	purine nucleoside triphosphate biosynthetic process	biological_process	0.59615	1	1	1634	10	17799	0		1	Novel01710
GO:0009152	purine ribonucleotide biosynthetic process	biological_process	0.59615	1	1	1634	10	17799	0		1	Novel01710
GO:0009163	nucleoside biosynthetic process	biological_process	0.59615	1	1	1634	10	17799	0		1	Novel01710
GO:0009201	ribonucleoside triphosphate biosynthetic process	biological_process	0.59615	1	1	1634	10	17799	0		1	Novel01710
GO:0009206	purine ribonucleoside triphosphate biosynthetic process	biological_process	0.59615	1	1	1634	10	17799	0		1	Novel01710
GO:0009260	ribonucleotide biosynthetic process	biological_process	0.59615	1	1	1634	10	17799	0		1	Novel01710
GO:0042451	purine nucleoside biosynthetic process	biological_process	0.59615	1	1	1634	10	17799	0		1	Novel01710
GO:0042455	ribonucleoside biosynthetic process	biological_process	0.59615	1	1	1634	10	17799	0		1	Novel01710
GO:0046129	purine ribonucleoside biosynthetic process	biological_process	0.59615	1	1	1634	10	17799	0		1	Novel01710
GO:0046390	ribose phosphate biosynthetic process	biological_process	0.59615	1	1	1634	10	17799	0		1	Novel01710
GO:0072522	purine-containing compound biosynthetic process	biological_process	0.59615	1	1	1634	10	17799	0		1	Novel01710
GO:1901659	glycosyl compound biosynthetic process	biological_process	0.59615	1	1	1634	10	17799	0		1	Novel01710
GO:0005618	cell wall	cellular_component	0.59973	1	12	1634	138	17799	4	Solyc01g097240.2,Solyc01g081060.2,Solyc10g055810.1,Solyc07g056000.2	8	Solyc09g082810.2,Solyc06g051960.2,Solyc07g009380.2,Solyc05g005560.2,Solyc03g083360.2,Solyc07g008900.2,Solyc01g099630.2,Solyc12g017420.1
GO:0001071	nucleic acid binding transcription factor activity	molecular_function	0.60888	1	48	1634	588	17799	27	Solyc02g090820.2,Solyc03g005500.1,Solyc02g063520.2,Solyc03g005520.1,Solyc12g010410.1,Solyc09g089910.1,Solyc02g072000.2,Solyc10g076370.1,Solyc02g077370.1,Solyc09g075420.2,Solyc01g100460.2,Solyc10g080770.1,Solyc09g059510.2,Solyc10g011910.2,Solyc06g066370.2,Solyc05g051200.1,Solyc04g071770.2,Solyc04g072070.2,Solyc09g066360.1,Solyc08g078180.1,Solyc04g016000.2,Solyc12g056590.1,Solyc05g015850.2,Solyc02g…	21	Solyc01g065980.2,Solyc02g088340.2,Solyc07g065260.2,Solyc12g014610.1,Solyc04g051670.2,Solyc03g093560.1,Solyc11g069470.1,Solyc03g113270.2,Solyc01g081490.2,Solyc10g005330.2,Solyc01g006930.2,Solyc01g009170.2,Solyc03g093550.1,Solyc04g005800.2,Solyc06g060830.2,Solyc02g077590.1,Solyc05g052030.1,Solyc03g120910.2,Solyc04g007000.1,Solyc05g052040.1,Solyc11g010270.1
GO:0044428	nuclear part	cellular_component	0.61124	1	7	1634	86	17799	3	Novel01246,Novel00528,Novel01442	4	Solyc04g016240.2,Solyc05g010480.2,Solyc01g090670.2,Solyc03g117120.2
GO:0006461	protein complex assembly	biological_process	0.61786	1	5	1634	58	17799	1	Solyc07g005520.1	4	Solyc10g083490.1,Solyc10g080940.1,Solyc04g081490.2,Solyc04g072260.1
GO:0070271	protein complex biogenesis	biological_process	0.61786	1	5	1634	58	17799	1	Solyc07g005520.1	4	Solyc04g072260.1,Solyc10g083490.1,Solyc10g080940.1,Solyc04g081490.2
GO:0071822	protein complex subunit organization	biological_process	0.61786	1	5	1634	58	17799	1	Solyc07g005520.1	4	Solyc04g072260.1,Solyc10g083490.1,Solyc10g080940.1,Solyc04g081490.2
GO:0006163	purine nucleotide metabolic process	biological_process	0.62281	1	1	1634	11	17799	0		1	Novel01710
GO:0009116	nucleoside metabolic process	biological_process	0.62281	1	1	1634	11	17799	0		1	Novel01710
GO:0009119	ribonucleoside metabolic process	biological_process	0.62281	1	1	1634	11	17799	0		1	Novel01710
GO:0009141	nucleoside triphosphate metabolic process	biological_process	0.62281	1	1	1634	11	17799	0		1	Novel01710
GO:0009144	purine nucleoside triphosphate metabolic process	biological_process	0.62281	1	1	1634	11	17799	0		1	Novel01710
GO:0009150	purine ribonucleotide metabolic process	biological_process	0.62281	1	1	1634	11	17799	0		1	Novel01710
GO:0009199	ribonucleoside triphosphate metabolic process	biological_process	0.62281	1	1	1634	11	17799	0		1	Novel01710
GO:0009205	purine ribonucleoside triphosphate metabolic process	biological_process	0.62281	1	1	1634	11	17799	0		1	Novel01710
GO:0009259	ribonucleotide metabolic process	biological_process	0.62281	1	1	1634	11	17799	0		1	Novel01710
GO:0019693	ribose phosphate metabolic process	biological_process	0.62281	1	1	1634	11	17799	0		1	Novel01710
GO:0042278	purine nucleoside metabolic process	biological_process	0.62281	1	1	1634	11	17799	0		1	Novel01710
GO:0046128	purine ribonucleoside metabolic process	biological_process	0.62281	1	1	1634	11	17799	0		1	Novel01710
GO:0072521	purine-containing compound metabolic process	biological_process	0.62281	1	1	1634	11	17799	0		1	Novel01710
GO:1901657	glycosyl compound metabolic process	biological_process	0.62281	1	1	1634	11	17799	0		1	Novel01710
GO:0010467	gene expression	biological_process	0.63463	1	46	1634	660	17799	3	Solyc10g076610.1,Solyc11g069700.1,Novel00528	43	Solyc06g071790.2,Solyc06g065390.2,Solyc01g111990.2,Solyc07g061900.2,Solyc11g008710.1,Solyc12g013990.1,Solyc04g081360.2,Solyc07g018360.2,Solyc02g086740.1,Solyc08g083350.2,Solyc01g111420.2,Solyc07g005830.2,Solyc09g007560.2,Solyc02g068090.2,Solyc11g068820.1,Solyc05g005880.2,Solyc06g008940.2,Solyc04g080630.2,Solyc01g080810.2,Solyc03g097950.2,Solyc12g100160.1,Solyc04g079790.2,Solyc07g063960.2,Solyc01g…
GO:0033036	macromolecule localization	biological_process	0.64192	1	4	1634	53	17799	2	Novel01336,Solyc12g009990.1	2	Solyc01g080840.2,Solyc09g009940.2
GO:0006605	protein targeting	biological_process	0.65012	1	3	1634	40	17799	1	Solyc12g009990.1	2	Solyc01g080840.2,Solyc09g009940.2
GO:0051301	cell division	biological_process	0.6517	1	2	1634	21	17799	0		2	Solyc09g008730.2,Solyc08g081170.2
GO:0016705	oxidoreductase activity, acting on paired donors, with incorporation or reduction of molecular oxygen	molecular_function	0.6654	1	2	1634	25	17799	2	Novel01827,Novel01825	0
GO:0019748	secondary metabolic process	biological_process	0.66683	1	3	1634	30	17799	3	Solyc09g007910.2,Solyc09g007920.2,Solyc04g072280.2	0
GO:0030312	external encapsulating structure	cellular_component	0.66907	1	13	1634	153	17799	5	Solyc10g055810.1,Solyc07g056000.2,Solyc01g081060.2,Solyc02g077290.1,Solyc01g097240.2	8	Solyc12g017420.1,Solyc01g099630.2,Solyc03g083360.2,Solyc05g005560.2,Solyc07g008900.2,Solyc07g009380.2,Solyc09g082810.2,Solyc06g051960.2
GO:0033014	tetrapyrrole biosynthetic process	biological_process	0.67451	1	1	1634	9	17799	1	Novel01015	0
GO:0005743	mitochondrial inner membrane	cellular_component	0.67672	1	1	1634	11	17799	0		1	Novel01710
GO:0061024	membrane organization	biological_process	0.69311	1	1	1634	16	17799	0		1	Solyc11g066110.1
GO:0043169	cation binding	molecular_function	0.6937	1	8	1634	105	17799	6	Novel01246,Novel01827,Novel01442,Novel00578,Novel01825,Novel01471	2	Novel01704,Novel00502
GO:0046872	metal ion binding	molecular_function	0.6937	1	8	1634	105	17799	6	Novel01825,Novel01471,Novel01246,Novel01442,Novel01827,Novel00578	2	Novel00502,Novel01704
GO:0019843	rRNA binding	molecular_function	0.69401	1	2	1634	40	17799	0		2	Solyc12g100160.1,Solyc01g058190.2
GO:0071702	organic substance transport	biological_process	0.69684	1	4	1634	56	17799	2	Novel01336,Solyc12g009990.1	2	Solyc01g080840.2,Solyc09g009940.2
GO:0005740	mitochondrial envelope	cellular_component	0.69806	1	1	1634	12	17799	0		1	Novel01710
GO:0031966	mitochondrial membrane	cellular_component	0.69806	1	1	1634	12	17799	0		1	Novel01710
GO:0019866	organelle inner membrane	cellular_component	0.70828	1	1	1634	12	17799	0		1	Novel01710
GO:0005634	nucleus	cellular_component	0.70881	1	70	1634	823	17799	24	Novel01246,Solyc09g075420.2,Solyc02g072000.2,Solyc12g010410.1,Solyc03g121060.2,Solyc02g077370.1,Solyc02g063520.2,Solyc12g099340.1,Solyc02g090820.2,Solyc03g118420.2,Solyc01g110310.2,Solyc06g071820.2,Novel01442,Solyc09g098160.2,Solyc12g056590.1,Solyc04g016000.2,Solyc05g055440.1,Solyc01g105230.2,Solyc03g111710.2,Solyc08g076390.2,Solyc02g094520.2,Solyc03g120390.2,Solyc05g051200.1,Novel00528	46	Solyc10g046930.1,Solyc11g030600.2,Solyc06g068140.2,Solyc03g007100.2,Solyc03g093560.1,Solyc02g087400.1,Solyc03g113270.2,Solyc11g069190.1,Solyc01g097290.2,Solyc04g072260.1,Solyc06g053840.2,Solyc10g009070.2,Solyc03g118290.2,Solyc05g052040.1,Solyc09g010400.2,Solyc03g117120.2,Solyc04g016240.2,Solyc05g052030.1,Solyc01g086710.2,Solyc03g112820.2,Solyc05g053800.2,Solyc07g016180.2,Solyc03g117970.2,Solyc06g…
GO:0016810	hydrolase activity, acting on carbon-nitrogen (but not peptide) bonds	molecular_function	0.71277	1	4	1634	48	17799	0		4	Solyc08g075160.2,Solyc09g014770.2,Solyc02g092530.2,Solyc11g068730.1
GO:0006464	cellular protein modification process	biological_process	0.722	1	143	1634	1443	17799	88	Solyc04g007710.2,Solyc01g007000.2,Solyc09g082470.2,Solyc07g020870.1,Solyc07g049180.2,Solyc09g083210.2,Solyc03g114210.2,Solyc03g006770.2,Solyc09g056430.2,Solyc04g045600.2,Solyc03g082500.2,Solyc06g062920.2,Solyc02g071870.2,Solyc07g056410.2,Solyc11g072630.1,Solyc10g074570.1,Solyc06g005500.2,Solyc04g008100.1,Solyc02g086590.2,Solyc02g089900.1,Solyc06g051030.2,Solyc03g119140.2,Solyc07g005440.1,Solyc12g…	55	Solyc04g074030.2,Solyc04g064590.1,Solyc03g095490.2,Solyc07g053600.2,Solyc06g008330.1,Solyc07g005010.2,Solyc06g007430.1,Solyc10g006230.2,Solyc01g028830.2,Solyc07g055810.2,Solyc03g121440.2,Solyc01g097770.2,Solyc11g072710.1,Solyc11g007760.1,Solyc02g093970.2,Solyc12g055720.1,Solyc07g006110.2,Solyc05g008230.2,Solyc09g064270.2,Solyc12g011450.1,Solyc04g074050.2,Solyc06g068980.2,Solyc02g070890.2,Solyc06g…
GO:0036211	protein modification process	biological_process	0.722	1	143	1634	1443	17799	88	Solyc02g087460.1,Solyc01g102700.2,Solyc02g094520.2,Solyc06g005520.2,Solyc02g071740.2,Solyc01g067640.2,Solyc03g119240.2,Solyc07g066550.2,Solyc02g090970.1,Solyc04g080170.2,Solyc00g110870.2,Solyc02g086270.2,Solyc07g055560.2,Solyc05g005070.2,Solyc02g021440.2,Solyc12g008500.1,Solyc07g005440.1,Solyc03g119140.2,Solyc02g086590.2,Solyc02g089900.1,Solyc06g051030.2,Solyc06g005500.2,Solyc04g008100.1,Solyc11g…	55	Solyc11g007830.1,Solyc03g080060.1,Solyc07g063750.2,Solyc11g020280.1,Solyc02g071030.1,Solyc06g060670.2,Solyc06g068980.2,Solyc02g070890.2,Solyc09g064270.2,Solyc12g011450.1,Solyc04g074050.2,Solyc05g008230.2,Solyc02g093970.2,Solyc11g007760.1,Solyc11g072710.1,Solyc12g055720.1,Solyc07g006110.2,Solyc01g097770.2,Solyc03g121440.2,Solyc01g028830.2,Solyc07g055810.2,Solyc10g006230.2,Solyc07g005010.2,Solyc06g…
GO:0043412	macromolecule modification	biological_process	0.722	1	143	1634	1443	17799	88	Solyc03g006770.2,Solyc09g056430.2,Solyc04g045600.2,Solyc03g082500.2,Solyc03g114210.2,Solyc06g062920.2,Solyc04g007710.2,Solyc01g007000.2,Solyc07g020870.1,Solyc07g049180.2,Solyc09g083210.2,Solyc09g082470.2,Solyc03g119140.2,Solyc02g086590.2,Solyc02g089900.1,Solyc06g051030.2,Solyc12g008500.1,Solyc07g005440.1,Solyc02g071870.2,Solyc07g056410.2,Solyc06g005500.2,Solyc04g008100.1,Solyc11g072630.1,Solyc10g…	55	Solyc03g095490.2,Solyc06g008330.1,Solyc07g053600.2,Solyc04g074030.2,Solyc04g064590.1,Solyc01g028830.2,Solyc07g055810.2,Solyc03g121440.2,Solyc07g005010.2,Solyc06g007430.1,Solyc10g006230.2,Solyc06g060670.2,Solyc06g068980.2,Solyc02g070890.2,Solyc02g071030.1,Solyc11g072710.1,Solyc02g093970.2,Solyc11g007760.1,Solyc07g006110.2,Solyc12g055720.1,Solyc01g097770.2,Solyc09g064270.2,Solyc12g011450.1,Solyc04g…
GO:0044429	mitochondrial part	cellular_component	0.72429	1	1	1634	13	17799	0		1	Novel01710
GO:0034655	nucleobase-containing compound catabolic process	biological_process	0.72491	1	8	1634	108	17799	5	Solyc02g087870.2,Solyc08g078070.2,Solyc05g051570.2,Solyc07g017780.2,Solyc12g009990.1	3	Solyc04g081490.2,Solyc10g083490.1,Solyc10g080940.1
GO:1901137	carbohydrate derivative biosynthetic process	biological_process	0.72734	1	1	1634	14	17799	0		1	Novel01710
GO:0033177	proton-transporting two-sector ATPase complex, proton-transporting domain	cellular_component	0.73192	1	1	1634	15	17799	0		1	Novel01710
GO:1901566	organonitrogen compound biosynthetic process	biological_process	0.73325	1	2	1634	25	17799	1	Novel01015	1	Novel01710
GO:0009165	nucleotide biosynthetic process	biological_process	0.73866	1	1	1634	14	17799	0		1	Novel01710
GO:0090407	organophosphate biosynthetic process	biological_process	0.73866	1	1	1634	14	17799	0		1	Novel01710
GO:1901293	nucleoside phosphate biosynthetic process	biological_process	0.73866	1	1	1634	14	17799	0		1	Novel01710
GO:0033013	tetrapyrrole metabolic process	biological_process	0.74457	1	1	1634	12	17799	1	Novel01015	0
GO:0003674	molecular_function	molecular_function	0.74736	1	1500	1634	16313	17799	803	Solyc04g072280.2,Solyc07g043590.2,Solyc01g107170.2,Solyc08g062360.2,Solyc10g084050.1,Novel01442,Solyc01g009370.1,Solyc02g085800.1,Solyc09g065870.2,Solyc04g007710.2,Solyc09g010940.2,Solyc07g052370.2,Solyc04g058170.1,Solyc03g114360.2,Solyc09g056430.2,Solyc08g006330.2,Solyc08g061610.2,Solyc06g007930.2,Solyc04g011540.2,Solyc00g006800.2,Solyc08g007160.2,Solyc01g091190.2,Solyc01g094550.2,Solyc01g096560…	697	Solyc01g010480.2,Solyc12g089210.1,Solyc05g047460.2,Solyc06g060830.2,Solyc03g097160.2,Solyc02g088780.2,Solyc08g080550.1,Solyc04g074030.2,Solyc05g054120.1,Solyc12g056830.1,Solyc01g028870.2,Solyc03g093560.1,Solyc02g030170.2,Solyc02g088340.2,Solyc03g120850.2,Solyc06g007430.1,Solyc07g005010.2,Solyc12g015780.1,Solyc09g064720.2,Solyc06g005330.2,Solyc12g009440.1,Solyc01g103750.2,Solyc07g062870.2,Solyc12g…
GO:0019439	aromatic compound catabolic process	biological_process	0.74982	1	8	1634	111	17799	5	Solyc07g017780.2,Solyc12g009990.1,Solyc08g078070.2,Solyc02g087870.2,Solyc05g051570.2	3	Solyc10g080940.1,Solyc10g083490.1,Solyc04g081490.2
GO:0044270	cellular nitrogen compound catabolic process	biological_process	0.74982	1	8	1634	111	17799	5	Solyc12g009990.1,Solyc07g017780.2,Solyc05g051570.2,Solyc08g078070.2,Solyc02g087870.2	3	Solyc10g083490.1,Solyc10g080940.1,Solyc04g081490.2
GO:0046700	heterocycle catabolic process	biological_process	0.74982	1	8	1634	111	17799	5	Solyc07g017780.2,Solyc12g009990.1,Solyc05g051570.2,Solyc02g087870.2,Solyc08g078070.2	3	Solyc04g081490.2,Solyc10g083490.1,Solyc10g080940.1
GO:1901361	organic cyclic compound catabolic process	biological_process	0.74982	1	8	1634	111	17799	5	Solyc05g051570.2,Solyc08g078070.2,Solyc02g087870.2,Solyc07g017780.2,Solyc12g009990.1	3	Solyc10g083490.1,Solyc10g080940.1,Solyc04g081490.2
GO:0006818	hydrogen transport	biological_process	0.75102	1	1	1634	16	17799	0		1	Novel01710
GO:0015992	proton transport	biological_process	0.75102	1	1	1634	16	17799	0		1	Novel01710
GO:0016469	proton-transporting two-sector ATPase complex	cellular_component	0.75102	1	1	1634	16	17799	0		1	Novel01710
GO:0006886	intracellular protein transport	biological_process	0.75147	1	3	1634	46	17799	1	Solyc12g009990.1	2	Solyc09g009940.2,Solyc01g080840.2
GO:0034613	cellular protein localization	biological_process	0.75147	1	3	1634	46	17799	1	Solyc12g009990.1	2	Solyc09g009940.2,Solyc01g080840.2
GO:0070727	cellular macromolecule localization	biological_process	0.75147	1	3	1634	46	17799	1	Solyc12g009990.1	2	Solyc09g009940.2,Solyc01g080840.2
GO:0043167	ion binding	molecular_function	0.75579	1	259	1634	2931	17799	172	Solyc03g118420.2,Solyc03g116700.2,Solyc12g010020.1,Solyc01g008620.2,Solyc02g087210.2,Solyc06g071820.2,Solyc03g006610.2,Solyc02g087110.2,Solyc06g083790.2,Solyc01g104400.2,Solyc03g114500.2,Novel01246,Solyc01g068380.2,Solyc10g051020.1,Solyc12g008840.1,Solyc01g101190.2,Solyc08g067960.2,Solyc03g114000.2,Solyc02g069600.2,Solyc11g011340.1,Solyc01g007950.2,Solyc02g079170.2,Solyc03g005040.1,Solyc12g100270…	87	Solyc07g051940.2,Solyc07g052140.2,Solyc05g012790.2,Solyc07g006630.2,Solyc03g119080.2,Solyc02g080530.2,Solyc01g088100.2,Novel00502,Solyc04g054500.2,Solyc12g088840.1,Solyc02g090030.2,Solyc06g062430.2,Solyc08g042050.2,Solyc07g049550.2,Solyc07g044860.2,Solyc02g066950.2,Solyc10g044520.1,Solyc12g096500.1,Solyc02g021140.2,Solyc10g007690.2,Solyc04g009510.2,Solyc09g010800.2,Solyc08g044260.2,Solyc05g015420…
GO:0044260	cellular macromolecule metabolic process	biological_process	0.75623	1	242	1634	2688	17799	98	Solyc11g010730.1,Solyc08g076050.2,Solyc02g090110.2,Solyc01g079610.2,Solyc10g083630.1,Solyc09g090210.2,Solyc02g079570.2,Solyc02g080070.2,Solyc10g074930.1,Solyc10g005630.2,Solyc01g091350.2,Solyc04g071030.1,Solyc01g111570.2,Solyc04g082500.2,Solyc11g006030.1,Solyc10g006720.2,Solyc06g007320.2,Solyc02g078530.2,Solyc05g010140.2,Solyc12g088040.1,Solyc03g007890.2,Solyc03g121610.2,Solyc12g007110.1,Solyc06g…	144	Solyc06g083190.2,Solyc02g091840.2,Solyc06g065390.2,Solyc05g010400.2,Solyc07g047790.2,Solyc02g068090.2,Solyc06g060150.2,Solyc06g065260.2,Solyc01g096900.2,Solyc10g081240.1,Solyc03g080010.2,Solyc09g008790.2,Solyc04g077010.2,Solyc02g082120.2,Solyc10g006030.2,Solyc09g007280.2,Solyc01g109590.2,Solyc05g007120.2,Solyc01g088080.2,Solyc02g090430.2,Solyc02g077990.2,Solyc07g008530.1,Solyc07g055200.2,Solyc11g…
GO:1901135	carbohydrate derivative metabolic process	biological_process	0.76509	1	1	1634	16	17799	0		1	Novel01710
GO:0055114	oxidation-reduction process	biological_process	0.78293	1	3	1634	46	17799	3	Novel00528,Novel01827,Novel01825	0
GO:0006310	DNA recombination	biological_process	0.78308	1	1	1634	13	17799	1	Novel01015	0
GO:0004518	nuclease activity	molecular_function	0.78343	1	12	1634	166	17799	3	Solyc10g083630.1,Solyc05g041920.2,Solyc05g007940.2	9	Solyc02g086600.2,Solyc08g066120.2,Solyc11g008540.1,Solyc05g053800.2,Solyc12g014410.1,Solyc07g064330.2,Solyc10g084160.1,Solyc10g080040.1,Solyc01g102370.2
GO:0008104	protein localization	biological_process	0.78804	1	3	1634	49	17799	1	Solyc12g009990.1	2	Solyc01g080840.2,Solyc09g009940.2
GO:0015031	protein transport	biological_process	0.78804	1	3	1634	49	17799	1	Solyc12g009990.1	2	Solyc01g080840.2,Solyc09g009940.2
GO:0045184	establishment of protein localization	biological_process	0.78804	1	3	1634	49	17799	1	Solyc12g009990.1	2	Solyc01g080840.2,Solyc09g009940.2
GO:1901575	organic substance catabolic process	biological_process	0.80139	1	8	1634	118	17799	5	Solyc05g051570.2,Solyc02g087870.2,Solyc08g078070.2,Solyc12g009990.1,Solyc07g017780.2	3	Solyc04g081490.2,Solyc10g080940.1,Solyc10g083490.1
GO:0043170	macromolecule metabolic process	biological_process	0.80146	1	242	1634	2713	17799	98	Solyc10g083610.1,Solyc12g098910.1,Solyc07g006770.2,Solyc01g005160.2,Solyc01g007980.2,Solyc09g091990.2,Solyc07g053910.2,Solyc07g041940.2,Solyc03g111540.1,Solyc01g111880.2,Solyc04g007390.2,Solyc07g063730.1,Solyc01g007960.2,Solyc07g056390.2,Solyc07g063700.1,Solyc12g088940.1,Solyc02g070910.1,Solyc06g074140.1,Solyc04g077270.2,Solyc11g008390.1,Solyc09g090250.2,Solyc06g053710.2,Solyc06g082440.1,Solyc12g…	144	Solyc02g068730.2,Solyc02g086730.1,Solyc02g063090.2,Solyc08g005970.2,Solyc01g090200.2,Solyc06g082190.2,Solyc01g105030.2,Solyc06g074890.1,Solyc01g100360.2,Solyc03g007170.2,Solyc01g058190.2,Solyc04g079790.2,Solyc01g096870.2,Solyc07g005020.2,Solyc02g068820.1,Solyc01g102370.2,Solyc08g079180.2,Solyc01g094940.2,Solyc05g056390.2,Solyc09g007560.2,Solyc05g056310.2,Solyc04g080630.2,Solyc10g007690.2,Solyc02g…
GO:0022857	transmembrane transporter activity	molecular_function	0.80147	1	58	1634	643	17799	34	Solyc02g077290.1,Solyc08g006880.2,Solyc03g007530.2,Solyc02g032100.2,Solyc02g087870.2,Solyc02g064680.2,Solyc08g080310.1,Solyc05g014380.2,Solyc08g065190.2,Solyc11g011500.1,Solyc11g010380.1,Solyc12g019320.1,Solyc01g100390.2,Solyc08g061610.2,Solyc09g065560.2,Solyc06g009290.2,Solyc07g063700.1,Solyc01g096930.2,Solyc07g063730.1,Solyc02g092920.2,Solyc07g017780.2,Solyc01g109460.2,Solyc08g081820.2,Solyc03g…	24	Solyc03g093410.2,Solyc01g104030.2,Solyc07g007690.2,Solyc06g065990.1,Novel01710,Solyc01g098560.2,Solyc02g081850.2,Solyc06g066000.1,Solyc12g005060.1,Solyc03g117540.2,Solyc04g072740.2,Solyc09g008240.2,Solyc01g109320.2,Solyc05g050500.1,Solyc02g032660.2,Solyc01g098630.2,Solyc12g017420.1,Solyc12g056830.1,Solyc02g080540.1,Solyc03g078000.2,Solyc01g098500.2,Solyc09g005260.2,Solyc03g032040.2,Solyc02g086800…
GO:0046914	transition metal ion binding	molecular_function	0.80749	1	6	1634	87	17799	5	Novel00578,Novel01827,Novel01442,Novel01825,Novel01246	1	Novel01704
GO:0007010	cytoskeleton organization	biological_process	0.81005	1	3	1634	42	17799	1	Solyc10g006540.2	2	Solyc09g042740.2,Solyc06g082910.2
GO:0008270	zinc ion binding	molecular_function	0.8185	1	4	1634	61	17799	3	Novel01442,Novel00578,Novel01246	1	Novel01704
GO:0042393	histone binding	molecular_function	0.82225	1	1	1634	16	17799	1	Solyc02g094520.2	0
GO:0004871	signal transducer activity	molecular_function	0.82544	1	14	1634	171	17799	5	Solyc06g053710.2,Solyc04g007710.2,Solyc02g077290.1,Solyc11g072630.1,Solyc02g071220.2	9	Solyc11g072710.1,Solyc02g071260.2,Solyc01g097770.2,Solyc05g006420.2,Solyc02g092560.2,Solyc02g021640.2,Solyc01g010480.2,Solyc01g098400.2,Solyc01g105680.2
GO:0060089	molecular transducer activity	molecular_function	0.82544	1	14	1634	171	17799	5	Solyc11g072630.1,Solyc02g071220.2,Solyc02g077290.1,Solyc04g007710.2,Solyc06g053710.2	9	Solyc01g098400.2,Solyc01g010480.2,Solyc01g105680.2,Solyc02g092560.2,Solyc02g021640.2,Solyc05g006420.2,Solyc02g071260.2,Solyc01g097770.2,Solyc11g072710.1
GO:0044446	intracellular organelle part	cellular_component	0.82865	1	8	1634	117	17799	3	Novel01246,Novel01442,Novel00528	5	Solyc05g010480.2,Solyc04g016240.2,Solyc01g090670.2,Novel01710,Solyc03g117120.2
GO:0006753	nucleoside phosphate metabolic process	biological_process	0.82948	1	1	1634	18	17799	0		1	Novel01710
GO:0009117	nucleotide metabolic process	biological_process	0.82948	1	1	1634	18	17799	0		1	Novel01710
GO:0055086	nucleobase-containing small molecule metabolic process	biological_process	0.82948	1	1	1634	18	17799	0		1	Novel01710
GO:0015078	hydrogen ion transmembrane transporter activity	molecular_function	0.83154	1	1	1634	20	17799	0		1	Novel01710
GO:0034220	ion transmembrane transport	biological_process	0.83354	1	1	1634	21	17799	0		1	Novel01710
GO:0044422	organelle part	cellular_component	0.8378	1	8	1634	118	17799	3	Novel01246,Novel01442,Novel00528	5	Solyc05g010480.2,Solyc04g016240.2,Solyc01g090670.2,Novel01710,Solyc03g117120.2
GO:0044248	cellular catabolic process	biological_process	0.83982	1	8	1634	120	17799	5	Solyc07g017780.2,Solyc12g009990.1,Solyc05g051570.2,Solyc02g087870.2,Solyc08g078070.2	3	Solyc04g081490.2,Solyc10g080940.1,Solyc10g083490.1
GO:0071944	cell periphery	cellular_component	0.84171	1	14	1634	184	17799	5	Solyc02g077290.1,Solyc01g097240.2,Solyc01g081060.2,Solyc07g056000.2,Solyc10g055810.1	9	Solyc06g051960.2,Solyc09g082810.2,Solyc07g008900.2,Solyc03g083360.2,Solyc05g005560.2,Solyc07g009380.2,Solyc01g099630.2,Solyc01g073750.2,Solyc12g017420.1
GO:0019637	organophosphate metabolic process	biological_process	0.84271	1	1	1634	19	17799	0		1	Novel01710
GO:0005694	chromosome	cellular_component	0.84487	1	6	1634	124	17799	1	Solyc05g055440.1	5	Solyc01g096900.2,Solyc09g010400.2,Solyc06g073780.2,Solyc12g021230.1,Solyc02g081910.1
GO:0000166	nucleotide binding	molecular_function	0.84513	1	2	1634	32	17799	2	Novel01471,Novel01015	0
GO:1901265	nucleoside phosphate binding	molecular_function	0.84513	1	2	1634	32	17799	2	Novel01471,Novel01015	0
GO:0005215	transporter activity	molecular_function	0.84684	1	60	1634	676	17799	35	Solyc11g011500.1,Novel01336,Solyc08g065190.2,Solyc05g014380.2,Solyc08g080310.1,Solyc02g064680.2,Solyc02g087870.2,Solyc02g032100.2,Solyc08g006880.2,Solyc03g007530.2,Solyc02g077290.1,Solyc06g009290.2,Solyc09g065560.2,Solyc08g061610.2,Solyc01g100390.2,Solyc12g019320.1,Solyc11g010380.1,Solyc03g119970.2,Solyc08g081820.2,Solyc01g109460.2,Solyc07g017780.2,Solyc02g092920.2,Solyc07g063730.1,Solyc01g096930…	25	Solyc06g065990.1,Solyc07g007690.2,Solyc01g104030.2,Solyc03g093410.2,Solyc03g117540.2,Solyc12g005060.1,Solyc06g066000.1,Solyc02g081850.2,Solyc01g098560.2,Novel01710,Solyc12g056830.1,Solyc12g017420.1,Solyc01g098630.2,Solyc02g032660.2,Solyc05g050500.1,Solyc01g109320.2,Solyc09g005010.2,Solyc09g008240.2,Solyc04g072740.2,Solyc02g086800.2,Solyc03g032040.2,Solyc09g005260.2,Solyc01g098500.2,Solyc03g078000…
GO:0006810	transport	biological_process	0.84966	1	132	1634	1490	17799	74	Solyc12g089180.1,Solyc09g075820.2,Solyc12g009990.1,Solyc08g007800.2,Solyc11g010380.1,Solyc01g103220.2,Solyc06g009290.2,Solyc09g005840.1,Solyc02g077290.1,Solyc08g006880.2,Solyc03g007530.2,Solyc01g079540.2,Solyc02g087870.2,Novel01336,Solyc05g051570.2,Solyc11g013000.1,Solyc06g011350.2,Solyc12g044820.1,Solyc10g076480.1,Solyc01g080850.2,Solyc03g007040.2,Solyc11g007200.1,Solyc02g087000.2,Solyc10g009180…	58	Solyc03g078000.2,Solyc02g080540.1,Solyc08g066840.2,Solyc09g005260.2,Solyc10g044520.1,Solyc08g075570.2,Solyc04g054500.2,Solyc06g074890.1,Solyc08g078900.1,Solyc06g060620.2,Solyc04g076780.2,Solyc09g009940.2,Solyc10g039290.1,Solyc04g009740.2,Solyc05g055990.2,Solyc08g083060.2,Solyc06g074820.2,Solyc04g082010.1,Solyc04g079430.2,Solyc03g007770.2,Solyc06g064940.2,Solyc12g056220.1,Solyc10g008980.2,Solyc01g…
GO:0051234	establishment of localization	biological_process	0.84966	1	132	1634	1490	17799	74	Solyc02g077290.1,Solyc09g005840.1,Solyc08g006880.2,Solyc03g007530.2,Solyc02g087870.2,Solyc01g079540.2,Novel01336,Solyc11g010380.1,Solyc08g007800.2,Solyc01g103220.2,Solyc06g009290.2,Solyc12g009990.1,Solyc12g089180.1,Solyc09g075820.2,Solyc06g050770.2,Solyc11g011500.1,Solyc12g006050.1,Solyc06g050250.1,Solyc01g100390.2,Solyc01g066940.2,Solyc09g061620.2,Solyc10g009180.2,Solyc06g005260.2,Solyc10g024490…	58	Solyc09g009940.2,Solyc10g039290.1,Solyc06g060620.2,Solyc08g078900.1,Solyc04g076780.2,Solyc08g075570.2,Solyc04g054500.2,Solyc06g074890.1,Solyc03g078000.2,Solyc02g080540.1,Solyc08g066840.2,Solyc09g005260.2,Solyc10g044520.1,Solyc03g113250.2,Solyc01g104030.2,Solyc03g093410.2,Solyc06g065990.1,Novel01710,Solyc12g044330.1,Solyc06g066000.1,Solyc04g079430.2,Solyc04g082010.1,Solyc03g007770.2,Solyc01g098630…
GO:0051179	localization	biological_process	0.85466	1	132	1634	1492	17799	74	Solyc11g010380.1,Solyc08g007800.2,Solyc01g103220.2,Solyc06g009290.2,Solyc08g006880.2,Solyc09g005840.1,Solyc02g077290.1,Solyc03g007530.2,Solyc02g087870.2,Solyc01g079540.2,Novel01336,Solyc12g089180.1,Solyc09g075820.2,Solyc12g009990.1,Solyc06g050250.1,Solyc01g100390.2,Solyc01g066940.2,Solyc09g061620.2,Solyc06g050770.2,Solyc11g011500.1,Solyc12g006050.1,Solyc05g051570.2,Solyc12g044820.1,Solyc10g076480…	58	Solyc06g060620.2,Solyc08g078900.1,Solyc04g076780.2,Solyc09g009940.2,Solyc10g039290.1,Solyc08g066840.2,Solyc02g080540.1,Solyc03g078000.2,Solyc09g005260.2,Solyc10g044520.1,Solyc08g075570.2,Solyc06g074890.1,Solyc04g054500.2,Novel01710,Solyc12g044330.1,Solyc06g066000.1,Solyc03g113250.2,Solyc03g093410.2,Solyc01g104030.2,Solyc06g065990.1,Solyc04g009740.2,Solyc08g083060.2,Solyc06g074820.2,Solyc05g055990…
GO:0022607	cellular component assembly	biological_process	0.85681	1	9	1634	172	17799	2	Solyc05g055440.1,Solyc07g005520.1	7	Solyc03g116170.2,Solyc04g081490.2,Solyc10g083490.1,Solyc10g080940.1,Solyc04g072260.1,Solyc09g010400.2,Solyc09g008730.2
GO:0043933	macromolecular complex subunit organization	biological_process	0.85908	1	8	1634	158	17799	2	Solyc07g005520.1,Solyc05g055440.1	6	Solyc04g072260.1,Solyc09g010400.2,Solyc04g081490.2,Solyc10g080940.1,Solyc10g083490.1,Solyc03g116170.2
GO:0065003	macromolecular complex assembly	biological_process	0.85908	1	8	1634	158	17799	2	Solyc05g055440.1,Solyc07g005520.1	6	Solyc03g116170.2,Solyc09g010400.2,Solyc04g072260.1,Solyc10g080940.1,Solyc10g083490.1,Solyc04g081490.2
GO:0015077	monovalent inorganic cation transmembrane transporter activity	molecular_function	0.86002	1	1	1634	22	17799	0		1	Novel01710
GO:0008289	lipid binding	molecular_function	0.86326	1	6	1634	89	17799	4	Solyc08g077500.2,Solyc04g078090.2,Solyc07g007820.2,Solyc04g074830.1	2	Solyc04g071420.2,Solyc05g013960.2
GO:0036094	small molecule binding	molecular_function	0.86847	1	2	1634	34	17799	2	Novel01015,Novel01471	0
GO:0008092	cytoskeletal protein binding	molecular_function	0.86955	1	4	1634	67	17799	2	Solyc01g081540.2,Solyc10g006540.2	2	Solyc06g082910.2,Solyc09g042740.2
GO:0015672	monovalent inorganic cation transport	biological_process	0.87361	1	1	1634	22	17799	0		1	Novel01710
GO:0016779	nucleotidyltransferase activity	molecular_function	0.89559	1	15	1634	202	17799	0		15	Solyc01g102810.2,Solyc02g072090.1,Solyc07g064330.2,Solyc03g110880.2,Solyc01g096390.2,Solyc10g078860.1,Solyc02g086600.2,Solyc07g005930.2,Solyc01g086710.2,Solyc01g109790.2,Solyc07g056140.2,Solyc05g007510.2,Solyc12g015780.1,Solyc10g080350.1,Solyc05g010660.2
GO:0018130	heterocycle biosynthetic process	biological_process	0.89679	1	4	1634	72	17799	2	Novel00528,Novel01015	2	Novel01710,Novel01704
GO:0019438	aromatic compound biosynthetic process	biological_process	0.89679	1	4	1634	72	17799	2	Novel01015,Novel00528	2	Novel01710,Novel01704
GO:0044271	cellular nitrogen compound biosynthetic process	biological_process	0.89679	1	4	1634	72	17799	2	Novel00528,Novel01015	2	Novel01710,Novel01704
GO:1901362	organic cyclic compound biosynthetic process	biological_process	0.90027	1	4	1634	73	17799	2	Novel01015,Novel00528	2	Novel01710,Novel01704
GO:0005524	ATP binding	molecular_function	0.90357	1	1	1634	22	17799	1	Novel01015	0
GO:0030554	adenyl nucleotide binding	molecular_function	0.90357	1	1	1634	22	17799	1	Novel01015	0
GO:0032559	adenyl ribonucleotide binding	molecular_function	0.90357	1	1	1634	22	17799	1	Novel01015	0
GO:0006355	regulation of transcription, DNA-dependent	biological_process	0.91336	1	2	1634	45	17799	1	Novel00528	1	Novel01704
GO:0009889	regulation of biosynthetic process	biological_process	0.91336	1	2	1634	45	17799	1	Novel00528	1	Novel01704
GO:0010556	regulation of macromolecule biosynthetic process	biological_process	0.91336	1	2	1634	45	17799	1	Novel00528	1	Novel01704
GO:0019219	regulation of nucleobase-containing compound metabolic process	biological_process	0.91336	1	2	1634	45	17799	1	Novel00528	1	Novel01704
GO:0031326	regulation of cellular biosynthetic process	biological_process	0.91336	1	2	1634	45	17799	1	Novel00528	1	Novel01704
GO:0051171	regulation of nitrogen compound metabolic process	biological_process	0.91336	1	2	1634	45	17799	1	Novel00528	1	Novel01704
GO:0051252	regulation of RNA metabolic process	biological_process	0.91336	1	2	1634	45	17799	1	Novel00528	1	Novel01704
GO:2000112	regulation of cellular macromolecule biosynthetic process	biological_process	0.91336	1	2	1634	45	17799	1	Novel00528	1	Novel01704
GO:2001141	regulation of RNA biosynthetic process	biological_process	0.91336	1	2	1634	45	17799	1	Novel00528	1	Novel01704
GO:0001882	nucleoside binding	molecular_function	0.91498	1	1	1634	23	17799	1	Novel01015	0
GO:0001883	purine nucleoside binding	molecular_function	0.91498	1	1	1634	23	17799	1	Novel01015	0
GO:0017076	purine nucleotide binding	molecular_function	0.91498	1	1	1634	23	17799	1	Novel01015	0
GO:0032549	ribonucleoside binding	molecular_function	0.91498	1	1	1634	23	17799	1	Novel01015	0
GO:0032550	purine ribonucleoside binding	molecular_function	0.91498	1	1	1634	23	17799	1	Novel01015	0
GO:0032555	purine ribonucleotide binding	molecular_function	0.91498	1	1	1634	23	17799	1	Novel01015	0
GO:0035639	purine ribonucleoside triphosphate binding	molecular_function	0.91498	1	1	1634	23	17799	1	Novel01015	0
GO:0010468	regulation of gene expression	biological_process	0.9165	1	2	1634	46	17799	1	Novel00528	1	Novel01704
GO:0060255	regulation of macromolecule metabolic process	biological_process	0.9165	1	2	1634	46	17799	1	Novel00528	1	Novel01704
GO:0080090	regulation of primary metabolic process	biological_process	0.9217	1	2	1634	46	17799	1	Novel00528	1	Novel01704
GO:0008324	cation transmembrane transporter activity	molecular_function	0.923	1	1	1634	28	17799	0		1	Novel01710
GO:0022890	inorganic cation transmembrane transporter activity	molecular_function	0.923	1	1	1634	28	17799	0		1	Novel01710
GO:0008233	peptidase activity	molecular_function	0.92423	1	49	1634	584	17799	19	Solyc05g041540.2,Solyc02g071560.2,Solyc08g067100.2,Solyc01g096560.1,Solyc07g045100.1,Solyc04g082120.2,Solyc07g041900.2,Solyc07g055080.2,Solyc02g069100.2,Solyc01g080010.2,Solyc12g010020.1,Solyc01g087850.2,Solyc08g077440.2,Solyc02g076910.2,Solyc05g012480.2,Solyc04g005050.1,Solyc04g064760.2,Solyc05g016310.1,Solyc08g078550.1	30	Solyc02g090180.2,Solyc03g123490.1,Solyc05g051240.1,Solyc01g087780.2,Solyc05g009780.2,Solyc03g005000.2,Solyc04g078740.2,Solyc09g074420.2,Solyc02g076980.2,Solyc02g085760.2,Solyc09g082760.2,Solyc01g096040.2,Solyc09g007640.2,Solyc03g119690.1,Solyc04g015340.2,Solyc11g045250.1,Solyc04g078110.1,Solyc00g140060.2,Solyc08g077890.2,Solyc02g086830.2,Solyc02g092670.1,Solyc10g024320.1,Solyc02g090670.2,Solyc07g…
GO:0031323	regulation of cellular metabolic process	biological_process	0.9246	1	2	1634	47	17799	1	Novel00528	1	Novel01704
GO:0032553	ribonucleotide binding	molecular_function	0.92488	1	1	1634	24	17799	1	Novel01015	0
GO:0046983	protein dimerization activity	molecular_function	0.92519	1	1	1634	28	17799	0		1	Novel01485
GO:0015075	ion transmembrane transporter activity	molecular_function	0.93221	1	1	1634	29	17799	0		1	Novel01710
GO:0019222	regulation of metabolic process	biological_process	0.93442	1	2	1634	49	17799	1	Novel00528	1	Novel01704
GO:0016023	cytoplasmic membrane-bounded vesicle	cellular_component	0.93463	1	1	1634	22	17799	1	Solyc01g080850.2	0
GO:0031410	cytoplasmic vesicle	cellular_component	0.93463	1	1	1634	22	17799	1	Solyc01g080850.2	0
GO:0022892	substrate-specific transporter activity	molecular_function	0.9356	1	4	1634	74	17799	1	Novel01336	3	Solyc01g098630.2,Solyc09g005010.2,Novel01710
GO:0031090	organelle membrane	cellular_component	0.93889	1	1	1634	27	17799	0		1	Novel01710
GO:0034654	nucleobase-containing compound biosynthetic process	biological_process	0.94023	1	3	1634	67	17799	1	Novel00528	2	Novel01704,Novel01710
GO:0022891	substrate-specific transmembrane transporter activity	molecular_function	0.94028	1	1	1634	30	17799	0		1	Novel01710
GO:0006812	cation transport	biological_process	0.94041	1	1	1634	30	17799	0		1	Novel01710
GO:0031982	vesicle	cellular_component	0.94238	1	1	1634	23	17799	1	Solyc01g080850.2	0
GO:0031988	membrane-bounded vesicle	cellular_component	0.94238	1	1	1634	23	17799	1	Solyc01g080850.2	0
GO:0008565	protein transporter activity	molecular_function	0.94333	1	2	1634	43	17799	0		2	Solyc01g098630.2,Solyc09g005010.2
GO:0006811	ion transport	biological_process	0.94536	1	1	1634	31	17799	0		1	Novel01710
GO:0046907	intracellular transport	biological_process	0.94653	1	5	1634	109	17799	3	Solyc08g078070.2,Solyc05g051570.2,Solyc12g009990.1	2	Solyc01g080840.2,Solyc09g009940.2
GO:0005515	protein binding	molecular_function	0.9476	1	21	1634	308	17799	10	Novel01246,Solyc01g081540.2,Solyc03g118040.2,Novel01442,Solyc02g094520.2,Solyc01g079610.2,Solyc10g006540.2,Novel01347,Novel01986,Solyc03g007890.2	11	Solyc10g086570.2,Solyc06g082910.2,Solyc12g013890.1,Solyc01g088080.2,Novel01485,Solyc07g047790.2,Solyc12g009440.1,Solyc05g056310.2,Solyc02g063090.2,Solyc05g010670.2,Solyc09g042740.2
GO:0006793	phosphorus metabolic process	biological_process	0.94786	1	1	1634	31	17799	0		1	Novel01710
GO:0006796	phosphate-containing compound metabolic process	biological_process	0.94786	1	1	1634	31	17799	0		1	Novel01710
GO:0005856	cytoskeleton	cellular_component	0.9487	1	3	1634	70	17799	1	Solyc01g081540.2	2	Solyc07g063610.2,Solyc04g081490.2
GO:0006351	transcription, DNA-dependent	biological_process	0.95341	1	2	1634	53	17799	1	Novel00528	1	Novel01704
GO:0032774	RNA biosynthetic process	biological_process	0.95502	1	2	1634	54	17799	1	Novel00528	1	Novel01704
GO:0051641	cellular localization	biological_process	0.95778	1	5	1634	113	17799	3	Solyc05g051570.2,Solyc12g009990.1,Solyc08g078070.2	2	Solyc09g009940.2,Solyc01g080840.2
GO:0051649	establishment of localization in cell	biological_process	0.95778	1	5	1634	113	17799	3	Solyc05g051570.2,Solyc12g009990.1,Solyc08g078070.2	2	Solyc09g009940.2,Solyc01g080840.2
GO:0043168	anion binding	molecular_function	0.96108	1	1	1634	32	17799	1	Novel01015	0
GO:0016788	hydrolase activity, acting on ester bonds	molecular_function	0.96192	1	18	1634	285	17799	6	Solyc05g007940.2,Solyc10g083630.1,Solyc03g121420.2,Solyc07g053270.2,Solyc01g068380.2,Solyc05g041920.2	12	Solyc10g084160.1,Solyc11g008540.1,Solyc05g053800.2,Solyc11g008620.1,Solyc08g066120.2,Solyc10g080040.1,Solyc01g102370.2,Solyc01g110060.2,Solyc12g014410.1,Solyc07g064330.2,Solyc02g086600.2,Solyc11g007830.1
GO:0005886	plasma membrane	cellular_component	0.96326	1	1	1634	29	17799	0		1	Solyc01g073750.2
GO:0016791	phosphatase activity	molecular_function	0.96393	1	6	1634	111	17799	3	Solyc01g068380.2,Solyc03g121420.2,Solyc07g053270.2	3	Solyc01g110060.2,Solyc11g007830.1,Solyc11g008620.1
GO:0042578	phosphoric ester hydrolase activity	molecular_function	0.96393	1	6	1634	111	17799	3	Solyc07g053270.2,Solyc03g121420.2,Solyc01g068380.2	3	Solyc11g008620.1,Solyc11g007830.1,Solyc01g110060.2
GO:0016043	cellular component organization	biological_process	0.96545	1	16	1634	292	17799	5	Solyc02g094520.2,Solyc10g006540.2,Solyc05g055440.1,Novel01336,Solyc07g005520.1	11	Solyc06g073780.2,Solyc09g042740.2,Solyc04g072260.1,Solyc06g082910.2,Solyc11g066110.1,Solyc03g116170.2,Solyc09g008730.2,Solyc09g010400.2,Solyc10g080940.1,Solyc10g083490.1,Solyc04g081490.2
GO:0016070	RNA metabolic process	biological_process	0.96969	1	12	1634	190	17799	2	Novel00528,Solyc10g076610.1	10	Solyc02g084750.2,Solyc01g111990.2,Solyc01g090200.2,Solyc01g080810.2,Solyc07g008530.1,Solyc01g080150.2,Solyc03g025270.2,Solyc01g100360.2,Solyc01g096870.2,Novel01704
GO:0006913	nucleocytoplasmic transport	biological_process	0.97035	1	2	1634	64	17799	2	Solyc05g051570.2,Solyc08g078070.2	0
GO:0051169	nuclear transport	biological_process	0.97035	1	2	1634	64	17799	2	Solyc08g078070.2,Solyc05g051570.2	0
GO:0031981	nuclear lumen	cellular_component	0.97145	1	2	1634	61	17799	1	Novel00528	1	Solyc05g010480.2
GO:0031974	membrane-enclosed lumen	cellular_component	0.97356	1	2	1634	62	17799	1	Novel00528	1	Solyc05g010480.2
GO:0043233	organelle lumen	cellular_component	0.97356	1	2	1634	62	17799	1	Novel00528	1	Solyc05g010480.2
GO:0070013	intracellular organelle lumen	cellular_component	0.97356	1	2	1634	62	17799	1	Novel00528	1	Solyc05g010480.2
GO:0005488	binding	molecular_function	0.98033	1	447	1634	5464	17799	234	Solyc02g092860.2,Solyc02g079500.2,Solyc02g077370.1,Novel01471,Solyc04g078290.2,Solyc08g067290.2,Solyc06g069780.2,Solyc08g077460.2,Solyc01g091350.2,Solyc07g007820.2,Solyc06g005150.2,Solyc02g094270.1,Solyc06g005160.2,Solyc09g059040.2,Solyc04g009440.2,Solyc07g062500.2,Solyc01g080850.2,Solyc04g016000.2,Solyc11g007200.1,Solyc05g007070.2,Solyc02g065190.2,Solyc09g066400.1,Solyc03g112340.1,Novel00578,Sol…	213	Solyc12g014410.1,Solyc04g071420.2,Solyc06g068140.2,Solyc01g100080.2,Solyc04g081370.2,Solyc03g019890.2,Solyc03g121260.2,Solyc07g066670.2,Solyc09g009190.2,Solyc06g005310.2,Solyc03g118290.2,Solyc04g082010.1,Solyc01g088080.2,Solyc07g008530.1,Solyc01g103440.2,Solyc03g118680.2,Solyc06g048410.2,Solyc05g056070.2,Solyc05g052030.1,Solyc01g086710.2,Solyc07g056020.2,Solyc07g066320.2,Solyc03g117970.2,Solyc07g…
GO:0051276	chromosome organization	biological_process	0.98229	1	5	1634	146	17799	2	Solyc05g055440.1,Solyc02g094520.2	3	Solyc03g116170.2,Solyc06g073780.2,Solyc09g010400.2
GO:0005794	Golgi apparatus	cellular_component	0.9847	1	1	1634	38	17799	1	Solyc10g076780.1	0
GO:0005654	nucleoplasm	cellular_component	0.985	1	1	1634	49	17799	1	Novel00528	0
GO:0006996	organelle organization	biological_process	0.99417	1	8	1634	211	17799	3	Solyc05g055440.1,Solyc02g094520.2,Solyc10g006540.2	5	Solyc06g082910.2,Solyc06g073780.2,Solyc03g116170.2,Solyc09g010400.2,Solyc09g042740.2
GO:0016192	vesicle-mediated transport	biological_process	0.99609	1	8	1634	169	17799	7	Solyc01g006950.2,Solyc09g061620.2,Solyc01g066940.2,Solyc01g080850.2,Solyc08g079520.2,Solyc09g005830.1,Solyc09g005840.1	1	Solyc04g009740.2
GO:0006259	DNA metabolic process	biological_process	0.99614	1	26	1634	438	17799	4	Solyc10g083630.1,Solyc01g091350.2,Solyc05g055440.1,Novel01015	22	Solyc02g081910.1,Solyc06g060150.2,Solyc05g053800.2,Solyc11g040120.1,Solyc03g080010.2,Solyc07g066320.2,Solyc01g096900.2,Solyc02g070780.2,Solyc03g116170.2,Solyc01g110130.2,Solyc02g022830.2,Solyc04g012060.2,Solyc12g057040.1,Solyc01g102810.2,Solyc11g030600.2,Solyc02g082120.2,Solyc07g064330.2,Solyc02g072090.1,Solyc12g021230.1,Solyc09g010400.2,Solyc01g102370.2,Solyc07g005020.2
GO:0097159	organic cyclic compound binding	molecular_function	0.99636	1	176	1634	2473	17799	58	Solyc09g066360.1,Solyc12g005640.1,Solyc01g104740.2,Solyc02g080890.2,Solyc11g069700.1,Solyc01g110310.2,Solyc03g093890.2,Solyc02g090820.2,Solyc03g005500.1,Solyc03g005520.1,Solyc12g010410.1,Solyc10g076370.1,Solyc11g008010.1,Solyc01g057910.2,Solyc09g075420.2,Solyc10g080770.1,Solyc06g066370.2,Solyc05g051200.1,Solyc05g053330.2,Novel00528,Solyc08g078180.1,Solyc04g072070.2,Solyc03g119370.1,Novel01825,Nov…	118	Solyc06g060830.2,Solyc05g047460.2,Solyc03g093550.1,Solyc02g078670.2,Solyc01g087730.2,Solyc03g120910.2,Solyc07g016180.2,Solyc03g110880.2,Solyc08g066120.2,Solyc05g052040.1,Solyc09g005010.2,Solyc03g112150.1,Solyc02g081660.2,Solyc07g045070.2,Solyc01g028870.2,Solyc05g017990.2,Solyc01g065980.2,Solyc02g088340.2,Solyc10g009070.2,Solyc04g051670.2,Solyc03g093560.1,Solyc06g075660.2,Solyc03g111260.2,Solyc01g…
GO:1901363	heterocyclic compound binding	molecular_function	0.99636	1	176	1634	2473	17799	58	Solyc05g055440.1,Solyc12g006280.1,Solyc11g017470.1,Solyc05g053150.1,Novel01827,Novel01825,Novel01015,Solyc10g080770.1,Solyc06g066370.2,Solyc05g053330.2,Novel00528,Solyc05g051200.1,Solyc04g072070.2,Solyc08g078180.1,Solyc03g119370.1,Solyc12g010410.1,Solyc03g005520.1,Solyc11g008010.1,Solyc10g076370.1,Solyc01g057910.2,Solyc09g075420.2,Solyc03g093890.2,Solyc02g090820.2,Solyc03g005500.1,Solyc01g104740.…	118	Solyc10g080350.1,Solyc03g051900.2,Solyc12g021230.1,Solyc05g015510.2,Solyc03g113620.2,Solyc11g008710.1,Solyc06g071790.2,Solyc02g086600.2,Solyc07g005570.2,Solyc05g010660.2,Solyc11g040120.1,Solyc05g005880.2,Solyc07g065260.2,Solyc04g081360.2,Solyc11g008540.1,Solyc01g111420.2,Solyc04g071360.2,Solyc03g025270.2,Solyc12g100160.1,Solyc11g010270.1,Novel01704,Solyc10g078540.1,Solyc02g072090.1,Solyc01g102810…
GO:0003676	nucleic acid binding	molecular_function	0.99668	1	172	1634	2429	17799	54	Solyc02g090820.2,Solyc03g093890.2,Solyc03g005500.1,Solyc11g008010.1,Solyc10g076370.1,Solyc03g005520.1,Solyc12g010410.1,Solyc09g075420.2,Solyc01g057910.2,Solyc12g005640.1,Solyc09g066360.1,Solyc01g104740.2,Solyc11g069700.1,Solyc01g110310.2,Solyc02g080890.2,Solyc05g053150.1,Solyc11g017470.1,Solyc05g055440.1,Solyc12g006280.1,Solyc05g053330.2,Solyc05g051200.1,Solyc06g066370.2,Solyc10g080770.1,Solyc03g…	118	Solyc04g051670.2,Solyc10g009070.2,Solyc02g088340.2,Solyc01g065980.2,Solyc05g017990.2,Solyc01g081490.2,Solyc11g069190.1,Solyc07g005830.2,Solyc03g113270.2,Solyc07g018360.2,Solyc01g065580.2,Solyc03g111260.2,Solyc03g093560.1,Solyc06g075660.2,Solyc12g013990.1,Solyc12g015780.1,Solyc06g005330.2,Solyc11g030600.2,Solyc09g007430.1,Solyc04g077060.2,Solyc02g078670.2,Solyc01g087730.2,Solyc03g093550.1,Solyc06g…
GO:0006139	nucleobase-containing compound metabolic process	biological_process	0.99807	1	47	1634	730	17799	11	Novel00528,Solyc05g051570.2,Novel01015,Solyc07g017780.2,Solyc12g009990.1,Solyc01g091350.2,Solyc08g078070.2,Solyc10g083630.1,Solyc02g087870.2,Solyc05g055440.1,Solyc10g076610.1	36	Solyc07g066320.2,Solyc01g090200.2,Solyc02g070780.2,Solyc05g053800.2,Solyc02g081910.1,Solyc02g084750.2,Solyc01g102370.2,Solyc10g083490.1,Solyc07g005020.2,Solyc07g008530.1,Solyc09g010400.2,Solyc03g025270.2,Solyc02g082120.2,Solyc01g102810.2,Solyc02g072090.1,Solyc01g100360.2,Solyc01g096870.2,Novel01704,Solyc12g057040.1,Novel01710,Solyc01g080810.2,Solyc01g096900.2,Solyc03g080010.2,Solyc11g040120.1,Sol…
GO:0006725	cellular aromatic compound metabolic process	biological_process	0.99831	1	47	1634	733	17799	11	Novel01015,Solyc01g091350.2,Solyc12g009990.1,Solyc07g017780.2,Solyc05g051570.2,Novel00528,Solyc02g087870.2,Solyc10g076610.1,Solyc05g055440.1,Solyc08g078070.2,Solyc10g083630.1	36	Solyc03g025270.2,Solyc09g010400.2,Solyc07g008530.1,Solyc10g083490.1,Solyc07g005020.2,Solyc02g084750.2,Solyc01g102370.2,Solyc12g057040.1,Novel01704,Solyc01g096870.2,Solyc01g100360.2,Solyc02g072090.1,Solyc01g102810.2,Solyc02g082120.2,Solyc02g070780.2,Solyc01g090200.2,Solyc07g066320.2,Solyc02g081910.1,Solyc05g053800.2,Solyc01g080150.2,Solyc12g021230.1,Solyc10g080940.1,Solyc01g111990.2,Solyc04g081490…
GO:0046483	heterocycle metabolic process	biological_process	0.99831	1	47	1634	733	17799	11	Solyc10g076610.1,Solyc05g055440.1,Solyc02g087870.2,Solyc10g083630.1,Solyc08g078070.2,Solyc01g091350.2,Solyc07g017780.2,Solyc12g009990.1,Novel01015,Solyc05g051570.2,Novel00528	36	Solyc04g012060.2,Solyc03g116170.2,Solyc02g022830.2,Solyc01g110130.2,Solyc07g064330.2,Solyc11g030600.2,Solyc01g080150.2,Solyc12g021230.1,Solyc10g080940.1,Solyc01g111990.2,Solyc04g081490.2,Solyc06g060150.2,Solyc11g040120.1,Solyc03g080010.2,Solyc01g080810.2,Solyc01g096900.2,Novel01710,Solyc12g057040.1,Novel01704,Solyc01g096870.2,Solyc01g100360.2,Solyc02g072090.1,Solyc01g102810.2,Solyc02g082120.2,Sol…
GO:1901360	organic cyclic compound metabolic process	biological_process	0.9984	1	47	1634	735	17799	11	Solyc08g078070.2,Solyc10g083630.1,Solyc02g087870.2,Solyc10g076610.1,Solyc05g055440.1,Solyc05g051570.2,Novel00528,Novel01015,Solyc12g009990.1,Solyc07g017780.2,Solyc01g091350.2	36	Solyc03g080010.2,Solyc11g040120.1,Novel01710,Solyc01g080810.2,Solyc01g096900.2,Solyc06g060150.2,Solyc01g080150.2,Solyc12g021230.1,Solyc01g111990.2,Solyc10g080940.1,Solyc04g081490.2,Solyc04g012060.2,Solyc01g110130.2,Solyc02g022830.2,Solyc03g116170.2,Solyc07g064330.2,Solyc11g030600.2,Solyc01g090200.2,Solyc02g070780.2,Solyc07g066320.2,Solyc02g081910.1,Solyc05g053800.2,Solyc09g010400.2,Solyc03g025270…
GO:0090304	nucleic acid metabolic process	biological_process	0.99874	1	38	1634	615	17799	6	Solyc01g091350.2,Novel01015,Novel00528,Solyc10g076610.1,Solyc05g055440.1,Solyc10g083630.1	32	Solyc12g057040.1,Novel01704,Solyc01g096870.2,Solyc01g100360.2,Solyc02g072090.1,Solyc01g102810.2,Solyc02g082120.2,Solyc03g025270.2,Solyc09g010400.2,Solyc07g008530.1,Solyc07g005020.2,Solyc01g102370.2,Solyc02g084750.2,Solyc02g081910.1,Solyc05g053800.2,Solyc02g070780.2,Solyc01g090200.2,Solyc07g066320.2,Solyc04g012060.2,Solyc03g116170.2,Solyc01g110130.2,Solyc02g022830.2,Solyc07g064330.2,Solyc11g030600…
GO:0003677	DNA binding	molecular_function	0.99971	1	121	1634	1897	17799	50	Solyc01g057910.2,Solyc12g099140.1,Solyc09g075420.2,Solyc12g010410.1,Solyc03g005520.1,Solyc09g089910.1,Solyc02g072000.2,Solyc11g008010.1,Solyc10g076370.1,Solyc12g013620.1,Solyc02g077370.1,Solyc03g005500.1,Solyc02g063520.2,Solyc03g093890.2,Solyc12g099340.1,Solyc02g090820.2,Solyc02g080890.2,Solyc01g110310.2,Solyc01g091350.2,Solyc04g009440.2,Solyc02g094270.1,Solyc01g104740.2,Solyc12g005640.1,Solyc09g…	71	Solyc11g030600.2,Solyc09g007430.1,Solyc06g068140.2,Solyc12g015780.1,Solyc06g005330.2,Solyc06g075660.2,Solyc03g093560.1,Solyc06g060150.2,Solyc03g111260.2,Solyc11g069190.1,Solyc11g069470.1,Solyc03g113270.2,Solyc01g081490.2,Solyc01g100080.2,Solyc03g080010.2,Solyc02g088340.2,Solyc01g065980.2,Solyc01g096900.2,Solyc12g014610.1,Solyc04g051670.2,Solyc03g118290.2,Solyc01g096390.2,Solyc06g005310.2,Solyc09g…
GO:0016020	membrane	cellular_component	0.99972	1	5	1634	172	17799	2	Novel00342,Novel00871	3	Novel01645,Solyc01g073750.2,Novel01710
GO:0044425	membrane part	cellular_component	0.99987	1	1	1634	98	17799	0		1	Novel01710
