# Supplementary material for: Transcriptome analysis and functional validation reveal a novel gene, BcCGF1, that enhances fungal virulence by promoting infection‐related development and host penetration
Source: Mol Plant Pathol. 2020 Apr 16;21(6):834–53. doi: 10.1111/mpp.12934 (PMC7214349; doi:10.1111/mpp.12934)
Supplement: Supplementary file 15 — TABLE S8 GO enrichment of the differentially expressed genes in Botrytis cinerea at 24 hr post‐infection [file MPP-21-834-s015.xlsx]

## Sheet: Sheet1
Table S8. GO enrichment of the DEGs in B. cinerea at 24 hr post infection
GO_accession	Description	Term_type	Over_represented_pValue	Corrected_pValue	DEG_item	DEG_list	Bg_item	Bg_list	Up	Up_Gene_names	Down	Down_Gene_names
GO:0030529	ribonucleoprotein complex	cellular_component	9.202e-35	2.952e-31	115	1565	160	6066	0		115	B0510_9460,B0510_5692,Novel01693,B0510_522,B0510_2694,Novel00614,B0510_7174,B0510_3213,Novel00056,B0510_7414,B0510_2189,Novel00478,B0510_9948,B0510_2831,B0510_1030,B0510_4298,Novel00805,B0510_5020,B0510_10261,Novel00313,B0510_9943,Novel01144,Novel00057,Novel00891,Novel01892,B0510_4801,B0510_4773,B0510_7415,B0510_9777,B0510_7612,B0510_1797,B0510_5224,B0510_73,B0510_62,B0510_629,B0510_3191,Novel009…
GO:0003735	structural constituent of ribosome	molecular_function	2.1126e-34	3.3886e-31	98	1565	126	6066	0		98	Novel01892,B0510_4801,Novel00891,B0510_4773,Novel00057,Novel01144,B0510_10261,Novel00805,B0510_5020,B0510_9943,Novel00313,Novel00478,B0510_1030,B0510_2831,B0510_7414,Novel00056,B0510_2189,Novel00614,B0510_522,B0510_2694,B0510_7174,Novel01693,B0510_9460,B0510_5692,B0510_2785,Novel01002,B0510_3408,B0510_129,B0510_7350,B0510_1989,B0510_6655,B0510_1819,B0510_4102,B0510_3242,B0510_73,B0510_62,B0510_52…
GO:0005840	ribosome	cellular_component	6.9534e-34	7.4355e-31	98	1565	127	6066	0		98	Novel01684,B0510_3070,B0510_1798,B0510_787,Novel00008,B0510_5993,B0510_2400,Novel01690,Novel00860,B0510_4145,B0510_1618,B0510_765,B0510_2314,B0510_4579,B0510_1996,B0510_7144,B0510_60,Novel00086,B0510_6314,B0510_3474,B0510_1978,B0510_3473,B0510_2127,B0510_5447,B0510_5526,B0510_4803,B0510_49,B0510_5434,B0510_4372,B0510_6487,Novel00005,Novel00324,B0510_7877,B0510_7296,Novel00906,B0510_2058,B0510_521…
GO:0005198	structural molecule activity	molecular_function	1.4424e-26	1.1568e-23	102	1565	153	6066	1	Novel01485	101	B0510_49,B0510_5434,B0510_4372,B0510_3473,B0510_1978,B0510_2127,B0510_5447,B0510_5526,B0510_4803,B0510_60,Novel00086,B0510_9815,Novel01355,B0510_3474,B0510_6314,B0510_7144,B0510_4145,B0510_1618,B0510_765,B0510_1996,B0510_4579,B0510_2314,Novel00860,B0510_3070,Novel01684,B0510_1798,Novel00008,B0510_5993,B0510_787,B0510_2400,Novel01690,B0510_5203,B0510_9005,Novel00502,B0510_6939,Novel00217,B0510_101…
GO:0043228	non-membrane-bounded organelle	cellular_component	1.9642e-20	1.0502e-17	131	1565	249	6066	3	Novel01689,Novel01375,B0510_3348	128	Novel00860,B0510_1798,Novel00008,B0510_787,B0510_2400,B0510_7144,B0510_4145,B0510_314,B0510_765,B0510_1618,B0510_2127,B0510_1978,B0510_3473,B0510_5526,B0510_60,B0510_3895,B0510_6314,B0510_8991,B0510_49,B0510_4372,B0510_1795,Novel00906,Novel00005,B0510_5210,B0510_2022,B0510_7686,B0510_3323,B0510_8019,B0510_146,B0510_365,Novel00281,Novel01224,B0510_9005,B0510_6939,B0510_9777,B0510_7612,B0510_7628,B…
GO:0043232	intracellular non-membrane-bounded organelle	cellular_component	1.9642e-20	1.0502e-17	131	1565	249	6066	3	Novel01689,Novel01375,B0510_3348	128	B0510_1618,B0510_765,B0510_314,B0510_4145,B0510_7144,B0510_2400,Novel00008,B0510_787,B0510_1798,Novel00860,B0510_4372,B0510_1795,B0510_49,B0510_8991,B0510_6314,B0510_3895,B0510_60,B0510_5526,B0510_3473,B0510_1978,B0510_2127,B0510_7686,B0510_3323,B0510_2022,B0510_5210,Novel00005,Novel00906,B0510_6939,B0510_9005,Novel01224,Novel00281,B0510_365,B0510_146,B0510_8019,B0510_62,B0510_629,B0510_7415,B051…
GO:0006412	translation	biological_process	6.9877e-19	3.2024e-16	117	1565	218	6066	3	B0510_9377,B0510_5363,B0510_5549	114	B0510_6656,Novel00324,B0510_6487,Novel01109,Novel00005,Novel00906,B0510_7296,B0510_7877,B0510_2058,B0510_7686,B0510_3323,Novel01182,B0510_8314,B0510_3154,B0510_5210,B0510_2022,Novel00281,B0510_37,Novel01037,B0510_1503,B0510_768,B0510_365,B0510_9354,B0510_8050,B0510_2600,B0510_8019,B0510_10173,B0510_146,B0510_6939,Novel00502,B0510_5566,B0510_9005,B0510_5203,B0510_2557,Novel01690,B0510_787,Novel000…
GO:0044444	cytoplasmic part	cellular_component	1.4433e-13	5.7877e-11	157	1565	365	6066	9	B0510_8000,Novel01068,B0510_6156,B0510_4668,B0510_5326,Novel01375,B0510_5902,B0510_4068,B0510_944	148	B0510_7296,B0510_7877,B0510_7876,Novel00324,B0510_6487,B0510_7028,Novel01182,B0510_3154,B0510_2058,B0510_9354,B0510_2600,B0510_10173,Novel01037,B0510_1503,B0510_768,Novel00502,B0510_5203,Novel01660,B0510_6633,B0510_708,Novel01690,B0510_10169,B0510_5993,B0510_6421,Novel01684,Novel01051,B0510_3070,B0510_9821,B0510_4579,B0510_1996,B0510_2314,B0510_4803,B0510_5447,B0510_3474,Novel00086,B0510_4879,B05…
GO:0008152	metabolic process	biological_process	1.1707e-12	4.1728e-10	948	1565	3212	6066	497	B0510_2363,B0510_5549,B0510_548,B0510_513,B0510_5328,B0510_6453,B0510_4668,Novel01853,B0510_8116,B0510_5458,B0510_6968,B0510_1,B0510_1553,Novel00365,B0510_1411,B0510_7903,B0510_3605,B0510_4283,B0510_9619,B0510_7074,B0510_9612,B0510_3026,Novel01607,B0510_7472,B0510_3341,B0510_7481,B0510_2884,B0510_5913,B0510_7077,B0510_9658,B0510_5939,B0510_5957,B0510_2991,B0510_8000,B0510_3496,B0510_225,Novel0173…	451	B0510_7708,B0510_1053,B0510_2612,B0510_5224,B0510_1198,B0510_700,B0510_2376,B0510_8778,B0510_8059,B0510_9460,Novel01889,B0510_6344,B0510_534,B0510_3068,Novel00313,B0510_6226,Novel01144,Novel00216,B0510_5993,B0510_1988,B0510_8037,B0510_9821,Novel00086,B0510_8073,B0510_3538,B0510_7682,B0510_867,B0510_6487,B0510_4933,B0510_3233,B0510_7296,B0510_6429,B0510_9041,Novel01642,B0510_6970,B0510_2120,B0510_…
GO:0008150	biological_process	biological_process	5.9926e-12	1.9224e-09	1182	1565	4172	6066	650	B0510_9536,B0510_5558,B0510_184,B0510_4329,B0510_3367,B0510_254,Novel00643,B0510_7962,B0510_5068,B0510_4818,B0510_4365,B0510_9575,B0510_9631,B0510_8076,B0510_1574,B0510_1240,B0510_9800,B0510_3271,B0510_8304,B0510_1736,B0510_10204,B0510_2467,B0510_5286,B0510_3351,B0510_9165,B0510_5594,B0510_2202,B0510_4409,B0510_4218,B0510_8870,B0510_10339,B0510_3721,B0510_1363,B0510_8241,B0510_7253,B0510_2287,B05…	532	Novel00772,B0510_1216,Novel00567,B0510_3839,B0510_6686,B0510_8313,B0510_9948,B0510_2831,B0510_3042,B0510_4773,B0510_1078,B0510_2204,B0510_9832,B0510_4757,B0510_3064,B0510_7256,B0510_6219,B0510_4701,B0510_1670,B0510_2022,B0510_1951,B0510_7544,B0510_9403,B0510_5994,Novel01100,B0510_8205,B0510_2806,B0510_2245,B0510_5619,B0510_2919,B0510_6566,B0510_2400,B0510_1375,B0510_4505,B0510_7144,B0510_765,Nove…
GO:0005737	cytoplasm	cellular_component	9.1286e-12	2.6622e-09	210	1565	548	6066	21	Novel01573,B0510_4068,B0510_944,B0510_2,Novel01375,B0510_7184,B0510_5902,Novel00745,B0510_6156,B0510_5219,B0510_1402,B0510_5326,B0510_4668,Novel00965,B0510_1027,Novel00685,B0510_8169,B0510_8000,B0510_7593,Novel00946,Novel01068	189	Novel00567,B0510_6206,Novel00614,B0510_522,B0510_2189,B0510_7693,B0510_4864,B0510_7414,Novel00056,B0510_2833,B0510_1030,B0510_2831,B0510_9943,B0510_4522,B0510_10261,Novel00805,B0510_5020,B0510_2744,B0510_9417,B0510_4773,Novel01892,Novel00891,B0510_1078,B0510_3765,B0510_9777,B0510_7612,B0510_7415,B0510_629,B0510_62,B0510_6627,B0510_4605,B0510_9832,B0510_7678,B0510_3242,B0510_1989,B0510_7847,B0510_…
GO:0032991	macromolecular complex	cellular_component	8.5502e-10	2.2858e-07	174	1565	459	6066	6	B0510_3348,Novel01362,Novel01375,Novel01901,B0510_6596,Novel00876	168	B0510_4803,B0510_5447,B0510_3474,B0510_3411,Novel00086,B0510_4879,B0510_590,B0510_65,B0510_5434,B0510_6901,B0510_389,Novel01690,B0510_5993,B0510_216,B0510_6421,Novel01684,Novel01051,B0510_3070,B0510_4579,B0510_1996,B0510_2314,B0510_1988,B0510_2600,B0510_9354,B0510_10173,Novel01037,B0510_1503,B0510_768,Novel00502,B0510_5203,B0510_3234,B0510_6633,Novel00447,B0510_7296,B0510_7877,B0510_7876,B0510_26…
GO:0044391	ribosomal subunit	cellular_component	2.2125e-08	5.3868e-06	15	1565	16	6066	0		15	B0510_1978,B0510_3473,B0510_7612,B0510_9777,B0510_10261,B0510_1798,B0510_2189,B0510_3154,B0510_2022,B0510_7414,B0510_6939,B0510_629,B0510_2694,B0510_522,B0510_2314
GO:0071704	organic substance metabolic process	biological_process	2.3508e-08	5.3868e-06	660	1565	2216	6066	271	B0510_4920,B0510_7514,B0510_6947,B0510_3593,B0510_10218,B0510_5006,B0510_4541,Novel01068,B0510_4130,B0510_6788,B0510_4680,B0510_3348,B0510_3166,B0510_3101,B0510_326,B0510_1421,B0510_4248,B0510_1061,B0510_3317,B0510_8797,B0510_607,B0510_7294,B0510_6786,B0510_277,B0510_8391,B0510_7421,B0510_1402,B0510_6847,B0510_10026,B0510_1020,B0510_8514,Novel01843,B0510_3668,B0510_3292,B0510_10327,B0510_4383,B05…	389	B0510_3474,B0510_483,B0510_590,B0510_7709,B0510_5434,B0510_5843,B0510_8470,B0510_2866,B0510_4797,B0510_7477,B0510_389,B0510_216,Novel01690,B0510_6065,B0510_3070,Novel01051,B0510_3939,B0510_4579,B0510_8050,B0510_10173,Novel01037,B0510_1503,Novel00502,B0510_7835,B0510_3654,Novel00447,B0510_6656,B0510_313,B0510_2050,B0510_129,B0510_6655,B0510_7350,B0510_2452,B0510_1357,B0510_7022,B0510_5629,B0510_23…
GO:0044238	primary metabolic process	biological_process	6.1609e-08	1.3176e-05	627	1565	2105	6066	251	B0510_9043,B0510_4117,B0510_5179,B0510_2808,Novel01921,B0510_8755,B0510_7224,B0510_8830,B0510_656,B0510_3001,B0510_2391,Novel00723,B0510_6415,B0510_5338,B0510_1423,B0510_1799,B0510_4618,B0510_8559,B0510_7184,B0510_2797,B0510_2072,B0510_9377,B0510_6774,B0510_2112,B0510_3088,B0510_4200,B0510_9164,B0510_6194,B0510_6990,B0510_8056,B0510_6440,Novel01689,B0510_6370,B0510_8275,B0510_883,Novel00580,B0510…	376	Novel00805,B0510_6301,B0510_163,B0510_2233,B0510_8698,B0510_3683,B0510_7414,B0510_7984,Novel00056,B0510_2085,B0510_6926,B0510_149,B0510_1989,B0510_3598,Novel01487,B0510_2785,B0510_6945,B0510_62,Novel01221,B0510_6627,B0510_3428,Novel00281,B0510_2714,Novel00647,B0510_8238,B0510_9005,B0510_5566,Novel00005,B0510_2959,B0510_10363,B0510_3323,B0510_34,B0510_9426,B0510_950,B0510_7607,B0510_1798,B0510_373…
GO:0016491	oxidoreductase activity	molecular_function	4.4218e-07	8.8656e-05	287	1565	879	6066	193	B0510_9170,Novel00685,B0510_879,B0510_7442,Novel00965,B0510_3092,B0510_8147,B0510_759,B0510_9686,B0510_9155,B0510_9114,Novel01208,B0510_830,B0510_2958,Novel00667,B0510_5517,B0510_10035,B0510_6365,B0510_3512,B0510_3926,B0510_4887,Novel00580,B0510_10138,B0510_6904,B0510_5324,B0510_3877,B0510_9152,B0510_5366,B0510_5869,B0510_9368,B0510_2930,B0510_8871,B0510_2625,B0510_624,B0510_549,B0510_7021,B0510_…	94	B0510_3380,Novel00052,Novel00977,Novel01028,B0510_8390,Novel00998,B0510_9949,B0510_3768,B0510_2065,B0510_3131,B0510_9024,Novel01619,B0510_1905,B0510_7568,Novel00034,B0510_8739,Novel01660,B0510_7553,B0510_2364,B0510_8594,Novel01541,B0510_4074,B0510_5627,B0510_7847,B0510_6768,B0510_1016,B0510_9831,B0510_4154,B0510_1810,B0510_2493,B0510_4000,B0510_2233,B0510_9094,Novel01625,B0510_7718,B0510_202,B051…
GO:0005975	carbohydrate metabolic process	biological_process	5.3588e-07	0.00010112	119	1565	314	6066	92	Novel01907,B0510_6362,B0510_3088,Novel01945,B0510_9305,B0510_7762,B0510_739,B0510_722,B0510_1421,B0510_326,B0510_9377,B0510_8304,B0510_3271,B0510_5815,B0510_5406,B0510_6778,B0510_9165,B0510_9884,B0510_2072,B0510_1969,B0510_3101,B0510_640,B0510_4252,B0510_6007,B0510_6217,B0510_3155,Novel00946,B0510_3701,B0510_4107,Novel01813,B0510_1817,B0510_536,B0510_6788,B0510_3556,B0510_7593,Novel01923,B0510_10…	27	Novel00080,Novel01642,B0510_5627,B0510_2050,B0510_7079,B0510_9394,B0510_6970,B0510_1561,B0510_7682,B0510_5843,Novel01459,B0510_7984,B0510_6344,Novel00567,Novel00585,B0510_163,B0510_5033,Novel00101,B0510_9514,B0510_980,B0510_1078,B0510_9831,Novel00052,B0510_364,B0510_7395,B0510_2452,B0510_700
GO:0019538	protein metabolic process	biological_process	3.9922e-06	0.00069798	223	1565	674	6066	57	B0510_7455,B0510_3166,B0510_8396,B0510_9243,B0510_6740,B0510_8157,B0510_3593,B0510_6605,B0510_441,B0510_4680,B0510_225,B0510_3668,B0510_5471,Novel00580,B0510_8275,Novel00310,B0510_450,B0510_7909,B0510_9232,B0510_5549,B0510_4002,B0510_10304,Novel00760,B0510_4619,B0510_6786,B0510_7241,B0510_7903,B0510_9377,B0510_6964,B0510_2797,B0510_4607,B0510_7184,B0510_6062,B0510_5638,B0510_6333,B0510_6440,B0510…	166	B0510_7877,B0510_7296,B0510_6487,Novel00324,B0510_6656,B0510_2424,B0510_2684,B0510_3154,Novel01182,Novel01642,B0510_7173,B0510_2058,B0510_10173,B0510_9354,B0510_2600,B0510_8050,B0510_768,B0510_1503,Novel01037,B0510_2557,B0510_5203,Novel00502,B0510_6633,B0510_8563,B0510_10237,B0510_1584,B0510_7517,B0510_2041,B0510_3070,Novel01684,B0510_6914,B0510_5993,B0510_10169,Novel01690,B0510_4579,B0510_1996,B…
GO:0004553	hydrolase activity, hydrolyzing O-glycosyl compounds	molecular_function	4.1339e-06	0.00069798	74	1565	179	6066	63	B0510_1411,B0510_1084,B0510_1497,B0510_6968,B0510_2438,B0510_1423,B0510_2363,B0510_9631,B0510_5093,B0510_3047,B0510_5458,Novel01853,B0510_6596,B0510_7077,B0510_2884,B0510_6708,B0510_5913,B0510_5957,B0510_4593,Novel01070,B0510_5939,B0510_8755,B0510_5558,B0510_9619,B0510_4283,B0510_4891,B0510_2137,B0510_7233,B0510_4920,B0510_7514,B0510_4175,B0510_8692,B0510_6782,B0510_3256,B0510_8056,B0510_10218,No…	11	B0510_364,B0510_7395,B0510_2452,B0510_980,B0510_163,B0510_5033,Novel01459,B0510_7682,B0510_6970,B0510_7079,B0510_9394
GO:0015935	small ribosomal subunit	cellular_component	5.7937e-06	0.0009293	9	1565	9	6066	0		9	B0510_629,B0510_2314,B0510_3154,B0510_2022,B0510_7414,B0510_1798,B0510_3473,B0510_7612,B0510_10261
GO:0055114	oxidation-reduction process	biological_process	7.0736e-06	0.0010806	233	1565	708	6066	152	Novel00308,Novel00643,Novel01274,B0510_7670,B0510_6327,B0510_9575,B0510_1856,B0510_3847,B0510_9003,B0510_8076,B0510_1574,B0510_3132,Novel01719,B0510_3080,B0510_8193,B0510_3255,B0510_5979,B0510_4315,B0510_1376,B0510_6912,B0510_3158,Novel00950,B0510_1240,Novel01219,B0510_8601,B0510_3702,B0510_4268,B0510_9998,B0510_7224,B0510_2670,B0510_4996,B0510_6984,Novel01275,B0510_10161,B0510_1304,B0510_254,B05…	81	B0510_2493,Novel00641,Novel00174,B0510_10321,B0510_1810,B0510_4154,B0510_9831,Novel01582,B0510_7847,B0510_7999,B0510_6768,B0510_7463,Novel00087,B0510_7984,B0510_4864,B0510_1746,B0510_8313,B0510_7373,B0510_4522,B0510_9094,B0510_2233,B0510_4000,B0510_5619,B0510_1476,B0510_6997,B0510_202,B0510_1511,B0510_2590,B0510_7560,B0510_4543,B0510_8137,B0510_1951,B0510_3624,Novel00080,B0510_2565,B0510_7013,Nov…
GO:0044267	cellular protein metabolic process	biological_process	1.0467e-05	0.0014972	180	1565	533	6066	20	B0510_225,B0510_4680,B0510_9243,B0510_8396,B0510_5549,B0510_4002,Novel00580,B0510_8275,B0510_450,B0510_7909,B0510_6333,B0510_7184,B0510_6062,B0510_9377,B0510_6964,B0510_4655,B0510_5011,B0510_4672,B0510_5363,B0510_1533	160	B0510_476,B0510_5447,B0510_4803,Novel00086,B0510_483,B0510_3474,B0510_5434,B0510_867,B0510_7709,B0510_65,B0510_8563,B0510_10237,B0510_1584,B0510_2041,B0510_7517,Novel01684,B0510_3070,B0510_6914,B0510_5993,B0510_10169,Novel01690,B0510_4579,B0510_1996,B0510_10173,B0510_8050,B0510_9354,B0510_2600,B0510_768,B0510_1503,Novel01037,B0510_2557,B0510_5203,Novel00502,B0510_6633,B0510_7877,B0510_7296,B0510_…
GO:0016798	hydrolase activity, acting on glycosyl bonds	molecular_function	1.0734e-05	0.0014972	74	1565	183	6066	63	B0510_5558,B0510_9619,B0510_4283,B0510_8755,B0510_4891,B0510_2137,B0510_2884,B0510_6708,B0510_5913,B0510_7077,B0510_6596,B0510_5939,Novel01070,B0510_5957,B0510_4593,B0510_9631,B0510_5093,B0510_2363,B0510_1423,Novel01853,B0510_5458,B0510_3047,B0510_6968,B0510_1497,B0510_1084,B0510_1411,B0510_2438,B0510_6778,B0510_5815,B0510_5406,B0510_8304,B0510_326,B0510_7762,B0510_9305,Novel01945,B0510_3088,B051…	11	Novel01459,B0510_5033,B0510_163,B0510_980,B0510_2452,B0510_7395,B0510_364,B0510_6970,B0510_9394,B0510_7079,B0510_7682
GO:0022613	ribonucleoprotein complex biogenesis	biological_process	1.8287e-05	0.0023466	26	1565	47	6066	0		26	B0510_8208,B0510_4011,B0510_777,B0510_590,B0510_1795,Novel00217,B0510_6552,B0510_6804,B0510_1138,B0510_4298,B0510_8778,B0510_149,B0510_4749,B0510_3411,B0510_9948,B0510_95,B0510_1198,B0510_6159,B0510_9466,B0510_3191,B0510_685,B0510_1988,B0510_314,B0510_4797,B0510_4850,B0510_216
GO:0042254	ribosome biogenesis	biological_process	1.8287e-05	0.0023466	26	1565	47	6066	0		26	B0510_314,B0510_1988,B0510_685,B0510_9466,B0510_6159,B0510_3191,B0510_1198,B0510_95,B0510_216,B0510_4850,B0510_4797,Novel00217,B0510_1795,B0510_8208,B0510_777,B0510_4011,B0510_590,B0510_9948,B0510_3411,B0510_4749,B0510_149,B0510_4298,B0510_8778,B0510_6804,B0510_1138,B0510_6552
GO:0016052	carbohydrate catabolic process	biological_process	2.4846e-05	0.0030656	27	1565	50	6066	17	B0510_5939,B0510_2930,Novel01070,B0510_2884,B0510_4252,Novel00965,B0510_4175,B0510_53,B0510_2137,B0510_3711,B0510_1856,Novel00946,B0510_5458,B0510_4107,B0510_4541,B0510_722,B0510_6361	10	B0510_7079,B0510_163,B0510_9394,B0510_9831,B0510_2452,B0510_364,B0510_7395,B0510_6344,Novel01459,Novel00080
GO:0030246	carbohydrate binding	molecular_function	4.0882e-05	0.0048574	28	1565	54	6066	24	B0510_5957,B0510_4299,B0510_6782,B0510_5939,B0510_8056,B0510_2438,B0510_6749,B0510_2930,B0510_53,B0510_6596,B0510_7077,B0510_2884,B0510_7514,B0510_2082,B0510_8193,B0510_1856,B0510_6362,B0510_1817,B0510_2137,B0510_3711,B0510_6361,B0510_5406,B0510_2363,B0510_5006	4	B0510_7395,B0510_2452,B0510_8037,B0510_2565
GO:0003824	catalytic activity	molecular_function	5.9065e-05	0.0067671	892	1565	3205	6066	551	B0510_2884,B0510_5913,B0510_7077,B0510_9658,B0510_8696,B0510_7582,B0510_5939,B0510_9923,B0510_5957,B0510_9619,B0510_4283,B0510_7074,B0510_9612,B0510_3026,Novel01607,B0510_7472,B0510_31,B0510_7481,B0510_3341,B0510_1,B0510_6968,B0510_1553,B0510_1015,Novel00365,B0510_1411,B0510_7903,B0510_3605,B0510_8842,B0510_7829,B0510_2363,B0510_5549,B0510_513,B0510_5328,B0510_6453,Novel01853,B0510_8116,B0510_466…	341	B0510_3381,B0510_6226,Novel01144,Novel00709,Novel00216,Novel01889,B0510_6344,B0510_7546,B0510_534,B0510_3068,B0510_700,B0510_354,B0510_2376,B0510_7708,B0510_1053,B0510_6970,B0510_2120,B0510_1849,B0510_2259,B0510_831,B0510_1138,B0510_3234,B0510_2769,Novel01894,B0510_4933,B0510_6429,B0510_9041,Novel01642,B0510_8073,B0510_3538,B0510_5027,B0510_2643,B0510_7682,B0510_5894,Novel00681,B0510_8037,B0510_9…
GO:0044710	single-organism metabolic process	biological_process	7.1508e-05	0.0079103	365	1565	1201	6066	200	Novel01138,B0510_6984,B0510_1304,B0510_254,B0510_8340,Novel01573,B0510_3702,B0510_4268,B0510_9536,B0510_2670,B0510_4557,B0510_3953,Novel01719,B0510_3080,B0510_5979,B0510_4315,B0510_1376,B0510_2,B0510_1240,Novel00950,B0510_8601,Novel00643,Novel01656,Novel00308,B0510_9575,B0510_3847,B0510_8076,B0510_9003,B0510_1574,B0510_1590,B0510_4083,B0510_2398,B0510_5473,B0510_6799,B0510_127,B0510_2641,B0510_15…	165	B0510_4522,Novel00433,B0510_2236,B0510_6206,B0510_7463,Novel00087,B0510_4864,B0510_1746,B0510_3839,B0510_8313,B0510_7373,Novel00771,B0510_4701,B0510_3165,Novel01582,B0510_7999,Novel00641,Novel00174,B0510_10321,B0510_9832,Novel01876,B0510_5994,B0510_9403,Novel01224,Novel00797,B0510_2806,Novel01136,B0510_10275,B0510_7560,B0510_8137,B0510_4543,B0510_8314,B0510_1951,Novel00080,B0510_4551,B0510_7030,B…
GO:0009058	biosynthetic process	biological_process	0.00013857	0.014818	328	1565	1082	6066	83	B0510_9049,B0510_469,B0510_5363,B0510_5979,B0510_1240,B0510_2,B0510_8177,B0510_6617,B0510_9003,Novel01656,B0510_7826,B0510_10204,B0510_4316,B0510_5286,B0510_9129,B0510_739,B0510_1036,B0510_127,B0510_4383,B0510_10327,B0510_8617,B0510_7253,B0510_9920,B0510_3292,B0510_277,B0510_8391,B0510_607,B0510_1553,B0510_7294,Novel01853,B0510_5549,B0510_7421,B0510_548,B0510_3414,B0510_5367,B0510_4130,B0510_6788…	245	B0510_4773,Novel00433,B0510_9943,B0510_8409,B0510_5020,B0510_10261,B0510_2831,B0510_1030,B0510_3839,B0510_1746,Novel01444,Novel00087,B0510_4864,B0510_522,B0510_7373,Novel00614,B0510_311,B0510_6206,B0510_4701,B0510_3165,B0510_7999,B0510_1838,B0510_10259,Novel00771,B0510_5727,B0510_9832,B0510_629,B0510_7612,B0510_1078,Novel00623,Novel00797,Novel01136,B0510_7856,B0510_146,B0510_8019,B0510_365,B0510_…
GO:1901576	organic substance biosynthetic process	biological_process	0.00014776	0.015164	314	1565	1031	6066	77	B0510_3292,B0510_5549,B0510_548,B0510_7421,Novel01853,B0510_7294,B0510_1553,B0510_607,B0510_8391,B0510_277,B0510_3414,B0510_2991,B0510_6947,B0510_6788,B0510_4130,B0510_5367,B0510_5363,B0510_469,B0510_9049,Novel01656,B0510_9003,B0510_8177,B0510_6617,B0510_2,B0510_1240,B0510_5979,B0510_127,B0510_1036,B0510_739,B0510_9129,B0510_5286,B0510_10204,B0510_4316,B0510_8617,B0510_7253,B0510_10327,B0510_4383…	237	B0510_9484,B0510_9460,B0510_2694,B0510_3068,Novel00478,Novel00313,Novel00057,Novel01144,Novel00585,B0510_4801,B0510_2612,B0510_2339,B0510_4535,B0510_73,B0510_5224,B0510_2376,B0510_1357,B0510_7350,B0510_6655,B0510_129,B0510_5629,B0510_6487,B0510_6656,B0510_313,B0510_7296,Novel00447,B0510_6429,B0510_9041,Novel01642,B0510_1503,Novel01037,B0510_10173,B0510_831,B0510_2600,B0510_8050,B0510_1849,B0510_7…
GO:0010467	gene expression	biological_process	0.00015126	0.015164	246	1565	788	6066	54	B0510_607,B0510_8391,B0510_277,B0510_5549,B0510_548,B0510_7421,B0510_9462,B0510_9074,B0510_7675,B0510_3292,B0510_6289,B0510_6027,Novel01478,B0510_6180,B0510_8871,B0510_5367,B0510_4705,B0510_664,B0510_651,B0510_2991,B0510_6947,B0510_396,B0510_3414,B0510_1808,B0510_656,B0510_8177,B0510_6617,B0510_6415,Novel00723,B0510_3498,B0510_9049,B0510_2808,B0510_5179,B0510_10181,B0510_410,B0510_5363,Novel01921…	192	B0510_4102,B0510_14,B0510_1819,Novel00968,B0510_3555,B0510_7350,B0510_6655,B0510_129,B0510_6804,B0510_4658,B0510_8778,B0510_3408,B0510_7489,B0510_1797,B0510_73,B0510_5224,B0510_1198,B0510_3191,B0510_8786,Novel00478,Novel00313,Novel00057,Novel01144,B0510_7836,B0510_4801,B0510_5692,Novel01619,B0510_9460,Novel01693,B0510_4445,Novel01889,B0510_7174,B0510_2694,B0510_3068,B0510_9357,Novel00086,B0510_34…
GO:0005730	nucleolus	cellular_component	0.00027689	0.026917	16	1565	27	6066	0		16	B0510_1198,B0510_6159,B0510_3191,B0510_314,B0510_1988,B0510_4056,B0510_4011,B0510_590,B0510_1795,B0510_4749,B0510_149,B0510_6804,B0510_1138,B0510_8778,B0510_3411,B0510_644
GO:0045226	extracellular polysaccharide biosynthetic process	biological_process	0.00031097	0.028503	6	1565	6	6066	5	Novel01813,Novel01853,Novel00745,Novel00685,B0510_2625	1	B0510_5627
GO:0046379	extracellular polysaccharide metabolic process	biological_process	0.00031097	0.028503	6	1565	6	6066	5	Novel01853,Novel01813,Novel00745,Novel00685,B0510_2625	1	B0510_5627
GO:0044249	cellular biosynthetic process	biological_process	0.00033329	0.0297	304	1565	1005	6066	73	B0510_5979,B0510_2,B0510_1240,B0510_8177,B0510_6617,B0510_9003,Novel01656,B0510_9049,B0510_469,B0510_5363,B0510_4383,B0510_10327,B0510_8617,B0510_7253,B0510_10204,B0510_4316,B0510_5286,B0510_9129,B0510_1036,B0510_127,B0510_277,B0510_8391,B0510_607,B0510_1553,Novel01853,B0510_5549,B0510_548,B0510_7421,B0510_3292,B0510_5367,B0510_4130,B0510_6947,B0510_2991,B0510_3414,B0510_656,B0510_8559,B0510_3498…	231	B0510_4701,B0510_3165,B0510_7999,B0510_1838,B0510_5727,B0510_9832,B0510_629,B0510_7612,B0510_4773,Novel00433,B0510_8409,B0510_9943,B0510_10261,B0510_5020,B0510_1030,B0510_2831,Novel00087,B0510_1746,B0510_4864,B0510_3839,Novel00614,B0510_522,B0510_7373,B0510_6206,B0510_311,B0510_1818,B0510_49,B0510_2127,B0510_3473,B0510_1978,B0510_60,B0510_7144,B0510_8003,B0510_765,B0510_427,B0510_1618,B0510_2919,…
GO:0022857	transmembrane transporter activity	molecular_function	0.00038316	0.033221	112	1565	331	6066	80	B0510_10360,B0510_2121,B0510_7643,B0510_8961,B0510_4320,B0510_4272,B0510_1057,B0510_9556,B0510_9525,B0510_9923,B0510_5212,B0510_9912,B0510_2154,B0510_8181,Novel01081,B0510_3611,Novel01138,B0510_1096,B0510_9487,B0510_1074,B0510_6074,B0510_7733,B0510_2949,B0510_6188,B0510_7962,B0510_5098,B0510_7974,B0510_7654,B0510_8842,B0510_2176,B0510_5337,B0510_10025,B0510_7917,Novel01451,B0510_9601,B0510_6823,B…	32	B0510_9810,B0510_7546,B0510_8533,B0510_8313,B0510_1055,Novel00772,Novel00433,Novel01625,B0510_7696,Novel00561,B0510_5154,B0510_6607,B0510_4757,B0510_9949,Novel01094,B0510_4595,B0510_8029,B0510_6225,Novel00337,Novel01028,B0510_5610,B0510_7876,Novel01660,B0510_6954,B0510_9038,B0510_8710,B0510_7961,Novel00069,Novel01051,B0510_1375,Novel01537,B0510_2655
GO:0019751	polyol metabolic process	biological_process	0.00043903	0.036749	7	1565	8	6066	6	B0510_6007,Novel00965,B0510_6453,B0510_3556,B0510_5273,Novel00946	1	B0510_5843
GO:0003723	RNA binding	molecular_function	0.00044676	0.036749	61	1565	161	6066	6	B0510_6906,B0510_31,B0510_4383,Novel01451,B0510_8559,B0510_3990	55	B0510_3654,Novel01144,B0510_6396,B0510_4773,B0510_7836,B0510_5203,B0510_4011,B0510_2557,B0510_9987,B0510_3042,B0510_37,B0510_4749,B0510_8262,B0510_3505,B0510_9354,B0510_8050,B0510_10261,B0510_2259,B0510_2744,Novel01889,B0510_7174,B0510_3199,B0510_2694,B0510_522,B0510_2189,B0510_7414,B0510_7686,B0510_3213,B0510_7541,B0510_6656,B0510_3683,B0510_65,B0510_867,B0510_777,B0510_4377,B0510_4427,Novel0096…
GO:0004175	endopeptidase activity	molecular_function	0.00046465	0.037265	41	1565	98	6066	27	B0510_6740,B0510_8157,B0510_9232,B0510_4117,B0510_3166,B0510_9043,B0510_4607,B0510_8830,B0510_2561,B0510_7903,B0510_6990,B0510_4619,B0510_1807,B0510_3001,B0510_6786,B0510_2759,B0510_441,B0510_1799,Novel00391,B0510_6980,B0510_8230,B0510_3593,B0510_3717,B0510_6440,B0510_5441,B0510_4365,B0510_5338	14	Novel00647,Novel00709,Novel00712,B0510_3958,B0510_8356,B0510_534,B0510_4641,Novel01889,B0510_1670,B0510_3073,B0510_804,Novel00658,B0510_1043,B0510_1278
GO:0003674	molecular_function	molecular_function	0.0005175	0.040491	1415	1565	5352	6066	785	B0510_3852,B0510_4920,B0510_5529,B0510_7514,B0510_6669,B0510_3776,B0510_9793,B0510_5423,B0510_6788,B0510_6648,Novel01068,B0510_4489,B0510_4130,B0510_4030,Novel01347,B0510_220,B0510_223,B0510_3101,B0510_1939,B0510_282,B0510_5904,B0510_2743,Novel00224,B0510_10109,B0510_8043,B0510_4248,B0510_1061,B0510_8974,B0510_326,B0510_1421,B0510_8391,B0510_4037,B0510_9134,B0510_6786,B0510_2891,B0510_5345,B0510_…	630	B0510_7709,B0510_5434,B0510_483,B0510_4579,Novel01388,B0510_6615,B0510_4683,Novel00367,Novel01051,B0510_2866,B0510_6901,B0510_3654,B0510_8866,Novel01037,B0510_1503,B0510_8050,B0510_1950,B0510_10173,B0510_6857,B0510_313,Novel00392,B0510_7022,B0510_2452,B0510_142,B0510_129,B0510_7350,B0510_73,B0510_4535,Novel00101,B0510_980,B0510_2819,B0510_9764,B0510_4273,Novel01390,B0510_3073,B0510_1561,Novel0096…
GO:0034470	ncRNA processing	biological_process	0.00053438	0.040816	32	1565	72	6066	0		32	B0510_14,B0510_3411,B0510_149,B0510_9716,B0510_8778,B0510_4658,B0510_6552,B0510_6804,Novel00034,Novel01582,B0510_1795,B0510_590,B0510_777,B0510_216,B0510_1476,B0510_4797,B0510_7477,B0510_1988,B0510_3191,B0510_1198,B0510_4605,B0510_9186,B0510_4298,Novel00217,B0510_8739,B0510_4011,Novel00724,Novel01619,B0510_6159,B0510_3068,B0510_9357,Novel00087
GO:0009059	macromolecule biosynthetic process	biological_process	0.00070529	0.052618	230	1565	749	6066	63	B0510_607,Novel00685,B0510_8391,B0510_277,B0510_5549,B0510_548,B0510_7421,Novel01853,B0510_9462,B0510_9074,B0510_3244,B0510_7675,B0510_3292,B0510_6289,B0510_6027,Novel01478,B0510_6180,B0510_2625,B0510_8871,B0510_5367,B0510_4705,B0510_664,B0510_651,B0510_2991,B0510_6947,B0510_6788,Novel01813,B0510_396,B0510_3414,B0510_1808,B0510_656,B0510_8177,B0510_6617,B0510_6415,Novel00723,Novel01656,B0510_8559…	167	B0510_1819,B0510_4102,Novel00968,B0510_3555,B0510_7350,B0510_6655,B0510_129,B0510_3408,B0510_7235,B0510_1797,B0510_2612,B0510_73,B0510_5224,B0510_8786,Novel00478,Novel00313,Novel00057,Novel01144,Novel00585,B0510_4801,B0510_1055,B0510_5692,B0510_9460,Novel01693,B0510_1905,B0510_10228,B0510_7174,B0510_9214,B0510_2694,Novel00086,B0510_3474,B0510_4803,B0510_5447,B0510_476,B0510_867,B0510_65,B0510_543…
GO:0016627	oxidoreductase activity, acting on the CH-CH group of donors	molecular_function	0.00075008	0.054687	22	1565	45	6066	8	B0510_5328,B0510_4218,Novel00058,B0510_5885,B0510_1710,B0510_6194,B0510_8169,B0510_6748	14	Novel00087,B0510_8594,B0510_2364,B0510_7477,B0510_1476,B0510_2065,B0510_7568,Novel01823,B0510_7999,B0510_8739,Novel00034,Novel01863,B0510_2714,B0510_9094
GO:0022804	active transmembrane transporter activity	molecular_function	0.00080802	0.057603	36	1565	91	6066	27	B0510_7654,B0510_228,B0510_535,B0510_6083,B0510_5098,B0510_852,B0510_6188,B0510_6074,B0510_3852,Novel01451,B0510_6776,B0510_7917,B0510_8842,B0510_5904,B0510_937,B0510_10360,B0510_912,B0510_3611,B0510_3351,Novel01138,B0510_1096,B0510_2154,Novel01081,B0510_9923,B0510_6152,B0510_5158,B0510_500	9	Novel01051,Novel00337,B0510_2655,B0510_6225,B0510_4595,B0510_7876,B0510_8533,B0510_7546,B0510_7696
GO:1901615	organic hydroxy compound metabolic process	biological_process	0.00088472	0.0617	23	1565	48	6066	21	B0510_6453,B0510_3556,B0510_4042,B0510_4452,Novel00946,B0510_547,B0510_3930,Novel01068,B0510_4668,B0510_4248,B0510_5273,B0510_9575,B0510_7074,B0510_1811,B0510_8175,B0510_1214,B0510_7820,Novel00965,B0510_624,B0510_6007,B0510_10138	2	B0510_6206,B0510_5843
GO:0034645	cellular macromolecule biosynthetic process	biological_process	0.00090687	0.061899	227	1565	741	6066	62	B0510_277,Novel00685,B0510_8391,B0510_607,Novel01853,B0510_548,B0510_7421,B0510_5549,B0510_9462,B0510_6180,Novel01478,B0510_6027,B0510_3292,B0510_6289,B0510_3244,B0510_7675,B0510_9074,B0510_664,B0510_651,B0510_4705,B0510_5367,B0510_2625,B0510_8871,Novel01813,B0510_6947,B0510_2991,B0510_3414,B0510_396,B0510_1808,B0510_6617,B0510_8177,B0510_656,B0510_3498,B0510_8559,Novel01656,Novel00723,B0510_6415…	165	B0510_3408,B0510_129,B0510_7350,B0510_6655,B0510_3555,B0510_1819,B0510_4102,Novel00968,B0510_73,B0510_5224,B0510_2612,B0510_1797,B0510_7235,B0510_4801,Novel00585,Novel00057,Novel01144,Novel00313,B0510_8786,Novel00478,B0510_9214,B0510_2694,B0510_7174,B0510_10228,Novel01693,B0510_1905,B0510_9460,B0510_5692,B0510_1055,B0510_3393,B0510_6717,Novel01750,B0510_867,B0510_5434,B0510_65,B0510_4803,B0510_54…
GO:0006066	alcohol metabolic process	biological_process	0.00095147	0.06359	20	1565	40	6066	18	Novel00965,B0510_624,B0510_6007,B0510_10138,B0510_8175,B0510_5273,B0510_9575,B0510_7074,B0510_1811,B0510_3556,B0510_6453,B0510_4452,B0510_4042,B0510_547,Novel00946,Novel01068,B0510_3930,B0510_4668	2	B0510_5843,B0510_6206
GO:0016701	oxidoreductase activity, acting on single donors with incorporation of molecular oxygen	molecular_function	0.00099142	0.064908	17	1565	32	6066	10	B0510_4248,B0510_8605,B0510_7187,Novel00946,B0510_7224,B0510_9793,B0510_2009,B0510_3721,Novel00965,B0510_2398	7	B0510_202,Novel00087,Novel00101,Novel00174,B0510_1950,Novel00052,Novel00034
GO:1901605	alpha-amino acid metabolic process	biological_process	0.0010253	0.065784	44	1565	111	6066	7	B0510_6774,B0510_7224,B0510_9003,B0510_3132,B0510_1,B0510_2,B0510_1240	37	B0510_5853,B0510_4543,B0510_313,Novel01541,Novel00665,B0510_6429,B0510_3131,B0510_7373,B0510_10363,Novel00087,B0510_4864,B0510_1746,B0510_3839,B0510_2085,Novel00932,B0510_34,B0510_9403,B0510_831,B0510_2602,B0510_3447,B0510_2236,B0510_6226,Novel00724,B0510_7688,Novel00797,B0510_2493,B0510_2339,B0510_3939,B0510_4535,B0510_9832,Novel00101,Novel00174,Novel00771,Novel00034,Novel00052,B0510_9685,B0510_…
GO:0015399	primary active transmembrane transporter activity	molecular_function	0.0012962	0.078959	29	1565	72	6066	20	B0510_7917,B0510_8842,B0510_500,B0510_9923,B0510_6152,B0510_5158,Novel01138,B0510_3611,B0510_1096,B0510_3852,Novel01081,B0510_5904,B0510_937,B0510_6188,B0510_10360,B0510_6074,B0510_535,B0510_7654,B0510_6083,B0510_5098	9	B0510_6225,B0510_4595,Novel00337,B0510_7696,B0510_2655,B0510_8533,B0510_7546,Novel01051,B0510_7876
GO:0015405	P-P-bond-hydrolysis-driven transmembrane transporter activity	molecular_function	0.0012962	0.078959	29	1565	72	6066	20	B0510_6074,B0510_10360,B0510_937,B0510_6188,B0510_5904,B0510_5098,B0510_6083,B0510_7654,B0510_535,B0510_6152,B0510_9923,B0510_5158,B0510_500,B0510_8842,B0510_7917,Novel01081,B0510_3852,B0510_1096,B0510_3611,Novel01138	9	B0510_7546,B0510_8533,B0510_7876,Novel01051,B0510_4595,B0510_6225,B0510_2655,Novel00337,B0510_7696
GO:0016787	hydrolase activity	molecular_function	0.0013045	0.078959	327	1565	1119	6066	220	B0510_7241,B0510_9330,B0510_10312,Novel00965,B0510_9794,B0510_1084,B0510_3667,Novel00760,B0510_4619,B0510_6053,B0510_3047,B0510_10304,B0510_5273,B0510_5098,B0510_8363,B0510_9232,B0510_1214,Novel01070,Novel00310,B0510_7158,B0510_4593,B0510_8275,B0510_3611,B0510_7227,B0510_9667,B0510_7229,Novel01081,B0510_6156,B0510_5471,B0510_2137,B0510_5379,B0510_8256,B0510_1003,B0510_2597,B0510_4175,Novel00652,B…	107	Novel00052,B0510_1898,B0510_7395,B0510_4658,B0510_364,B0510_9514,B0510_8540,B0510_8623,B0510_1882,B0510_1043,Novel00712,B0510_7836,B0510_8268,Novel00972,B0510_8533,B0510_10004,B0510_9214,Novel01067,B0510_4033,Novel01459,B0510_5377,B0510_6849,B0510_673,B0510_2041,B0510_7307,B0510_9394,Novel01660,B0510_7079,B0510_908,B0510_6350,B0510_6183,B0510_4595,Novel00337,Novel01056,Novel00658,B0510_1278,B0510…
GO:0050662	coenzyme binding	molecular_function	0.0014102	0.082601	80	1565	229	6066	48	B0510_7585,B0510_9155,B0510_1856,B0510_1402,Novel00643,B0510_9575,Novel00685,B0510_3158,Novel01219,B0510_8601,B0510_759,B0510_3080,B0510_1553,B0510_7472,B0510_2670,B0510_8557,B0510_9368,B0510_7814,B0510_7074,B0510_9998,B0510_3660,B0510_10138,Novel00580,B0510_10317,B0510_6984,Novel01275,B0510_3926,B0510_10242,B0510_4452,B0510_3945,B0510_9816,B0510_2930,B0510_7685,B0510_3776,B0510_9813,Novel00745,B…	32	B0510_1810,Novel01828,Novel01582,B0510_6768,B0510_14,B0510_700,B0510_8390,B0510_2452,B0510_9024,Novel00087,B0510_1746,B0510_4864,B0510_7373,Novel01619,B0510_4000,B0510_2660,B0510_7477,B0510_1476,B0510_5619,Novel01783,Novel00034,B0510_1511,B0510_3624,Novel00080,B0510_9041,B0510_2590,Novel01541,B0510_7560,B0510_4074,B0510_4543,B0510_7688,B0510_8739
GO:0009081	branched-chain amino acid metabolic process	biological_process	0.0014162	0.082601	9	1565	13	6066	1	B0510_883	8	B0510_10363,B0510_3598,B0510_4864,B0510_7688,B0510_9685,B0510_2233,B0510_10275,B0510_801
GO:0006364	rRNA processing	biological_process	0.0015312	0.086176	17	1565	33	6066	0		17	B0510_4298,B0510_8778,B0510_6552,B0510_6804,B0510_149,B0510_3411,B0510_4011,B0510_590,B0510_777,B0510_1795,Novel00217,B0510_4797,B0510_216,B0510_6159,B0510_3191,B0510_1198,B0510_1988
GO:0016072	rRNA metabolic process	biological_process	0.0015312	0.086176	17	1565	33	6066	0		17	B0510_149,B0510_8778,B0510_4298,B0510_6552,B0510_6804,B0510_3411,B0510_4011,B0510_777,B0510_590,Novel00217,B0510_1795,B0510_4797,B0510_216,B0510_6159,B0510_3191,B0510_1198,B0510_1988
GO:0022891	substrate-specific transmembrane transporter activity	molecular_function	0.0015943	0.087471	87	1565	254	6066	59	B0510_1939,B0510_4409,B0510_9530,B0510_5158,B0510_6152,B0510_2979,B0510_8472,B0510_7979,B0510_5073,B0510_6307,Novel01375,B0510_7096,Novel00277,B0510_9449,B0510_8489,B0510_5488,B0510_3996,B0510_912,B0510_4778,B0510_5700,B0510_7066,B0510_10359,B0510_8774,B0510_228,B0510_5847,Novel01352,B0510_4173,B0510_5423,B0510_9796,Novel01138,B0510_8181,Novel01081,B0510_9912,B0510_9556,B0510_9525,B0510_9923,B051…	28	B0510_6954,B0510_9038,B0510_8710,Novel01660,B0510_5610,B0510_7876,B0510_2655,Novel01051,B0510_1375,Novel00069,B0510_7696,Novel00561,B0510_6607,B0510_5154,Novel01625,Novel00433,B0510_1055,Novel00772,B0510_8313,B0510_9810,Novel00337,Novel01028,B0510_6225,B0510_8029,Novel01094,B0510_4595,B0510_4757,B0510_9949
GO:0000272	polysaccharide catabolic process	biological_process	0.0016087	0.087471	8	1565	11	6066	5	B0510_5458,B0510_5939,B0510_2137,B0510_2884,B0510_4252	3	Novel01459,B0510_364,B0510_7395
GO:0044424	intracellular part	cellular_component	0.0017403	0.091086	338	1565	1154	6066	65	Novel01362,B0510_8705,Novel01758,Novel01689,B0510_9164,Novel00745,B0510_6194,B0510_5292,Novel00664,B0510_7184,B0510_3498,B0510_4068,B0510_944,Novel01921,B0510_10181,B0510_5179,B0510_7593,Novel00946,B0510_4705,B0510_651,B0510_1808,B0510_5326,B0510_5219,Novel00685,Novel00965,B0510_6027,Novel01478,B0510_9074,B0510_7675,B0510_9462,B0510_6156,B0510_7621,B0510_5902,B0510_7253,B0510_8617,B0510_10327,B05…	273	B0510_307,B0510_4477,B0510_314,B0510_4145,B0510_95,Novel00113,B0510_787,B0510_3205,B0510_1798,Novel00069,B0510_6642,B0510_1476,B0510_4372,B0510_5695,Novel01537,B0510_8991,B0510_6314,B0510_3895,B0510_950,B0510_9815,B0510_5526,B0510_7013,B0510_7686,B0510_3323,B0510_9426,B0510_34,Novel00005,Novel01109,B0510_3447,B0510_3269,B0510_6034,B0510_8238,B0510_6939,Novel00724,B0510_7688,B0510_5566,B0510_9005,…
GO:0015934	large ribosomal subunit	cellular_component	0.0017591	0.091086	6	1565	7	6066	0		6	B0510_1978,B0510_2189,B0510_9777,B0510_2694,B0510_522,B0510_6939
GO:0005976	polysaccharide metabolic process	biological_process	0.0017604	0.091086	16	1565	31	6066	12	Novel00685,B0510_5939,Novel00745,B0510_2625,B0510_4252,B0510_2884,Novel01853,Novel01813,B0510_5458,B0510_9305,B0510_2137,Novel01656	4	B0510_7395,B0510_364,Novel01459,B0510_5627
GO:0006396	RNA processing	biological_process	0.001917	0.097616	47	1565	124	6066	1	Novel01758	46	B0510_1988,B0510_4605,B0510_1198,B0510_3191,B0510_7489,B0510_216,B0510_7477,B0510_4797,B0510_1476,B0510_1795,Novel01582,Novel00034,B0510_7256,B0510_777,B0510_590,B0510_3411,B0510_14,B0510_4658,B0510_6552,B0510_6804,B0510_8778,B0510_9716,B0510_149,B0510_7115,Novel01889,Novel00087,B0510_9357,B0510_3068,B0510_6159,Novel01619,B0510_5018,B0510_3683,B0510_4445,B0510_3420,B0510_8739,Novel00217,Novel0072…
GO:0048037	cofactor binding	molecular_function	0.0022191	0.11123	99	1565	296	6066	55	B0510_9590,B0510_3930,B0510_547,B0510_1811,Novel01740,B0510_8175,B0510_5594,B0510_5875,B0510_9737,B0510_3524,Novel00162,B0510_4452,B0510_10242,Novel01362,B0510_9816,B0510_9920,B0510_3945,B0510_2930,B0510_7685,B0510_8871,B0510_624,B0510_3776,B0510_9813,Novel00745,B0510_3495,B0510_7472,Novel01843,B0510_2670,B0510_8557,B0510_7814,B0510_9998,B0510_7074,B0510_9368,B0510_3660,Novel01275,B0510_6984,B051…	44	B0510_10363,B0510_9041,B0510_3624,Novel00080,B0510_7560,Novel01541,B0510_4074,B0510_4543,B0510_2590,B0510_8739,Novel00797,B0510_7688,B0510_5567,Novel01894,B0510_9403,B0510_2602,B0510_3939,B0510_1476,B0510_5619,B0510_7477,Novel00034,Novel01783,B0510_1511,B0510_7373,B0510_9024,B0510_2085,B0510_1746,Novel01444,Novel00087,B0510_4864,Novel01619,B0510_4000,B0510_5632,B0510_2660,B0510_1810,Novel01828,No…
GO:0008202	steroid metabolic process	biological_process	0.0022669	0.11188	10	1565	16	6066	6	B0510_7294,Novel00745,B0510_6370,Novel00685,Novel01068,B0510_4668	4	B0510_2376,B0510_7030,B0510_6206,Novel00977
GO:0042626	ATPase activity, coupled to transmembrane movement of substances	molecular_function	0.0028649	0.13717	27	1565	69	6066	20	B0510_10360,B0510_6074,B0510_5904,B0510_6188,B0510_937,B0510_6083,B0510_5098,B0510_7654,B0510_535,B0510_8842,B0510_9923,B0510_6152,B0510_5158,B0510_500,B0510_7917,Novel01081,B0510_3611,Novel01138,B0510_3852,B0510_1096	7	B0510_7546,B0510_8533,Novel01051,B0510_4595,B0510_6225,B0510_2655,Novel00337
GO:0043492	ATPase activity, coupled to movement of substances	molecular_function	0.0028649	0.13717	27	1565	69	6066	20	B0510_6188,B0510_937,B0510_5904,B0510_6074,B0510_10360,B0510_535,B0510_7654,B0510_5098,B0510_6083,B0510_7917,B0510_500,B0510_6152,B0510_9923,B0510_5158,B0510_8842,B0510_1096,B0510_3852,Novel01138,B0510_3611,Novel01081	7	B0510_8533,B0510_7546,Novel01051,B0510_6225,B0510_4595,Novel00337,B0510_2655
GO:0001871	pattern binding	molecular_function	0.0030272	0.14074	13	1565	24	6066	11	B0510_7077,B0510_2884,B0510_2363,B0510_5957,B0510_4299,B0510_1817,B0510_6782,B0510_5939,B0510_2137,B0510_8056,B0510_2438	2	B0510_7395,B0510_2452
GO:0030247	polysaccharide binding	molecular_function	0.0030272	0.14074	13	1565	24	6066	11	B0510_5939,B0510_2137,B0510_2438,B0510_8056,B0510_5957,B0510_4299,B0510_1817,B0510_6782,B0510_2884,B0510_2363,B0510_7077	2	B0510_2452,B0510_7395
GO:0005215	transporter activity	molecular_function	0.0033544	0.15373	124	1565	391	6066	89	B0510_535,B0510_228,Novel01352,B0510_6083,B0510_5847,B0510_852,B0510_5423,B0510_4173,Novel01068,B0510_9796,B0510_10229,B0510_3852,B0510_7066,B0510_10359,B0510_4778,B0510_5700,B0510_6776,B0510_9523,B0510_8774,B0510_6307,Novel01375,B0510_7096,B0510_9913,B0510_8472,B0510_5073,B0510_7979,B0510_9449,Novel00277,B0510_5488,B0510_937,B0510_5904,B0510_8489,B0510_3996,B0510_5898,B0510_912,B0510_5810,B0510_…	35	B0510_1375,Novel01051,B0510_7961,Novel00069,B0510_2655,Novel01537,B0510_7876,B0510_5610,B0510_9038,B0510_8710,B0510_6954,Novel01660,B0510_4040,B0510_9949,B0510_4757,Novel01028,Novel00337,B0510_8398,B0510_6225,B0510_8029,Novel01094,B0510_4595,Novel00772,B0510_1055,B0510_1314,B0510_8313,B0510_8533,B0510_9810,B0510_7546,B0510_6607,B0510_5154,B0510_7696,Novel00561,Novel01625,Novel00433
GO:0006694	steroid biosynthetic process	biological_process	0.0035804	0.16177	8	1565	12	6066	4	B0510_7294,Novel00745,B0510_6370,Novel00685	4	B0510_2376,B0510_7030,B0510_6206,Novel00977
GO:0019752	carboxylic acid metabolic process	biological_process	0.0037551	0.16731	84	1565	250	6066	17	B0510_9629,B0510_5740,B0510_6774,B0510_6799,B0510_5979,B0510_2,B0510_1240,B0510_1,B0510_4618,B0510_9003,B0510_3132,B0510_1402,B0510_10161,B0510_883,B0510_7224,B0510_3937,Novel00826	67	B0510_1818,B0510_8470,Novel00034,B0510_950,B0510_9821,B0510_427,B0510_3939,B0510_2919,B0510_2041,Novel00797,B0510_5566,Novel01894,Novel00724,B0510_7688,B0510_5567,B0510_3447,B0510_6396,B0510_2602,Novel01876,B0510_831,B0510_9403,B0510_8314,Novel00932,B0510_3624,B0510_34,Novel00080,B0510_10363,B0510_10275,Novel00665,B0510_6429,Novel01541,Novel01109,B0510_313,B0510_5853,B0510_4543,B0510_9685,B0510_7…
GO:0006520	cellular amino acid metabolic process	biological_process	0.0040638	0.17858	69	1565	200	6066	11	B0510_7224,B0510_883,B0510_3132,B0510_9003,B0510_4618,B0510_1402,B0510_1240,B0510_2,B0510_1,B0510_6774,B0510_9629	58	B0510_7373,B0510_3131,B0510_3839,B0510_4864,B0510_1746,Novel00087,B0510_2085,B0510_1019,B0510_2236,Novel01144,B0510_6226,B0510_2233,B0510_4535,B0510_9832,B0510_4605,Novel00101,Novel00174,B0510_7956,B0510_2339,B0510_2493,B0510_801,B0510_3598,Novel00052,B0510_7022,B0510_9685,Novel00771,B0510_2124,B0510_10363,Novel00080,B0510_34,Novel00932,B0510_8314,B0510_5853,B0510_313,B0510_4543,Novel01541,Novel0…
GO:0006082	organic acid metabolic process	biological_process	0.0045296	0.19402	85	1565	255	6066	17	B0510_9629,B0510_6799,B0510_6774,B0510_5740,B0510_1,B0510_5979,B0510_2,B0510_1240,B0510_1402,B0510_4618,B0510_3132,B0510_9003,B0510_883,B0510_10161,Novel00826,B0510_7224,B0510_3937	68	B0510_950,B0510_1818,B0510_8470,Novel00034,B0510_2919,B0510_2041,B0510_9821,B0510_427,B0510_3939,B0510_2602,Novel01876,B0510_831,B0510_9403,B0510_5566,Novel00797,Novel01894,Novel00724,B0510_7688,B0510_5567,B0510_3447,B0510_6396,B0510_10275,Novel00665,B0510_6429,Novel01541,Novel01109,B0510_5853,B0510_4543,B0510_313,B0510_8314,Novel00932,B0510_34,B0510_3624,Novel00080,B0510_10363,B0510_2124,Novel00…
GO:0008831	dTDP-4-dehydrorhamnose reductase activity	molecular_function	0.0045361	0.19402	4	1565	4	6066	3	Novel00745,B0510_2625,Novel00685	1	B0510_5627
GO:0016679	oxidoreductase activity, acting on diphenols and related substances as donors	molecular_function	0.0047257	0.1975	4	1565	4	6066	0		4	B0510_8313,Novel01028,B0510_4154,B0510_9949
GO:0043436	oxoacid metabolic process	biological_process	0.0047405	0.1975	84	1565	252	6066	17	B0510_3937,B0510_7224,Novel00826,B0510_10161,B0510_883,B0510_3132,B0510_9003,B0510_4618,B0510_1402,B0510_1240,B0510_2,B0510_5979,B0510_1,B0510_5740,B0510_6799,B0510_6774,B0510_9629	67	B0510_7373,B0510_3131,B0510_3839,Novel00087,B0510_4864,B0510_1746,B0510_2085,B0510_1019,B0510_2236,B0510_7567,B0510_4000,Novel01144,B0510_6226,B0510_2233,B0510_4535,B0510_9832,B0510_4605,Novel00998,Novel00101,Novel00174,B0510_3768,B0510_7956,B0510_2493,B0510_2339,B0510_801,B0510_6768,B0510_3598,Novel00052,B0510_9685,B0510_7022,Novel00771,B0510_2124,B0510_10363,Novel00080,B0510_3624,B0510_34,Novel…
GO:0006820	anion transport	biological_process	0.0051414	0.21145	27	1565	66	6066	24	B0510_8472,B0510_1057,B0510_7962,Novel00543,B0510_8489,B0510_852,B0510_1074,B0510_2121,B0510_9114,B0510_5877,B0510_3351,B0510_1939,B0510_2154,B0510_7066,B0510_8181,B0510_10359,B0510_10025,B0510_4409,B0510_9530,B0510_9912,B0510_2176,B0510_5158,B0510_9525,B0510_5337	3	B0510_5610,B0510_6607,B0510_8710
GO:0017150	tRNA dihydrouridine synthase activity	molecular_function	0.0053848	0.21391	5	1565	6	6066	0		5	Novel00087,B0510_7477,B0510_1476,B0510_8739,Novel00034
GO:0009082	branched-chain amino acid biosynthetic process	biological_process	0.0054263	0.21391	6	1565	8	6066	0		6	B0510_4864,B0510_9685,B0510_7688,B0510_2233,B0510_10363,B0510_3598
GO:0006220	pyrimidine nucleotide metabolic process	biological_process	0.0054669	0.21391	6	1565	8	6066	0		6	B0510_2714,B0510_9484,Novel00502,B0510_2959,B0510_1053,Novel01374
GO:0008810	cellulase activity	molecular_function	0.0054677	0.21391	6	1565	8	6066	4	B0510_5458,B0510_10218,B0510_8056,B0510_5939	2	B0510_364,Novel01459
GO:0009069	serine family amino acid metabolic process	biological_process	0.005633	0.21772	11	1565	20	6066	2	B0510_7224,B0510_1240	9	B0510_2602,Novel00771,Novel00101,Novel00932,Novel00797,B0510_34,B0510_7022,Novel00052,B0510_6226
GO:0019843	rRNA binding	molecular_function	0.0058057	0.22172	5	1565	6	6066	0		5	B0510_5993,B0510_6314,B0510_7414,B0510_5203,B0510_7838
GO:0050660	flavin adenine dinucleotide binding	molecular_function	0.0060446	0.22813	43	1565	117	6066	26	B0510_8175,B0510_10138,Novel00580,B0510_6984,B0510_9737,B0510_3930,B0510_547,B0510_2670,B0510_7074,B0510_9998,B0510_1811,B0510_7685,B0510_8601,Novel01219,B0510_2930,B0510_3158,B0510_3776,B0510_759,B0510_624,B0510_1856,B0510_7585,B0510_9155,B0510_4452,Novel00643,B0510_1402,B0510_9575	17	B0510_8739,B0510_2660,Novel00087,B0510_9024,B0510_2590,B0510_4074,Novel01619,B0510_7560,Novel00034,Novel01582,B0510_2452,B0510_1511,B0510_8390,B0510_14,B0510_1810,B0510_1476,B0510_7477
GO:0070011	peptidase activity, acting on L-amino acid peptides	molecular_function	0.0074742	0.2788	54	1565	154	6066	39	B0510_7241,B0510_7903,B0510_6990,B0510_4619,B0510_3001,Novel00760,B0510_1807,B0510_6786,B0510_2759,B0510_1799,B0510_10304,B0510_441,B0510_6980,Novel00391,B0510_10339,B0510_8230,B0510_6440,B0510_3717,B0510_3593,B0510_5441,B0510_4365,Novel01638,B0510_6605,B0510_5338,B0510_8157,B0510_6740,Novel00310,B0510_9232,B0510_5638,B0510_2797,B0510_4117,B0510_3166,B0510_9043,B0510_4607,B0510_8830,B0510_7455,B0…	15	B0510_804,Novel00658,B0510_1043,B0510_1278,Novel00647,Novel00712,Novel00709,B0510_3958,B0510_8546,B0510_8356,B0510_534,B0510_4641,Novel01889,B0510_1670,B0510_3073
GO:0043229	intracellular organelle	cellular_component	0.00789	0.29093	263	1565	903	6066	51	B0510_651,B0510_4705,B0510_1808,B0510_5326,B0510_7675,B0510_9074,Novel01478,B0510_6027,B0510_6156,B0510_9462,Novel01758,Novel01689,B0510_8705,B0510_6194,B0510_9164,B0510_5292,Novel00664,B0510_4068,B0510_3498,B0510_944,Novel01921,B0510_5179,B0510_10181,B0510_6947,B0510_8000,B0510_2991,Novel01068,B0510_5367,B0510_5086,B0510_3348,B0510_7421,B0510_548,B0510_4668,B0510_607,B0510_277,B0510_8391,B0510_3…	212	B0510_10169,Novel01684,B0510_2314,B0510_1996,B0510_5447,B0510_4803,B0510_3411,B0510_6245,B0510_6717,B0510_8407,Novel00665,B0510_7877,Novel00324,B0510_6350,B0510_3154,Novel01182,B0510_2058,B0510_9354,B0510_768,B0510_5203,Novel01660,B0510_1797,B0510_2836,B0510_4056,Novel01455,B0510_3191,B0510_6385,B0510_685,B0510_6804,Novel01028,B0510_3100,B0510_4102,B0510_1819,B0510_3408,Novel01693,B0510_5692,B051…
GO:0044237	cellular metabolic process	biological_process	0.0082763	0.30171	514	1565	1841	6066	150	B0510_4383,B0510_10327,B0510_3556,B0510_7621,B0510_9129,B0510_6964,B0510_1036,B0510_5979,B0510_8177,B0510_4655,B0510_9003,Novel01656,B0510_5011,Novel01573,B0510_4672,B0510_9049,B0510_5363,B0510_1533,B0510_4130,B0510_9793,B0510_4680,B0510_6947,B0510_3348,B0510_1421,B0510_4248,B0510_1061,B0510_277,B0510_8391,B0510_607,B0510_7421,B0510_1402,B0510_3292,B0510_4125,B0510_6194,B0510_9164,Novel01689,B051…	364	B0510_1795,B0510_804,B0510_2127,B0510_8003,B0510_1618,B0510_3445,Novel00860,Novel00949,Novel00623,Novel00797,B0510_7856,Novel01136,B0510_146,B0510_37,B0510_365,B0510_5210,B0510_8314,B0510_5018,B0510_1838,B0510_7999,B0510_3165,Novel01582,B0510_6552,B0510_3321,Novel00174,B0510_629,B0510_1465,B0510_7782,Novel00433,B0510_3420,B0510_10261,B0510_4298,B0510_5020,B0510_9943,B0510_8409,B0510_4864,B0510_17…
GO:0043226	organelle	cellular_component	0.0083851	0.30224	263	1565	904	6066	51	B0510_4705,B0510_651,B0510_1808,B0510_5326,B0510_6027,Novel01478,B0510_9074,B0510_7675,B0510_9462,B0510_6156,B0510_8705,Novel01689,Novel01758,B0510_9164,B0510_6194,B0510_5292,Novel00664,B0510_3498,B0510_4068,B0510_944,Novel01921,B0510_10181,B0510_5179,Novel01068,B0510_2991,B0510_8000,B0510_6947,B0510_5367,B0510_5086,B0510_3348,B0510_4668,B0510_548,B0510_7421,B0510_8391,B0510_277,B0510_607,B0510_3…	212	B0510_1996,B0510_2314,Novel01684,B0510_10169,B0510_6717,B0510_6245,B0510_3411,B0510_4803,B0510_5447,B0510_2058,B0510_3154,Novel01182,B0510_6350,Novel00324,B0510_7877,Novel00665,B0510_8407,Novel01660,B0510_5203,B0510_768,B0510_9354,B0510_685,B0510_6385,B0510_3191,Novel01455,B0510_4056,B0510_2836,B0510_1797,B0510_3408,B0510_4102,B0510_1819,B0510_3100,Novel01028,B0510_6804,B0510_7174,Novel01472,B051…
GO:0008061	chitin binding	molecular_function	0.0090406	0.31824	7	1565	11	6066	3	Novel00745,Novel00685,B0510_6217	4	Novel00447,Novel00101,B0510_1810,Novel00052
GO:0097367	carbohydrate derivative binding	molecular_function	0.0090406	0.31824	7	1565	11	6066	3	Novel00685,B0510_6217,Novel00745	4	Novel00052,B0510_1810,Novel00447,Novel00101
GO:0044281	small molecule metabolic process	biological_process	0.0092467	0.31824	145	1565	472	6066	44	Novel00826,B0510_7074,B0510_3937,Novel01081,B0510_10138,B0510_883,B0510_1402,B0510_5273,B0510_4668,B0510_6453,Novel00965,B0510_1,B0510_1553,B0510_4248,B0510_1811,B0510_547,B0510_5740,B0510_8600,B0510_6007,B0510_6351,Novel00946,Novel01068,B0510_4130,B0510_4452,B0510_624,B0510_7224,B0510_4042,Novel01138,B0510_10161,B0510_9575,B0510_4618,B0510_3132,B0510_9003,B0510_5979,B0510_2,B0510_1240,B0510_6799…	101	B0510_1019,B0510_9484,B0510_3068,B0510_3131,Novel01067,B0510_5486,Novel00561,Novel01080,Novel01144,B0510_6226,B0510_2339,B0510_1053,B0510_801,B0510_7956,B0510_3768,Novel00101,Novel01374,Novel00998,B0510_4535,B0510_7022,B0510_7091,Novel00052,Novel00665,B0510_6429,B0510_313,B0510_4074,B0510_5853,Novel01541,B0510_9041,B0510_831,B0510_1849,B0510_2602,Novel00502,Novel01894,B0510_6396,Novel01051,B0510_…
GO:0016820	hydrolase activity, acting on acid anhydrides, catalyzing transmembrane movement of substances	molecular_function	0.0093004	0.31824	28	1565	77	6066	20	B0510_6074,B0510_10360,B0510_937,B0510_6188,B0510_5904,B0510_5098,B0510_6083,B0510_535,B0510_7654,B0510_500,B0510_9923,B0510_6152,B0510_5158,B0510_8842,B0510_7917,Novel01081,B0510_1096,B0510_3852,Novel01138,B0510_3611	8	B0510_7546,B0510_8533,Novel01051,B0510_4595,B0510_6225,Novel01537,B0510_2655,Novel00337
GO:0022892	substrate-specific transporter activity	molecular_function	0.0093249	0.31824	89	1565	276	6066	59	B0510_7974,B0510_7962,B0510_5098,B0510_9487,B0510_1074,B0510_6074,B0510_9134,B0510_10338,B0510_5877,B0510_978,Novel01451,B0510_9601,B0510_6823,B0510_10025,B0510_7917,B0510_2176,B0510_5337,B0510_4320,B0510_1057,B0510_7643,B0510_8961,B0510_2121,Novel01138,B0510_8181,Novel01081,B0510_9912,B0510_9556,B0510_9923,B0510_9525,B0510_5212,B0510_228,B0510_5847,Novel01352,B0510_4173,B0510_5423,B0510_9796,B05…	30	B0510_4040,B0510_4757,B0510_9949,Novel00337,Novel01028,B0510_6225,B0510_8029,Novel01094,B0510_4595,B0510_1055,Novel00772,B0510_1314,B0510_8313,B0510_9810,B0510_7696,Novel00561,B0510_5154,B0510_6607,Novel01625,Novel00433,Novel01051,B0510_1375,Novel00069,B0510_2655,B0510_5610,B0510_7876,B0510_6954,B0510_8710,B0510_9038,Novel01660
GO:0016053	organic acid biosynthetic process	biological_process	0.010522	0.35162	42	1565	117	6066	5	B0510_5740,B0510_3132,B0510_9003,B0510_5979,B0510_1240	37	B0510_6429,Novel00665,B0510_1019,B0510_5853,B0510_313,B0510_4543,Novel01541,B0510_3839,Novel00087,Novel00080,B0510_1746,B0510_4864,B0510_7373,B0510_3131,B0510_10363,B0510_831,B0510_2602,B0510_9403,B0510_7688,B0510_2233,Novel00724,B0510_7567,B0510_3447,B0510_2339,B0510_2493,B0510_2919,B0510_3768,B0510_7956,B0510_9832,B0510_9821,Novel00998,B0510_3939,B0510_4535,B0510_9685,B0510_3598,Novel00034,B051…
GO:0046394	carboxylic acid biosynthetic process	biological_process	0.010522	0.35162	42	1565	117	6066	5	B0510_5740,B0510_5979,B0510_1240,B0510_3132,B0510_9003	37	B0510_7688,B0510_2233,Novel00724,B0510_3447,B0510_7567,B0510_831,B0510_2602,B0510_9403,B0510_3839,Novel00080,Novel00087,B0510_1746,B0510_4864,B0510_7373,B0510_3131,B0510_10363,B0510_6429,Novel00665,B0510_1019,B0510_4543,B0510_5853,B0510_313,Novel01541,B0510_9685,B0510_3598,Novel00034,B0510_8470,B0510_9832,B0510_9821,Novel00998,B0510_3939,B0510_4535,B0510_2493,B0510_2339,B0510_2919,B0510_3768,B051…
GO:1901606	alpha-amino acid catabolic process	biological_process	0.010999	0.36375	8	1565	14	6066	4	B0510_1,B0510_2,B0510_9003,B0510_3132	4	B0510_6226,B0510_7022,Novel00174,B0510_34
GO:0043170	macromolecule metabolic process	biological_process	0.011987	0.38077	403	1565	1434	6066	132	B0510_441,B0510_4680,B0510_225,B0510_6788,B0510_6947,B0510_3593,B0510_2991,B0510_5367,B0510_8396,B0510_3414,B0510_6740,B0510_3166,B0510_3348,Novel01853,B0510_5458,B0510_5549,B0510_548,B0510_7421,B0510_277,B0510_8391,B0510_7903,B0510_607,B0510_6786,B0510_3292,B0510_3668,B0510_5939,B0510_2884,B0510_10339,B0510_7621,B0510_8870,B0510_4383,B0510_10327,B0510_8617,B0510_7253,B0510_9129,B0510_6964,B0510_…	271	B0510_4579,B0510_1988,B0510_389,B0510_2866,B0510_7477,B0510_4797,B0510_3070,B0510_6065,Novel01690,B0510_5993,B0510_216,B0510_590,B0510_7709,B0510_867,B0510_5434,B0510_483,Novel00086,B0510_3474,Novel01642,B0510_7296,Novel00447,B0510_3233,B0510_6487,B0510_6656,B0510_7835,B0510_2557,Novel00502,B0510_3654,B0510_3234,B0510_10173,B0510_8050,B0510_1138,B0510_2600,B0510_2259,B0510_1503,Novel01037,B0510_1…
GO:0000105	histidine biosynthetic process	biological_process	0.011988	0.38077	6	1565	9	6066	0		6	B0510_4535,Novel00034,B0510_3939,B0510_313,B0510_1746,Novel00087
GO:0006547	histidine metabolic process	biological_process	0.011988	0.38077	6	1565	9	6066	0		6	Novel00087,B0510_1746,Novel00034,B0510_4535,B0510_3939,B0510_313
GO:0052803	imidazole-containing compound metabolic process	biological_process	0.011988	0.38077	6	1565	9	6066	0		6	B0510_313,B0510_3939,B0510_4535,Novel00034,B0510_1746,Novel00087
GO:0006544	glycine metabolic process	biological_process	0.012237	0.38485	6	1565	9	6066	0		6	Novel00771,B0510_7022,Novel00797,Novel00932,B0510_34,B0510_6226
GO:1901607	alpha-amino acid biosynthetic process	biological_process	0.013157	0.40978	29	1565	76	6066	3	B0510_1240,B0510_9003,B0510_3132	26	Novel00034,B0510_3447,B0510_9685,B0510_7688,Novel00724,B0510_9403,B0510_2602,B0510_831,B0510_4535,B0510_10363,B0510_3939,B0510_7373,B0510_3131,B0510_9832,B0510_3839,Novel00087,B0510_4864,B0510_1746,Novel01541,B0510_5853,B0510_4543,B0510_313,B0510_6429,B0510_2493,Novel00665,B0510_2339
GO:0016702	oxidoreductase activity, acting on single donors with incorporation of molecular oxygen, incorporation of two atoms of oxygen	molecular_function	0.013968	0.43087	11	1565	22	6066	7	B0510_7224,B0510_3721,B0510_2009,B0510_2398,B0510_9793,B0510_8605,B0510_4248	4	Novel00174,Novel00101,B0510_202,Novel00052
GO:0008889	glycerophosphodiester phosphodiesterase activity	molecular_function	0.014553	0.44463	3	1565	3	6066	3	B0510_6007,B0510_3556,B0510_5273	0
GO:0008652	cellular amino acid biosynthetic process	biological_process	0.014996	0.45001	35	1565	96	6066	3	B0510_9003,B0510_3132,B0510_1240	32	B0510_2493,B0510_2339,B0510_2919,B0510_7956,B0510_9832,B0510_3939,B0510_4535,B0510_9685,B0510_3598,Novel00034,B0510_6429,Novel00665,B0510_1019,B0510_313,B0510_5853,B0510_4543,Novel01541,B0510_3839,B0510_1746,Novel00087,Novel00080,B0510_4864,B0510_7373,B0510_3131,B0510_10363,B0510_831,B0510_2602,B0510_9403,B0510_2233,B0510_7688,Novel00724,B0510_3447
GO:0034660	ncRNA metabolic process	biological_process	0.01536	0.45001	41	1565	116	6066	0		41	B0510_4298,B0510_9186,Novel00724,B0510_5566,B0510_4011,B0510_8739,B0510_6396,Novel00217,Novel01144,Novel01619,Novel01109,Novel00087,B0510_9357,B0510_8314,B0510_3068,B0510_6159,B0510_6552,B0510_6804,B0510_4658,B0510_8778,B0510_9716,B0510_149,B0510_3411,B0510_950,B0510_14,B0510_1818,B0510_590,B0510_777,B0510_1795,Novel01582,Novel00034,B0510_7477,B0510_4797,B0510_1476,B0510_216,B0510_2041,B0510_4605…
GO:0015662	ATPase activity, coupled to transmembrane movement of ions, phosphorylative mechanism	molecular_function	0.015465	0.45001	3	1565	3	6066	3	B0510_6152,Novel01081,Novel01138	0
GO:0006189	'de novo' IMP biosynthetic process	biological_process	0.015856	0.45001	3	1565	3	6066	0		3	B0510_8073,B0510_7091,B0510_1849
GO:0006221	pyrimidine nucleotide biosynthetic process	biological_process	0.01592	0.45001	5	1565	7	6066	0		5	B0510_9484,B0510_2714,Novel01374,Novel00502,B0510_2959
GO:0006071	glycerol metabolic process	biological_process	0.015954	0.45001	4	1565	5	6066	4	B0510_6007,B0510_5273,B0510_6453,B0510_3556	0
GO:0019400	alditol metabolic process	biological_process	0.015954	0.45001	4	1565	5	6066	4	B0510_6007,B0510_6453,B0510_5273,B0510_3556	0
GO:0016614	oxidoreductase activity, acting on CH-OH group of donors	molecular_function	0.016387	0.45001	49	1565	143	6066	31	Novel00580,B0510_10138,B0510_6984,B0510_9737,B0510_10161,B0510_8175,B0510_7074,B0510_9998,B0510_1811,B0510_3930,B0510_547,B0510_2670,Novel00745,B0510_3080,B0510_759,B0510_3776,B0510_624,B0510_1553,B0510_2625,B0510_7685,B0510_8601,Novel01219,B0510_2930,Novel00685,B0510_9575,B0510_1856,B0510_9155,B0510_7585,B0510_4107,B0510_6370,B0510_4452	18	B0510_2233,Novel01894,B0510_4000,B0510_2590,B0510_5627,Novel00080,B0510_4864,B0510_1746,B0510_3624,B0510_9024,B0510_2452,B0510_2376,B0510_700,Novel00977,B0510_9831,B0510_6768,B0510_5619,B0510_1810
GO:0004834	tryptophan synthase activity	molecular_function	0.016405	0.45001	3	1565	3	6066	0		3	Novel00087,B0510_2236,Novel00034
GO:2001070	starch binding	molecular_function	0.016568	0.45001	4	1565	5	6066	3	B0510_2884,B0510_2137,B0510_4299	1	B0510_7395
GO:0004339	glucan 1,4-alpha-glucosidase activity	molecular_function	0.018003	0.45001	3	1565	3	6066	2	B0510_2137,B0510_2884	1	B0510_7395
GO:0046164	alcohol catabolic process	biological_process	0.018027	0.45001	3	1565	3	6066	3	Novel00946,Novel00965,B0510_4042	0
GO:1901616	organic hydroxy compound catabolic process	biological_process	0.018027	0.45001	3	1565	3	6066	3	B0510_4042,Novel00965,Novel00946	0
GO:0005315	inorganic phosphate transmembrane transporter activity	molecular_function	0.01803	0.45001	3	1565	3	6066	3	B0510_2154,B0510_3351,B0510_852	0
GO:0006817	phosphate ion transport	biological_process	0.01803	0.45001	3	1565	3	6066	3	B0510_2154,B0510_3351,B0510_852	0
GO:0006020	inositol metabolic process	biological_process	0.018037	0.45001	3	1565	3	6066	2	Novel00946,Novel00965	1	B0510_5843
GO:0005337	nucleoside transmembrane transporter activity	molecular_function	0.018037	0.45001	3	1565	3	6066	2	Novel01451,B0510_9449	1	Novel00069
GO:0009219	pyrimidine deoxyribonucleotide metabolic process	biological_process	0.018037	0.45001	3	1565	3	6066	0		3	B0510_1053,Novel00502,B0510_2959
GO:0009394	2'-deoxyribonucleotide metabolic process	biological_process	0.018037	0.45001	3	1565	3	6066	0		3	B0510_2959,Novel00502,B0510_1053
GO:0019692	deoxyribose phosphate metabolic process	biological_process	0.018037	0.45001	3	1565	3	6066	0		3	Novel00502,B0510_2959,B0510_1053
GO:0008121	ubiquinol-cytochrome-c reductase activity	molecular_function	0.018037	0.45001	3	1565	3	6066	0		3	B0510_9949,B0510_8313,Novel01028
GO:0016681	oxidoreductase activity, acting on diphenols and related substances as donors, cytochrome as acceptor	molecular_function	0.018037	0.45001	3	1565	3	6066	0		3	B0510_9949,Novel01028,B0510_8313
GO:0015849	organic acid transport	biological_process	0.018096	0.45001	18	1565	43	6066	15	B0510_2121,B0510_1074,B0510_9114,Novel00543,B0510_8472,B0510_2176,B0510_5337,B0510_10025,B0510_9530,B0510_9912,B0510_1939,B0510_10359,B0510_7066,B0510_8181,B0510_5877	3	B0510_5610,B0510_8710,B0510_6607
GO:0046942	carboxylic acid transport	biological_process	0.018096	0.45001	18	1565	43	6066	15	B0510_9114,B0510_2121,B0510_1074,B0510_8472,Novel00543,B0510_9912,B0510_9530,B0510_10025,B0510_5337,B0510_2176,B0510_5877,B0510_7066,B0510_8181,B0510_10359,B0510_1939	3	B0510_5610,B0510_6607,B0510_8710
GO:0004556	alpha-amylase activity	molecular_function	0.018677	0.45737	4	1565	5	6066	1	Novel01070	3	B0510_9394,B0510_163,B0510_7079
GO:0016160	amylase activity	molecular_function	0.018677	0.45737	4	1565	5	6066	1	Novel01070	3	B0510_9394,B0510_163,B0510_7079
GO:0044283	small molecule biosynthetic process	biological_process	0.019354	0.46683	48	1565	141	6066	6	B0510_1240,B0510_5979,B0510_9003,B0510_3132,B0510_127,B0510_5740	42	B0510_8470,Novel00034,B0510_5843,B0510_3598,B0510_9685,B0510_7956,B0510_3768,B0510_2919,B0510_2493,B0510_2339,B0510_4535,B0510_3939,Novel00998,B0510_9821,B0510_9832,B0510_9403,B0510_2602,B0510_831,B0510_3447,B0510_7567,Novel00724,B0510_7688,B0510_2233,Novel01541,B0510_4543,B0510_5853,B0510_4074,B0510_313,B0510_6206,B0510_1019,Novel00665,B0510_6429,B0510_10363,B0510_9041,B0510_3131,B0510_7373,B051…
GO:0044711	single-organism biosynthetic process	biological_process	0.019354	0.46683	48	1565	141	6066	6	B0510_9003,B0510_3132,B0510_1240,B0510_5979,B0510_5740,B0510_127	42	B0510_4535,B0510_3939,Novel00998,B0510_9832,B0510_9821,B0510_3768,B0510_7956,B0510_2919,B0510_2493,B0510_2339,B0510_5843,Novel00034,B0510_8470,B0510_3598,B0510_9685,B0510_10363,B0510_7373,B0510_9041,B0510_3131,B0510_7693,B0510_3839,Novel00087,B0510_4864,Novel00080,B0510_1746,Novel01541,B0510_5853,B0510_4543,B0510_313,B0510_4074,B0510_6206,B0510_6429,B0510_1019,Novel00665,B0510_7567,B0510_3447,B05…
GO:0005507	copper ion binding	molecular_function	0.020324	0.48657	11	1565	23	6066	7	B0510_10026,B0510_4539,Novel01843,B0510_2641,B0510_1590,B0510_5238,B0510_6713	4	B0510_9764,Novel01856,Novel01037,B0510_3538
GO:0004190	aspartic-type endopeptidase activity	molecular_function	0.022906	0.53572	13	1565	29	6066	10	B0510_4365,B0510_4619,B0510_3717,B0510_3166,B0510_1807,B0510_3001,B0510_2561,B0510_8157,B0510_6740,B0510_441	3	B0510_3073,Novel01889,B0510_8356
GO:0070001	aspartic-type peptidase activity	molecular_function	0.022906	0.53572	13	1565	29	6066	10	B0510_6740,B0510_441,B0510_8157,B0510_2561,B0510_3001,B0510_1807,B0510_3166,B0510_3717,B0510_4619,B0510_4365	3	B0510_8356,Novel01889,B0510_3073
GO:0022890	inorganic cation transmembrane transporter activity	molecular_function	0.022917	0.53572	29	1565	79	6066	12	B0510_7096,B0510_228,B0510_6307,B0510_7962,Novel01352,B0510_912,Novel01138,B0510_5700,Novel01451,Novel01081,B0510_9525,B0510_6152	17	Novel01051,Novel00772,B0510_1375,B0510_8313,B0510_9949,Novel00561,Novel00337,B0510_5154,Novel01028,Novel01625,B0510_2655,Novel01660,B0510_6225,B0510_8029,B0510_4595,Novel00433,Novel01094
GO:0019829	cation-transporting ATPase activity	molecular_function	0.023308	0.53572	13	1565	31	6066	8	B0510_5158,B0510_9923,B0510_6152,B0510_6074,B0510_7917,Novel01081,B0510_5098,Novel01138	5	B0510_4595,B0510_6225,B0510_2655,Novel00337,Novel01051
GO:0042625	ATPase activity, coupled to transmembrane movement of ions	molecular_function	0.023308	0.53572	13	1565	31	6066	8	Novel01138,B0510_5098,Novel01081,B0510_7917,B0510_5158,B0510_9923,B0510_6152,B0510_6074	5	Novel00337,Novel01051,B0510_2655,B0510_6225,B0510_4595
GO:0034220	ion transmembrane transport	biological_process	0.023379	0.53572	33	1565	92	6066	18	B0510_2121,B0510_6307,B0510_8472,B0510_9912,B0510_9530,B0510_6152,B0510_9525,B0510_8181,B0510_1939,B0510_1074,B0510_7962,B0510_10025,B0510_5337,B0510_2176,B0510_5877,B0510_7066,B0510_10359,B0510_5700	15	B0510_5610,Novel00433,B0510_6607,B0510_5154,B0510_8710,Novel00561,B0510_1375,Novel01051,B0510_6225,B0510_8029,Novel01537,Novel01094,B0510_4595,Novel00337,B0510_2655
GO:0006865	amino acid transport	biological_process	0.023824	0.54203	17	1565	41	6066	14	B0510_2121,B0510_1074,B0510_9114,B0510_8472,B0510_2176,B0510_5337,B0510_10025,B0510_9530,B0510_9912,B0510_1939,B0510_10359,B0510_8181,B0510_7066,B0510_5877	3	B0510_5610,B0510_8710,B0510_6607
GO:0006525	arginine metabolic process	biological_process	0.024555	0.55271	6	1565	10	6066	0		6	B0510_4543,B0510_9832,B0510_2339,Novel00724,Novel00665,B0510_2085
GO:0015711	organic anion transport	biological_process	0.024797	0.55271	19	1565	48	6066	16	B0510_5877,B0510_10359,B0510_7066,B0510_8181,B0510_1939,B0510_9530,B0510_9912,B0510_10025,B0510_5158,B0510_5337,B0510_2176,B0510_8472,Novel00543,B0510_9114,B0510_2121,B0510_1074	3	B0510_8710,B0510_6607,B0510_5610
GO:0015077	monovalent inorganic cation transmembrane transporter activity	molecular_function	0.02481	0.55271	22	1565	57	6066	7	Novel01138,Novel01081,Novel01451,B0510_5700,B0510_228,Novel01352,B0510_912	15	Novel01028,Novel00561,Novel00337,Novel01625,B0510_2655,Novel01660,B0510_6225,B0510_8029,B0510_4595,Novel00433,Novel01094,B0510_1375,Novel01051,B0510_8313,B0510_9949
GO:0006260	DNA replication	biological_process	0.026034	0.56494	20	1565	52	6066	3	B0510_4383,B0510_8559,B0510_3244	17	B0510_7835,B0510_6717,Novel00057,B0510_6301,Novel00313,B0510_6926,B0510_5727,B0510_673,B0510_9214,B0510_1905,B0510_311,B0510_2612,B0510_10228,B0510_7235,B0510_1055,Novel00949,B0510_1626
GO:0008236	serine-type peptidase activity	molecular_function	0.026039	0.56494	19	1565	48	6066	18	B0510_5638,B0510_7903,B0510_7241,B0510_2759,B0510_6786,B0510_4117,B0510_8230,B0510_5471,B0510_10339,B0510_7455,Novel00391,B0510_6980,B0510_8830,B0510_1799,Novel01638,B0510_6605,B0510_5441,B0510_6440	1	B0510_3958
GO:0017171	serine hydrolase activity	molecular_function	0.026039	0.56494	19	1565	48	6066	18	B0510_7455,B0510_5471,B0510_10339,B0510_8230,B0510_1799,B0510_8830,B0510_6980,Novel00391,Novel01638,B0510_6605,B0510_6440,B0510_5441,B0510_7903,B0510_5638,B0510_7241,B0510_2759,B0510_6786,B0510_4117	1	B0510_3958
GO:0004650	polygalacturonase activity	molecular_function	0.026063	0.56494	9	1565	18	6066	8	B0510_5913,B0510_8304,B0510_1497,B0510_9884,B0510_2072,B0510_3088,B0510_3256,B0510_536	1	B0510_980
GO:0044085	cellular component biogenesis	biological_process	0.02753	0.59272	35	1565	100	6066	3	B0510_4520,B0510_3348,Novel00924	32	Novel01067,B0510_6159,B0510_9948,B0510_4298,B0510_1138,B0510_4749,B0510_5125,Novel00217,B0510_4011,Novel00797,B0510_216,B0510_4797,B0510_708,B0510_4850,B0510_1988,B0510_685,B0510_314,B0510_95,B0510_3191,B0510_9466,B0510_1198,Novel01056,B0510_3411,B0510_3895,B0510_8778,B0510_6804,B0510_6552,B0510_149,B0510_1795,B0510_8208,B0510_777,B0510_590
GO:0008033	tRNA processing	biological_process	0.029231	0.62515	17	1565	42	6066	0		17	Novel01619,B0510_4797,B0510_7477,B0510_1476,B0510_3068,B0510_4605,Novel00087,B0510_9357,B0510_14,B0510_9186,B0510_9716,B0510_4658,Novel01582,Novel00034,B0510_8739,B0510_777,Novel00724
GO:0015926	glucosidase activity	molecular_function	0.029431	0.62527	5	1565	8	6066	4	B0510_8692,B0510_4415,B0510_2137,B0510_2884	1	B0510_7395
GO:0003854	3-beta-hydroxy-delta5-steroid dehydrogenase activity	molecular_function	0.032643	0.67437	5	1565	8	6066	3	Novel00685,B0510_6370,Novel00745	2	B0510_2376,Novel00977
GO:0016229	steroid dehydrogenase activity	molecular_function	0.032643	0.67437	5	1565	8	6066	3	B0510_6370,Novel00685,Novel00745	2	B0510_2376,Novel00977
GO:0033764	steroid dehydrogenase activity, acting on the CH-OH group of donors, NAD or NADP as acceptor	molecular_function	0.032643	0.67437	5	1565	8	6066	3	B0510_6370,Novel00685,Novel00745	2	B0510_2376,Novel00977
GO:0006526	arginine biosynthetic process	biological_process	0.032856	0.67437	5	1565	8	6066	0		5	B0510_2339,Novel00724,Novel00665,B0510_9832,B0510_4543
GO:0008509	anion transmembrane transporter activity	molecular_function	0.033127	0.67437	21	1565	55	6066	18	B0510_9530,B0510_9912,B0510_4409,B0510_10025,B0510_5337,B0510_9525,B0510_2176,B0510_5877,B0510_7066,B0510_8181,B0510_10359,B0510_1939,B0510_8489,B0510_1074,B0510_2121,B0510_1057,B0510_8472,B0510_7962	3	B0510_6607,B0510_8710,B0510_5610
GO:0004096	catalase activity	molecular_function	0.033225	0.67437	5	1565	8	6066	5	B0510_5517,B0510_4996,B0510_4254,B0510_513,B0510_1685	0
GO:0006534	cysteine metabolic process	biological_process	0.033316	0.67437	5	1565	8	6066	2	B0510_1240,B0510_7224	3	Novel00052,Novel00101,B0510_2602
GO:0015698	inorganic anion transport	biological_process	0.033424	0.67437	8	1565	16	6066	8	B0510_852,B0510_4409,B0510_8489,B0510_9525,B0510_1057,B0510_3351,B0510_7962,B0510_2154	0
GO:0008233	peptidase activity	molecular_function	0.033886	0.67942	54	1565	166	6066	39	B0510_8830,B0510_2561,B0510_3668,B0510_5471,B0510_7455,B0510_3166,B0510_4117,B0510_2797,B0510_4607,B0510_9043,Novel00310,B0510_6740,B0510_8157,B0510_5638,B0510_9232,B0510_5441,B0510_3717,B0510_3593,B0510_6440,B0510_5338,Novel01638,B0510_6605,B0510_4365,Novel00391,B0510_6980,B0510_10304,B0510_441,B0510_1799,B0510_8230,B0510_10339,Novel00760,B0510_3001,B0510_1807,B0510_4619,B0510_6786,B0510_2759,B0…	15	B0510_3073,B0510_1670,B0510_534,B0510_8356,Novel01889,B0510_4641,B0510_3958,B0510_8546,Novel00709,Novel00712,Novel00647,B0510_1278,B0510_1043,Novel00658,B0510_804
GO:0009084	glutamine family amino acid biosynthetic process	biological_process	0.034998	0.69736	9	1565	19	6066	2	B0510_9003,B0510_3132	7	B0510_4543,Novel00665,B0510_2339,B0510_3131,B0510_7373,Novel00724,B0510_9832
GO:0030248	cellulose binding	molecular_function	0.03791	0.74627	9	1565	19	6066	8	B0510_5939,B0510_2438,B0510_8056,B0510_5957,B0510_1817,B0510_6782,B0510_2363,B0510_7077	1	B0510_2452
GO:0005622	intracellular	cellular_component	0.037918	0.74627	374	1565	1351	6066	89	B0510_6156,B0510_9462,B0510_7675,B0510_9074,Novel01478,B0510_6027,Novel00965,B0510_4580,Novel00685,B0510_5219,B0510_5326,B0510_9697,B0510_4573,B0510_8449,B0510_5718,B0510_9870,B0510_1056,B0510_1808,B0510_651,B0510_4705,B0510_4574,B0510_1922,Novel00946,B0510_7593,B0510_5179,B0510_10181,Novel01921,B0510_8164,B0510_1508,B0510_944,B0510_5338,B0510_4068,B0510_3498,B0510_7184,Novel00664,B0510_5292,B051…	285	B0510_3529,Novel00972,Novel00561,B0510_8268,Novel01240,Novel00712,B0510_4445,B0510_1905,Novel01693,B0510_1055,B0510_5692,B0510_3213,B0510_1012,Novel01472,B0510_7174,B0510_6804,Novel01028,B0510_3100,Novel00968,B0510_1819,B0510_4102,B0510_3408,B0510_1043,B0510_2065,B0510_2836,B0510_1797,B0510_4056,Novel01455,B0510_3191,B0510_8540,B0510_6385,B0510_685,B0510_9354,B0510_768,B0510_5203,B0510_6396,Novel…
GO:0004252	serine-type endopeptidase activity	molecular_function	0.039321	0.76341	12	1565	28	6066	11	B0510_2759,B0510_6786,B0510_5441,B0510_6440,B0510_4117,B0510_8230,B0510_7903,B0510_6980,Novel00391,B0510_1799,B0510_8830	1	B0510_3958
GO:0003333	amino acid transmembrane transport	biological_process	0.039503	0.76341	16	1565	40	6066	13	B0510_5337,B0510_2176,B0510_9530,B0510_9912,B0510_10025,B0510_8181,B0510_7066,B0510_10359,B0510_1939,B0510_5877,B0510_1074,B0510_2121,B0510_8472	3	B0510_6607,B0510_8710,B0510_5610
GO:0015171	amino acid transmembrane transporter activity	molecular_function	0.039503	0.76341	16	1565	40	6066	13	B0510_2121,B0510_1074,B0510_8472,B0510_2176,B0510_5337,B0510_10025,B0510_9912,B0510_9530,B0510_1939,B0510_8181,B0510_7066,B0510_10359,B0510_5877	3	B0510_5610,B0510_6607,B0510_8710
GO:0005739	mitochondrion	cellular_component	0.039826	0.76504	29	1565	82	6066	0		29	B0510_7876,B0510_1375,B0510_4543,Novel01051,B0510_7028,Novel00005,Novel00069,B0510_708,B0510_1396,B0510_6642,B0510_2836,B0510_2314,B0510_9851,Novel01455,B0510_1012,B0510_9832,B0510_7693,B0510_1115,Novel01028,B0510_7678,Novel00561,B0510_9711,B0510_1671,B0510_4522,Novel01660,B0510_8029,B0510_7847,B0510_190,Novel01856
GO:0030684	preribosome	cellular_component	0.040842	0.77989	4	1565	6	6066	0		4	B0510_4298,Novel00217,B0510_7498,B0510_216
GO:0044262	cellular carbohydrate metabolic process	biological_process	0.042541	0.80752	15	1565	38	6066	12	Novel01813,Novel01853,Novel00946,Novel00685,B0510_6453,B0510_3556,Novel01656,Novel00745,B0510_2625,B0510_6007,Novel00965,B0510_5273	3	B0510_7984,B0510_5843,B0510_5627
GO:0006813	potassium ion transport	biological_process	0.043431	0.81006	4	1565	6	6066	3	B0510_5700,Novel01081,Novel01138	1	Novel00977
GO:0015075	ion transmembrane transporter activity	molecular_function	0.043442	0.81006	59	1565	187	6066	37	B0510_8181,Novel01081,B0510_1939,Novel01138,B0510_9525,B0510_9923,B0510_5158,B0510_6152,B0510_9912,B0510_9530,B0510_4409,Novel00277,B0510_6307,B0510_7096,Novel01375,B0510_1057,B0510_8472,B0510_4320,B0510_2121,B0510_912,B0510_8489,B0510_7066,B0510_10359,Novel01451,B0510_5700,B0510_5877,B0510_5337,B0510_8774,B0510_2176,B0510_7917,B0510_10025,Novel01352,B0510_5098,B0510_7962,B0510_228,B0510_6074,B05…	22	Novel01625,B0510_6607,B0510_5154,B0510_8710,Novel00561,Novel00433,Novel01660,Novel00772,B0510_5610,B0510_9810,B0510_8313,B0510_2655,Novel01028,Novel00337,Novel01094,B0510_4595,B0510_6225,B0510_8029,B0510_1375,Novel01051,B0510_9949,B0510_4757
GO:0051213	dioxygenase activity	molecular_function	0.043595	0.81006	18	1565	47	6066	11	B0510_4248,B0510_8605,B0510_9793,B0510_3721,B0510_2009,B0510_7224,B0510_8193,B0510_7021,B0510_3605,B0510_2398,B0510_1484	7	B0510_6997,B0510_2565,B0510_202,Novel00101,Novel00174,B0510_8037,Novel00052
GO:0009065	glutamine family amino acid catabolic process	biological_process	0.045223	0.81006	3	1565	4	6066	3	B0510_1,B0510_9003,B0510_3132	0
GO:0016885	ligase activity, forming carbon-carbon bonds	molecular_function	0.045297	0.81006	2	1565	2	6066	1	B0510_739	1	B0510_8470
GO:0006790	sulfur compound metabolic process	biological_process	0.048209	0.81006	16	1565	41	6066	6	B0510_9629,B0510_1240,B0510_1402,B0510_5740,B0510_7224,B0510_4618	10	B0510_5994,B0510_2602,B0510_831,Novel00034,Novel00052,B0510_7688,B0510_7956,B0510_6429,Novel00101,Novel00087
GO:0008081	phosphoric diester hydrolase activity	molecular_function	0.050347	0.81006	12	1565	29	6066	12	B0510_1524,B0510_6847,B0510_6007,B0510_5273,Novel00965,B0510_8514,B0510_8630,B0510_4557,Novel00946,B0510_4042,B0510_9722,B0510_3556	0
GO:0044429	mitochondrial part	cellular_component	0.052431	0.81006	23	1565	64	6066	0		23	B0510_9711,B0510_1671,Novel01028,B0510_7678,Novel00561,Novel01856,B0510_8029,B0510_7847,B0510_190,Novel00069,B0510_1396,B0510_6642,B0510_2836,B0510_7876,B0510_1375,Novel01051,Novel00005,B0510_7028,B0510_1012,B0510_1115,B0510_7693,B0510_2314,B0510_9851
GO:1901566	organonitrogen compound biosynthetic process	biological_process	0.052978	0.81006	63	1565	202	6066	8	B0510_2,B0510_1240,B0510_4130,B0510_9003,B0510_3132,B0510_6788,B0510_127,B0510_5740	55	B0510_8073,B0510_4595,B0510_7091,Novel01094,B0510_9685,B0510_3165,Novel00034,B0510_7999,B0510_3598,B0510_8029,B0510_2919,B0510_2493,B0510_2339,Novel01051,B0510_7956,B0510_1375,Novel01374,B0510_9832,B0510_4535,B0510_3939,B0510_2602,B0510_831,B0510_1849,B0510_9094,Novel00561,B0510_9403,B0510_2714,Novel00433,Novel00502,Novel00724,B0510_7688,B0510_2233,B0510_3447,B0510_2959,Novel00665,B0510_9299,B051…
GO:0004425	indole-3-glycerol-phosphate synthase activity	molecular_function	0.054215	0.81006	3	1565	4	6066	0		3	Novel01541,Novel00034,Novel00087
GO:0006546	glycine catabolic process	biological_process	0.055394	0.81006	3	1565	4	6066	0		3	B0510_7022,B0510_34,B0510_6226
GO:0009071	serine family amino acid catabolic process	biological_process	0.055394	0.81006	3	1565	4	6066	0		3	B0510_6226,B0510_7022,B0510_34
GO:0015079	potassium ion transmembrane transporter activity	molecular_function	0.056431	0.81006	3	1565	4	6066	3	B0510_5700,Novel01081,Novel01138	0
GO:0009260	ribonucleotide biosynthetic process	biological_process	0.056441	0.81006	14	1565	36	6066	0		14	B0510_9299,B0510_1849,Novel00561,Novel01051,B0510_8073,B0510_2714,B0510_1375,Novel01374,Novel00433,B0510_4595,Novel01094,B0510_7091,B0510_3165,B0510_8029
GO:0046390	ribose phosphate biosynthetic process	biological_process	0.056441	0.81006	14	1565	36	6066	0		14	B0510_9299,B0510_1849,Novel01051,Novel00561,B0510_8073,B0510_1375,B0510_2714,Novel01374,Novel00433,B0510_4595,B0510_7091,Novel01094,B0510_3165,B0510_8029
GO:0000746	conjugation	biological_process	0.057588	0.81006	3	1565	4	6066	2	Novel01758,B0510_9800	1	Novel00367
GO:0004372	glycine hydroxymethyltransferase activity	molecular_function	0.057619	0.81006	3	1565	4	6066	0		3	Novel00771,Novel00932,Novel00797
GO:0017172	cysteine dioxygenase activity	molecular_function	0.057899	0.81006	3	1565	4	6066	1	B0510_7224	2	Novel00101,Novel00052
GO:0046439	L-cysteine metabolic process	biological_process	0.057899	0.81006	3	1565	4	6066	1	B0510_7224	2	Novel00101,Novel00052
GO:0009152	purine ribonucleotide biosynthetic process	biological_process	0.057899	0.81006	13	1565	33	6066	0		13	B0510_1375,Novel00561,Novel01051,B0510_8073,B0510_9299,B0510_1849,B0510_8029,B0510_3165,Novel01374,Novel00433,B0510_4595,B0510_7091,Novel01094
GO:0004084	branched-chain-amino-acid transaminase activity	molecular_function	0.057969	0.81006	3	1565	4	6066	1	B0510_883	2	B0510_801,B0510_10275
GO:0009262	deoxyribonucleotide metabolic process	biological_process	0.057969	0.81006	3	1565	4	6066	0		3	B0510_1053,Novel00502,B0510_2959
GO:0005623	cell	cellular_component	0.058335	0.81006	379	1565	1381	6066	94	Novel00391,B0510_4668,B0510_548,B0510_7421,B0510_1402,B0510_277,B0510_8391,B0510_607,B0510_1027,B0510_2891,B0510_3292,Novel01068,B0510_1083,Novel00543,B0510_6947,B0510_8000,B0510_4030,B0510_2991,Novel00429,B0510_9630,B0510_5367,B0510_5086,B0510_6351,B0510_3348,B0510_8169,B0510_2,B0510_4650,B0510_8177,B0510_6617,Novel01573,Novel01901,Novel00876,Novel00590,B0510_9049,B0510_7621,B0510_5902,B0510_158…	285	B0510_1198,B0510_73,B0510_5224,B0510_4535,B0510_7489,B0510_4713,B0510_2580,Novel01856,B0510_6225,B0510_129,B0510_8778,B0510_7350,B0510_6655,B0510_354,B0510_644,B0510_700,B0510_4273,B0510_1115,B0510_2694,Novel01889,B0510_1396,B0510_1314,B0510_9460,B0510_4801,B0510_8704,Novel00585,Novel00057,Novel00216,Novel01144,B0510_6226,Novel00313,Novel00478,B0510_9821,B0510_4579,B0510_1988,Novel01388,B0510_708…
GO:0044464	cell part	cellular_component	0.058335	0.81006	379	1565	1381	6066	94	B0510_3292,B0510_607,B0510_2891,B0510_1027,B0510_277,B0510_8391,B0510_1402,B0510_7421,B0510_548,Novel00391,B0510_4668,B0510_3348,B0510_8169,B0510_6351,B0510_5086,B0510_5367,Novel00429,B0510_9630,B0510_8000,B0510_6947,Novel00543,B0510_2991,B0510_4030,Novel01068,B0510_1083,Novel01901,B0510_9049,Novel00590,Novel00876,Novel01573,B0510_4650,B0510_8177,B0510_6617,B0510_2,B0510_10204,B0510_4316,B0510_43…	285	Novel00313,Novel00478,Novel00585,B0510_8704,B0510_4801,Novel01144,B0510_6226,Novel00216,Novel00057,B0510_1396,B0510_1314,B0510_9460,B0510_1115,B0510_4273,Novel01889,B0510_2694,B0510_6655,B0510_7350,B0510_8778,B0510_129,B0510_700,B0510_354,B0510_644,Novel01856,B0510_2580,B0510_6225,B0510_4713,B0510_7489,B0510_1198,B0510_4535,B0510_5224,B0510_73,B0510_10173,B0510_831,B0510_2600,B0510_1138,B0510_150…
GO:0016742	hydroxymethyl-, formyl- and related transferase activity	molecular_function	0.058839	0.81006	5	1565	9	6066	0		5	Novel00771,B0510_1849,Novel00797,Novel00932,B0510_2195
GO:0005575	cellular_component	cellular_component	0.058852	0.81006	604	1565	2239	6066	266	B0510_2521,Novel01362,B0510_8705,Novel00058,Novel01758,B0510_4961,B0510_6083,B0510_5305,B0510_8333,Novel00745,B0510_4778,B0510_937,B0510_8472,B0510_5292,Novel00664,B0510_475,B0510_3498,B0510_5547,B0510_7974,B0510_7602,B0510_944,B0510_2271,B0510_7180,B0510_10181,B0510_5343,B0510_8181,B0510_9796,B0510_228,B0510_535,B0510_5847,B0510_4705,B0510_651,Novel00924,Novel00574,B0510_7096,B0510_1056,B0510_98…	338	B0510_4477,B0510_95,B0510_787,B0510_3205,B0510_1476,Novel00069,B0510_4372,B0510_5695,B0510_8991,Novel01355,B0510_3895,B0510_6314,B0510_9815,B0510_5526,B0510_2655,B0510_7013,B0510_7686,B0510_3434,Novel01109,B0510_3269,B0510_3447,B0510_6939,B0510_6034,B0510_7688,Novel00724,B0510_9038,B0510_6954,B0510_3537,B0510_4605,B0510_7415,B0510_2770,B0510_1278,B0510_9777,B0510_8029,B0510_7847,Novel01094,Novel0…
GO:0006629	lipid metabolic process	biological_process	0.059501	0.81006	61	1565	197	6066	38	Novel00685,B0510_2391,B0510_5979,B0510_1553,Novel00652,B0510_7294,B0510_4200,Novel00745,B0510_6370,B0510_3556,B0510_4668,Novel01068,B0510_6847,B0510_5273,B0510_9256,Novel01758,Novel01656,B0510_8514,B0510_7158,B0510_8630,B0510_10161,B0510_6007,B0510_8169,B0510_1020,B0510_4042,B0510_3937,B0510_3953,B0510_880,B0510_4557,B0510_8797,B0510_3317,B0510_1061,B0510_7425,B0510_9536,B0510_1421,B0510_1524,Nov…	23	B0510_5629,B0510_5843,B0510_8470,B0510_3285,B0510_4701,Novel00977,B0510_1357,B0510_2376,B0510_7030,B0510_1164,Novel00998,B0510_9821,B0510_3768,B0510_10169,B0510_2065,Novel01240,B0510_7567,Novel01224,B0510_5994,Novel00080,B0510_4289,Novel01619,B0510_6206
GO:0005342	organic acid transmembrane transporter activity	molecular_function	0.061139	0.81006	16	1565	42	6066	13	B0510_2176,B0510_5337,B0510_10025,B0510_9912,B0510_9530,B0510_1939,B0510_7066,B0510_8181,B0510_10359,B0510_5877,B0510_2121,B0510_1074,B0510_8472	3	B0510_6607,B0510_8710,B0510_5610
GO:0008514	organic anion transmembrane transporter activity	molecular_function	0.061139	0.81006	16	1565	42	6066	13	B0510_1074,B0510_2121,B0510_8472,B0510_2176,B0510_5337,B0510_10025,B0510_9912,B0510_9530,B0510_1939,B0510_7066,B0510_8181,B0510_10359,B0510_5877	3	B0510_5610,B0510_6607,B0510_8710
GO:0046943	carboxylic acid transmembrane transporter activity	molecular_function	0.061139	0.81006	16	1565	42	6066	13	B0510_2176,B0510_5337,B0510_10025,B0510_9530,B0510_9912,B0510_1939,B0510_7066,B0510_8181,B0510_10359,B0510_5877,B0510_2121,B0510_1074,B0510_8472	3	B0510_6607,B0510_8710,B0510_5610
GO:0009064	glutamine family amino acid metabolic process	biological_process	0.061429	0.81006	11	1565	27	6066	3	B0510_1,B0510_9003,B0510_3132	8	B0510_2339,Novel00665,B0510_4543,Novel00724,B0510_9832,B0510_2085,B0510_3131,B0510_7373
GO:0004565	beta-galactosidase activity	molecular_function	0.061748	0.81006	2	1565	2	6066	2	B0510_4252,B0510_6596	0
GO:0015925	galactosidase activity	molecular_function	0.061748	0.81006	2	1565	2	6066	2	B0510_6596,B0510_4252	0
GO:0044282	small molecule catabolic process	biological_process	0.062012	0.81006	12	1565	30	6066	8	B0510_2,B0510_9003,B0510_4042,B0510_3132,B0510_3937,Novel00946,Novel00965,B0510_1	4	B0510_6226,B0510_7022,Novel00174,B0510_34
GO:0044712	single-organism catabolic process	biological_process	0.062012	0.81006	12	1565	30	6066	8	B0510_1,Novel00965,Novel00946,B0510_2,B0510_3937,B0510_9003,B0510_4042,B0510_3132	4	Novel00174,B0510_34,B0510_7022,B0510_6226
GO:0006050	mannosamine metabolic process	biological_process	0.062787	0.81006	2	1565	2	6066	0		2	Novel00034,Novel00087
GO:0006051	N-acetylmannosamine metabolic process	biological_process	0.062787	0.81006	2	1565	2	6066	0		2	Novel00087,Novel00034
GO:0047465	N-acylglucosamine-6-phosphate 2-epimerase activity	molecular_function	0.062787	0.81006	2	1565	2	6066	0		2	Novel00034,Novel00087
GO:0009063	cellular amino acid catabolic process	biological_process	0.062901	0.81006	8	1565	18	6066	4	B0510_1,B0510_2,B0510_9003,B0510_3132	4	B0510_6226,Novel00174,B0510_34,B0510_7022
GO:0006013	mannose metabolic process	biological_process	0.064515	0.81006	2	1565	2	6066	1	B0510_7514	1	B0510_1078
GO:0005576	extracellular region	cellular_component	0.066163	0.81006	22	1565	62	6066	19	B0510_1817,B0510_800,Novel01841,B0510_4894,B0510_2363,B0510_9334,Novel00308,Novel01758,B0510_8056,B0510_2438,B0510_5939,B0510_6782,Novel00091,B0510_5957,Novel00652,B0510_9043,B0510_4252,B0510_7077,Novel00162	3	Novel01823,Novel01863,B0510_2452
GO:0072522	purine-containing compound biosynthetic process	biological_process	0.066661	0.81006	15	1565	40	6066	0		15	Novel01374,Novel00433,B0510_4595,Novel01094,B0510_7091,B0510_8029,B0510_3165,Novel00034,B0510_9299,B0510_1849,B0510_1375,Novel00561,Novel01051,B0510_7956,B0510_8073
GO:0004748	ribonucleoside-diphosphate reductase activity, thioredoxin disulfide as acceptor	molecular_function	0.066992	0.81006	2	1565	2	6066	0		2	B0510_7013,B0510_1905
GO:0005971	ribonucleoside-diphosphate reductase complex	cellular_component	0.066992	0.81006	2	1565	2	6066	0		2	B0510_7013,B0510_1905
GO:0016728	oxidoreductase activity, acting on CH or CH2 groups, disulfide as acceptor	molecular_function	0.066992	0.81006	2	1565	2	6066	0		2	B0510_1905,B0510_7013
GO:0003942	N-acetyl-gamma-glutamyl-phosphate reductase activity	molecular_function	0.067175	0.81006	2	1565	2	6066	0		2	B0510_4543,B0510_7688
GO:0005852	eukaryotic translation initiation factor 3 complex	cellular_component	0.067461	0.81006	2	1565	2	6066	0		2	B0510_3205,B0510_65
GO:0005544	calcium-dependent phospholipid binding	molecular_function	0.068471	0.81006	2	1565	2	6066	2	B0510_7905,B0510_5584	0
GO:0005391	sodium:potassium-exchanging ATPase activity	molecular_function	0.068619	0.81006	2	1565	2	6066	2	Novel01081,Novel01138	0
GO:0008556	potassium-transporting ATPase activity	molecular_function	0.068619	0.81006	2	1565	2	6066	2	Novel01081,Novel01138	0
GO:0004455	ketol-acid reductoisomerase activity	molecular_function	0.068671	0.81006	2	1565	2	6066	0		2	B0510_2233,Novel00080
GO:0031304	intrinsic to mitochondrial inner membrane	cellular_component	0.068714	0.81006	2	1565	2	6066	0		2	B0510_7678,Novel00069
GO:0031305	integral to mitochondrial inner membrane	cellular_component	0.068714	0.81006	2	1565	2	6066	0		2	B0510_7678,Novel00069
GO:0032592	integral to mitochondrial membrane	cellular_component	0.068714	0.81006	2	1565	2	6066	0		2	B0510_7678,Novel00069
GO:0006383	transcription from RNA polymerase III promoter	biological_process	0.068747	0.81006	2	1565	2	6066	1	B0510_5292	1	B0510_8698
GO:0000104	succinate dehydrogenase activity	molecular_function	0.068772	0.81006	2	1565	2	6066	1	B0510_1710	1	B0510_2364
GO:0006549	isoleucine metabolic process	biological_process	0.068806	0.81006	2	1565	2	6066	0		2	B0510_10363,B0510_7688
GO:0009097	isoleucine biosynthetic process	biological_process	0.068806	0.81006	2	1565	2	6066	0		2	B0510_7688,B0510_10363
GO:1901070	guanosine-containing compound biosynthetic process	biological_process	0.068808	0.81006	2	1565	2	6066	0		2	B0510_3165,Novel01374
GO:0005744	mitochondrial inner membrane presequence translocase complex	cellular_component	0.068808	0.81006	2	1565	2	6066	0		2	B0510_7876,B0510_9851
GO:0009088	threonine biosynthetic process	biological_process	0.068808	0.81006	2	1565	2	6066	0		2	B0510_9403,B0510_7688
GO:0004311	farnesyltranstransferase activity	molecular_function	0.068808	0.81006	2	1565	2	6066	0		2	B0510_1012,B0510_5629
GO:0004657	proline dehydrogenase activity	molecular_function	0.068808	0.81006	2	1565	2	6066	2	B0510_9003,B0510_3132	0
GO:0006562	proline catabolic process	biological_process	0.068808	0.81006	2	1565	2	6066	2	B0510_9003,B0510_3132	0
GO:0016842	amidine-lyase activity	molecular_function	0.068808	0.81006	2	1565	2	6066	0		2	B0510_9299,B0510_2339
GO:0033897	ribonuclease T2 activity	molecular_function	0.068808	0.81006	2	1565	2	6066	2	B0510_31,B0510_6906	0
GO:0016530	metallochaperone activity	molecular_function	0.068808	0.81006	2	1565	2	6066	0		2	B0510_4551,Novel01856
GO:0009132	nucleoside diphosphate metabolic process	biological_process	0.068808	0.81006	2	1565	2	6066	0		2	Novel01374,B0510_7013
GO:0001664	G-protein coupled receptor binding	molecular_function	0.068808	0.81006	2	1565	2	6066	0		2	Novel01823,Novel01863
GO:0007586	digestion	biological_process	0.068808	0.81006	2	1565	2	6066	0		2	Novel01863,Novel01823
GO:0051427	hormone receptor binding	molecular_function	0.068808	0.81006	2	1565	2	6066	0		2	Novel01863,Novel01823
GO:0051428	peptide hormone receptor binding	molecular_function	0.068808	0.81006	2	1565	2	6066	0		2	Novel01863,Novel01823
GO:0051429	corticotropin-releasing hormone receptor binding	molecular_function	0.068808	0.81006	2	1565	2	6066	0		2	Novel01823,Novel01863
GO:0051431	corticotropin-releasing hormone receptor 2 binding	molecular_function	0.068808	0.81006	2	1565	2	6066	0		2	Novel01823,Novel01863
GO:0071855	neuropeptide receptor binding	molecular_function	0.068808	0.81006	2	1565	2	6066	0		2	Novel01863,Novel01823
GO:0046500	S-adenosylmethionine metabolic process	biological_process	0.068808	0.81006	2	1565	2	6066	0		2	B0510_831,B0510_7956
GO:0003838	sterol 24-C-methyltransferase activity	molecular_function	0.068808	0.81006	2	1565	2	6066	1	B0510_7294	1	B0510_7030
GO:0022618	ribonucleoprotein complex assembly	biological_process	0.068808	0.81006	2	1565	2	6066	0		2	B0510_4850,B0510_9466
GO:0042255	ribosome assembly	biological_process	0.068808	0.81006	2	1565	2	6066	0		2	B0510_4850,B0510_9466
GO:0071826	ribonucleoprotein complex subunit organization	biological_process	0.068808	0.81006	2	1565	2	6066	0		2	B0510_4850,B0510_9466
GO:0031105	septin complex	cellular_component	0.068808	0.81006	2	1565	2	6066	0		2	B0510_2580,B0510_6421
GO:0032156	septin cytoskeleton	cellular_component	0.068808	0.81006	2	1565	2	6066	0		2	B0510_2580,B0510_6421
GO:0004415	hyalurononglucosaminidase activity	molecular_function	0.068808	0.81006	2	1565	2	6066	2	Novel01853,Novel01813	0
GO:0015929	hexosaminidase activity	molecular_function	0.068808	0.81006	2	1565	2	6066	2	Novel01853,Novel01813	0
GO:0045227	capsule polysaccharide biosynthetic process	biological_process	0.068808	0.81006	2	1565	2	6066	2	Novel01813,Novel01853	0
GO:0045230	capsule organization	biological_process	0.068808	0.81006	2	1565	2	6066	2	Novel01853,Novel01813	0
GO:0019310	inositol catabolic process	biological_process	0.068808	0.81006	2	1565	2	6066	2	Novel00965,Novel00946	0
GO:0046174	polyol catabolic process	biological_process	0.068808	0.81006	2	1565	2	6066	2	Novel00946,Novel00965	0
GO:0050113	inositol oxygenase activity	molecular_function	0.068808	0.81006	2	1565	2	6066	2	Novel00946,Novel00965	0
GO:0009147	pyrimidine nucleoside triphosphate metabolic process	biological_process	0.068808	0.81006	2	1565	2	6066	0		2	Novel01374,B0510_1053
GO:0004799	thymidylate synthase activity	molecular_function	0.068808	0.81006	2	1565	2	6066	0		2	Novel00502,B0510_2959
GO:0006231	dTMP biosynthetic process	biological_process	0.068808	0.81006	2	1565	2	6066	0		2	B0510_2959,Novel00502
GO:0009157	deoxyribonucleoside monophosphate biosynthetic process	biological_process	0.068808	0.81006	2	1565	2	6066	0		2	B0510_2959,Novel00502
GO:0009162	deoxyribonucleoside monophosphate metabolic process	biological_process	0.068808	0.81006	2	1565	2	6066	0		2	Novel00502,B0510_2959
GO:0009176	pyrimidine deoxyribonucleoside monophosphate metabolic process	biological_process	0.068808	0.81006	2	1565	2	6066	0		2	Novel00502,B0510_2959
GO:0009177	pyrimidine deoxyribonucleoside monophosphate biosynthetic process	biological_process	0.068808	0.81006	2	1565	2	6066	0		2	B0510_2959,Novel00502
GO:0009221	pyrimidine deoxyribonucleotide biosynthetic process	biological_process	0.068808	0.81006	2	1565	2	6066	0		2	Novel00502,B0510_2959
GO:0009263	deoxyribonucleotide biosynthetic process	biological_process	0.068808	0.81006	2	1565	2	6066	0		2	Novel00502,B0510_2959
GO:0009265	2'-deoxyribonucleotide biosynthetic process	biological_process	0.068808	0.81006	2	1565	2	6066	0		2	Novel00502,B0510_2959
GO:0042083	5,10-methylenetetrahydrofolate-dependent methyltransferase activity	molecular_function	0.068808	0.81006	2	1565	2	6066	0		2	B0510_2959,Novel00502
GO:0046073	dTMP metabolic process	biological_process	0.068808	0.81006	2	1565	2	6066	0		2	Novel00502,B0510_2959
GO:0046385	deoxyribose phosphate biosynthetic process	biological_process	0.068808	0.81006	2	1565	2	6066	0		2	Novel00502,B0510_2959
GO:0009123	nucleoside monophosphate metabolic process	biological_process	0.068936	0.81006	8	1565	18	6066	0		8	B0510_3165,B0510_7091,Novel00502,B0510_8073,B0510_2714,B0510_2959,B0510_5486,B0510_1849
GO:0009124	nucleoside monophosphate biosynthetic process	biological_process	0.068936	0.81006	8	1565	18	6066	0		8	B0510_3165,Novel00502,B0510_7091,B0510_2714,B0510_8073,B0510_1849,B0510_5486,B0510_2959
GO:0044455	mitochondrial membrane part	cellular_component	0.069596	0.8123	9	1565	21	6066	0		9	B0510_9851,B0510_8029,B0510_2836,Novel00069,B0510_7678,Novel01051,Novel00561,B0510_1375,B0510_7876
GO:0009308	amine metabolic process	biological_process	0.069633	0.8123	8	1565	18	6066	5	B0510_2,B0510_4042,B0510_10026,Novel01843,B0510_5740	3	Novel00034,B0510_2236,Novel00087
GO:0019842	vitamin binding	molecular_function	0.071779	0.83431	11	1565	32	6066	7	B0510_8193,B0510_3920,B0510_5345,B0510_3662,B0510_3660,B0510_7826,B0510_3119	4	B0510_2565,Novel01828,Novel01783,B0510_8037
GO:0016887	ATPase activity	molecular_function	0.072129	0.83534	48	1565	162	6066	23	B0510_6188,B0510_6053,B0510_6074,B0510_535,B0510_7654,B0510_5927,B0510_6083,B0510_5098,B0510_7917,B0510_8842,B0510_3852,B0510_5904,B0510_937,B0510_10360,B0510_5379,B0510_500,B0510_5158,B0510_9923,B0510_6152,Novel01138,B0510_3611,B0510_1096,Novel01081	25	B0510_3020,Novel01388,B0510_6849,Novel00367,B0510_8623,Novel01051,B0510_2433,B0510_1882,B0510_9469,B0510_5377,B0510_6225,B0510_5894,B0510_4595,Novel00337,B0510_2655,B0510_8533,B0510_10004,Novel01919,B0510_7546,B0510_9296,B0510_4011,B0510_8268,B0510_4749,B0510_908,B0510_7703
GO:0008812	choline dehydrogenase activity	molecular_function	0.073032	0.842	9	1565	21	6066	9	B0510_10138,B0510_7074,B0510_9575,B0510_624,B0510_1811,B0510_547,B0510_3930,B0510_8175,B0510_4452	0
GO:0042623	ATPase activity, coupled	molecular_function	0.073229	0.842	40	1565	133	6066	20	B0510_10360,B0510_5904,B0510_937,B0510_500,B0510_6152,B0510_9923,B0510_5158,Novel01081,Novel01138,B0510_3611,B0510_1096,B0510_6074,B0510_6188,B0510_6083,B0510_5098,B0510_535,B0510_7654,B0510_8842,B0510_7917,B0510_3852	20	B0510_7546,B0510_8533,B0510_10004,B0510_9296,B0510_4011,B0510_8268,B0510_4749,B0510_7703,B0510_8623,B0510_3020,B0510_1882,Novel01051,B0510_2433,B0510_4595,B0510_5894,B0510_9469,B0510_5377,B0510_6225,B0510_2655,Novel00337
GO:0016853	isomerase activity	molecular_function	0.074294	0.85113	22	1565	63	6066	5	B0510_2082,B0510_6749,Novel01068,B0510_4668,B0510_7593	17	B0510_831,B0510_8262,B0510_7091,B0510_8205,Novel00034,B0510_5843,B0510_3654,B0510_6206,B0510_9190,B0510_5783,B0510_4056,B0510_1078,Novel00087,B0510_3191,B0510_632,B0510_6385,B0510_7173
GO:0071705	nitrogen compound transport	biological_process	0.074554	0.85113	23	1565	66	6066	18	B0510_7962,B0510_1057,B0510_8472,B0510_9114,Novel01572,B0510_1074,B0510_2121,B0510_8181,B0510_7066,B0510_10359,B0510_1939,B0510_5877,B0510_9525,B0510_5337,B0510_2176,B0510_9912,B0510_9530,B0510_10025	5	B0510_5610,Novel00174,B0510_314,B0510_6607,B0510_8710
GO:0055085	transmembrane transport	biological_process	0.077363	0.88007	144	1565	501	6066	107	B0510_2979,B0510_9165,B0510_475,B0510_3351,B0510_2467,B0510_2371,B0510_937,B0510_8489,B0510_6272,B0510_4912,B0510_6307,B0510_8472,B0510_7979,Novel00277,B0510_6776,B0510_8774,B0510_5305,B0510_4020,B0510_7490,B0510_7066,B0510_2372,B0510_8333,B0510_215,B0510_4778,B0510_1308,B0510_5343,B0510_9556,B0510_8181,B0510_2271,B0510_4320,B0510_5805,B0510_7643,B0510_7180,B0510_5337,B0510_7602,B0510_2176,B0510_…	37	B0510_9038,B0510_8710,B0510_258,B0510_6954,B0510_3537,B0510_8418,Novel00005,B0510_5610,Novel01537,B0510_7533,B0510_2655,B0510_9851,B0510_1375,Novel00069,B0510_6730,Novel00433,B0510_6607,B0510_5154,B0510_8656,B0510_8029,Novel01094,B0510_4595,Novel00337,B0510_8398,B0510_4757,B0510_5293,Novel00283,Novel01051,B0510_7961,Novel00561,B0510_8533,B0510_1581,B0510_9810,B0510_7546,Novel00243,B0510_1055,B051…
GO:0016703	oxidoreductase activity, acting on single donors with incorporation of molecular oxygen, incorporation of one atom of oxygen (internal monooxygenases or internal mixed function oxidases)	molecular_function	0.079075	0.89321	4	1565	7	6066	1	B0510_7187	3	Novel00087,B0510_1950,Novel00034
GO:0018580	nitronate monooxygenase activity	molecular_function	0.079075	0.89321	4	1565	7	6066	1	B0510_7187	3	Novel00087,B0510_1950,Novel00034
GO:0006560	proline metabolic process	biological_process	0.082416	0.92768	4	1565	7	6066	2	B0510_9003,B0510_3132	2	B0510_7373,B0510_3131
GO:0000271	polysaccharide biosynthetic process	biological_process	0.084302	0.9423	7	1565	16	6066	6	Novel00685,B0510_2625,Novel01656,Novel00745,Novel01813,Novel01853	1	B0510_5627
GO:0033692	cellular polysaccharide biosynthetic process	biological_process	0.084302	0.9423	7	1565	16	6066	6	Novel01813,Novel01853,Novel01656,Novel00745,Novel00685,B0510_2625	1	B0510_5627
GO:0016638	oxidoreductase activity, acting on the CH-NH2 group of donors	molecular_function	0.085597	0.95346	6	1565	13	6066	3	B0510_10026,B0510_1,Novel01843	3	B0510_9041,B0510_2806,B0510_7022
GO:0006457	protein folding	biological_process	0.086746	0.96291	16	1565	44	6066	0		16	B0510_3064,B0510_8059,Novel01511,B0510_9417,B0510_6633,B0510_7607,B0510_10237,B0510_4056,B0510_2424,B0510_2833,B0510_4589,Novel01221,B0510_6627,B0510_7173,B0510_632,Novel01237
GO:0003993	acid phosphatase activity	molecular_function	0.087533	0.96829	5	1565	10	6066	4	B0510_1075,B0510_4037,B0510_8480,B0510_9330	1	B0510_4683
GO:0005506	iron ion binding	molecular_function	0.088568	0.97638	52	1565	168	6066	42	B0510_9793,B0510_6283,B0510_2009,B0510_3721,B0510_3847,Novel00946,B0510_9443,B0510_5349,B0510_8116,B0510_7670,Novel01274,B0510_5969,B0510_7394,Novel00308,B0510_3887,B0510_7163,B0510_10163,B0510_2729,B0510_6912,B0510_5979,Novel00965,B0510_8193,B0510_1363,B0510_7224,B0510_7481,B0510_9152,B0510_9169,B0510_4248,B0510_8605,B0510_2604,B0510_1182,B0510_5473,B0510_100,B0510_877,B0510_8340,B0510_4083,B051…	10	Novel00101,Novel00998,B0510_8037,Novel00641,B0510_3768,Novel00052,B0510_2565,B0510_1951,B0510_7463,B0510_2769
GO:0005740	mitochondrial envelope	cellular_component	0.089054	0.97644	19	1565	54	6066	0		19	B0510_9711,B0510_1671,Novel01028,Novel00561,B0510_7678,Novel01856,B0510_8029,B0510_7847,B0510_190,Novel00069,B0510_1396,B0510_2836,B0510_7876,B0510_1375,Novel01051,Novel00005,B0510_1012,B0510_7693,B0510_9851
GO:0072527	pyrimidine-containing compound metabolic process	biological_process	0.089182	0.97644	8	1565	19	6066	0		8	B0510_2714,B0510_9484,B0510_2959,B0510_1053,Novel00034,Novel00502,Novel00087,Novel01374
GO:0004620	phospholipase activity	molecular_function	0.090305	0.98399	5	1565	10	6066	5	B0510_9722,B0510_4042,B0510_1061,B0510_7425,B0510_1524	0
GO:0015078	hydrogen ion transmembrane transporter activity	molecular_function	0.090486	0.98399	18	1565	51	6066	3	B0510_228,Novel01352,B0510_912	15	Novel00561,Novel00337,Novel01028,Novel01625,B0510_2655,Novel01660,B0510_6225,B0510_8029,B0510_4595,Novel00433,Novel01094,Novel01051,B0510_1375,B0510_8313,B0510_9949
GO:0004497	monooxygenase activity	molecular_function	0.091254	0.98899	9	1565	22	6066	3	Novel00580,B0510_7187,B0510_3158	6	B0510_1950,B0510_7560,Novel01037,B0510_4074,Novel00087,Novel00034
GO:0016810	hydrolase activity, acting on carbon-nitrogen (but not peptide) bonds	molecular_function	0.092974	1	24	1565	71	6066	15	B0510_5921,B0510_9342,B0510_127,B0510_6774,B0510_4989,B0510_223,B0510_10265,B0510_8322,B0510_9794,B0510_6217,B0510_2297,B0510_10312,B0510_5541,B0510_8959,B0510_6325	9	B0510_7586,B0510_9514,B0510_1746,Novel00101,Novel01355,B0510_1849,B0510_3447,Novel01660,Novel00052
GO:0000287	magnesium ion binding	molecular_function	0.093282	1	14	1565	39	6066	3	B0510_5158,B0510_3660,B0510_722	11	B0510_4605,B0510_4864,Novel01783,Novel01828,B0510_7567,B0510_6768,B0510_2643,B0510_5486,B0510_5619,B0510_2898,Novel00972
GO:0044260	cellular macromolecule metabolic process	biological_process	0.094359	1	346	1565	1270	6066	87	B0510_8391,B0510_277,B0510_607,Novel01853,B0510_5549,B0510_7421,B0510_548,B0510_3292,B0510_5367,B0510_4680,B0510_225,B0510_2991,B0510_6947,B0510_8396,B0510_3414,B0510_3348,B0510_4655,B0510_6617,B0510_8177,B0510_5011,Novel01656,B0510_9049,B0510_4672,B0510_469,B0510_1533,B0510_5363,B0510_4383,B0510_8617,B0510_7253,B0510_10327,B0510_7621,B0510_8870,B0510_5286,B0510_10204,B0510_4316,B0510_6964,B0510_…	259	B0510_6655,B0510_7350,B0510_8778,B0510_8059,B0510_129,B0510_5224,B0510_73,B0510_1198,B0510_7489,B0510_2612,Novel01144,Novel00216,Novel00057,Novel00585,B0510_4801,Novel00478,Novel00313,Novel01889,B0510_2694,B0510_3068,B0510_9460,B0510_867,B0510_7709,B0510_5434,B0510_590,Novel00086,B0510_483,B0510_3474,B0510_1988,B0510_4579,B0510_6065,B0510_3070,B0510_216,B0510_5993,Novel01690,B0510_7477,B0510_2866…
GO:0016866	intramolecular transferase activity	molecular_function	0.09553	1	6	1565	13	6066	0		6	B0510_9190,B0510_3191,B0510_8262,B0510_7091,B0510_3654,B0510_1078
GO:0006979	response to oxidative stress	biological_process	0.095708	1	7	1565	16	6066	6	B0510_5517,B0510_4996,B0510_4254,B0510_3512,B0510_513,B0510_1685	1	B0510_1511
GO:0003682	chromatin binding	molecular_function	0.095875	1	9	1565	23	6066	9	B0510_8024,B0510_6489,B0510_9277,B0510_6360,Novel01689,B0510_2562,B0510_4784,B0510_9278,B0510_2783	0
GO:0006811	ion transport	biological_process	0.10054	1	58	1565	193	6066	39	B0510_8472,B0510_4320,B0510_6307,B0510_7096,B0510_1057,Novel00277,B0510_8489,B0510_2121,B0510_912,Novel01138,B0510_3351,B0510_1939,B0510_2154,B0510_8181,Novel01081,B0510_4409,B0510_9912,B0510_9530,B0510_6152,B0510_9923,B0510_9525,B0510_5158,B0510_228,B0510_7962,Novel00543,B0510_5098,B0510_852,B0510_1074,B0510_9114,B0510_6074,B0510_5877,B0510_5700,B0510_7066,B0510_10359,B0510_10025,B0510_7917,B051…	19	B0510_5610,B0510_9810,Novel00561,B0510_6607,B0510_5154,B0510_8710,Novel00433,Novel01051,B0510_1375,B0510_4757,Novel00337,B0510_2655,Novel01537,B0510_6225,B0510_8029,Novel01856,Novel01094,B0510_4595,Novel00977
GO:0016051	carbohydrate biosynthetic process	biological_process	0.10108	1	10	1565	26	6066	7	Novel00745,Novel01656,B0510_2625,Novel01813,Novel01853,Novel00685,B0510_739	3	B0510_5627,B0510_1078,B0510_5843
GO:0006188	IMP biosynthetic process	biological_process	0.10566	1	3	1565	5	6066	0		3	B0510_8073,B0510_7091,B0510_1849
GO:0046040	IMP metabolic process	biological_process	0.10566	1	3	1565	5	6066	0		3	B0510_1849,B0510_7091,B0510_8073
GO:0015085	calcium ion transmembrane transporter activity	molecular_function	0.10675	1	3	1565	5	6066	2	B0510_228,B0510_6152	1	Novel00772
GO:0032040	small-subunit processome	cellular_component	0.10863	1	3	1565	5	6066	0		3	B0510_216,B0510_7498,B0510_4298
GO:0031406	carboxylic acid binding	molecular_function	0.10932	1	10	1565	31	6066	6	B0510_7826,B0510_3119,B0510_5345,B0510_3662,B0510_8193,B0510_3920	4	B0510_8037,B0510_2565,B0510_2124,B0510_1849
GO:0034637	cellular carbohydrate biosynthetic process	biological_process	0.10983	1	8	1565	20	6066	6	B0510_2625,Novel01656,Novel00745,Novel00685,Novel01853,Novel01813	2	B0510_5627,B0510_5843
GO:0016840	carbon-nitrogen lyase activity	molecular_function	0.11104	1	3	1565	5	6066	0		3	B0510_10363,B0510_9299,B0510_2339
GO:0019205	nucleobase-containing compound kinase activity	molecular_function	0.11448	1	3	1565	5	6066	0		3	Novel01374,B0510_1979,Novel01061
GO:0008175	tRNA methyltransferase activity	molecular_function	0.1149	1	3	1565	5	6066	0		3	B0510_9716,B0510_9987,B0510_9357
GO:0030976	thiamine pyrophosphate binding	molecular_function	0.11503	1	3	1565	5	6066	1	B0510_3660	2	Novel01783,Novel01828
GO:1901681	sulfur compound binding	molecular_function	0.11503	1	3	1565	5	6066	1	B0510_3660	2	Novel01828,Novel01783
GO:0008430	selenium binding	molecular_function	0.11619	1	3	1565	5	6066	1	Novel00277	2	B0510_4729,Novel00313
GO:0009395	phospholipid catabolic process	biological_process	0.11632	1	3	1565	5	6066	3	B0510_1061,B0510_4042,B0510_7425	0
GO:0009129	pyrimidine nucleoside monophosphate metabolic process	biological_process	0.11689	1	3	1565	5	6066	0		3	Novel00502,B0510_2959,B0510_2714
GO:0009130	pyrimidine nucleoside monophosphate biosynthetic process	biological_process	0.11689	1	3	1565	5	6066	0		3	Novel00502,B0510_2959,B0510_2714
GO:0072528	pyrimidine-containing compound biosynthetic process	biological_process	0.11992	1	7	1565	17	6066	0		7	Novel01374,Novel00087,Novel00502,B0510_2959,Novel00034,B0510_9484,B0510_2714
GO:0051287	NAD binding	molecular_function	0.12085	1	13	1565	36	6066	3	B0510_3080,B0510_8557,Novel00685	10	B0510_5619,B0510_700,B0510_4543,B0510_3624,B0510_7688,B0510_4864,Novel00080,B0510_1746,B0510_6768,B0510_4000
GO:0009165	nucleotide biosynthetic process	biological_process	0.12251	1	20	1565	60	6066	2	B0510_2,B0510_4130	18	B0510_2714,Novel00561,B0510_8073,B0510_5486,B0510_1849,B0510_8029,B0510_3165,Novel00502,Novel00433,B0510_4595,B0510_7091,Novel01094,B0510_1375,Novel01051,B0510_9484,B0510_2959,B0510_9299,Novel01374
GO:0044769	ATPase activity, coupled to transmembrane movement of ions, rotational mechanism	molecular_function	0.12253	1	5	1565	11	6066	0		5	B0510_6225,Novel01051,Novel00337,B0510_2655,B0510_4595
GO:0006040	amino sugar metabolic process	biological_process	0.12482	1	5	1565	11	6066	3	B0510_7233,B0510_9794,B0510_6788	2	Novel00087,Novel00034
GO:0006928	cellular component movement	biological_process	0.12626	1	6	1565	15	6066	0		6	B0510_6350,B0510_7628,B0510_6901,B0510_8991,Novel00005,B0510_3234
GO:0019866	organelle inner membrane	cellular_component	0.12658	1	12	1565	33	6066	0		12	B0510_7693,B0510_7847,B0510_9851,B0510_8029,Novel00069,B0510_9711,B0510_2576,Novel01051,Novel00561,B0510_7678,B0510_7876,B0510_1375
GO:0006568	tryptophan metabolic process	biological_process	0.12666	1	4	1565	8	6066	1	B0510_2	3	Novel00034,B0510_2236,Novel00087
GO:0006586	indolalkylamine metabolic process	biological_process	0.12666	1	4	1565	8	6066	1	B0510_2	3	Novel00087,B0510_2236,Novel00034
GO:0042430	indole-containing compound metabolic process	biological_process	0.12666	1	4	1565	8	6066	1	B0510_2	3	Novel00087,Novel00034,B0510_2236
GO:0008324	cation transmembrane transporter activity	molecular_function	0.12761	1	39	1565	128	6066	20	B0510_228,B0510_7962,B0510_5098,Novel01352,B0510_6074,Novel01451,B0510_5700,B0510_7917,B0510_8774,B0510_4320,B0510_7096,B0510_6307,Novel00277,B0510_912,Novel01138,Novel01081,B0510_9923,B0510_6152,B0510_9525,B0510_5158	19	Novel01051,B0510_1375,B0510_4757,B0510_9949,Novel00337,Novel01028,B0510_2655,B0510_8029,B0510_6225,B0510_4595,Novel01094,Novel00772,B0510_8313,B0510_9810,Novel00561,B0510_5154,Novel01625,Novel01660,Novel00433
GO:0004222	metalloendopeptidase activity	molecular_function	0.12907	1	7	1565	17	6066	3	B0510_4607,B0510_9043,B0510_3593	4	Novel00709,Novel00647,B0510_534,B0510_1670
GO:0008173	RNA methyltransferase activity	molecular_function	0.12979	1	4	1565	8	6066	0		4	B0510_9716,B0510_2259,B0510_9987,B0510_9357
GO:0009987	cellular process	biological_process	0.13034	1	707	1565	2662	6066	274	B0510_2371,B0510_1036,B0510_6964,B0510_9129,B0510_6272,B0510_7490,B0510_10327,B0510_6776,B0510_4383,B0510_8774,B0510_5902,B0510_7621,B0510_3556,Novel00590,B0510_9049,B0510_4672,Novel01573,B0510_1533,B0510_5363,B0510_7643,B0510_978,B0510_8177,B0510_4655,B0510_10338,B0510_2176,B0510_5979,Novel01656,B0510_648,B0510_5011,B0510_9003,B0510_1074,B0510_8986,B0510_3348,B0510_1939,B0510_9530,B0510_8560,B05…	433	B0510_37,B0510_365,B0510_146,B0510_7856,Novel01136,Novel00797,Novel00623,B0510_5610,B0510_5018,B0510_8418,B0510_8314,B0510_5210,B0510_2127,B0510_1795,B0510_804,B0510_7533,Novel00949,B0510_3445,Novel00860,B0510_1618,B0510_9851,B0510_8003,B0510_5020,B0510_4298,B0510_10261,B0510_9943,B0510_8409,B0510_3420,Novel00433,B0510_7833,B0510_8656,B0510_311,B0510_6206,B0510_7373,B0510_522,B0510_1746,B0510_486…
GO:0022904	respiratory electron transport chain	biological_process	0.13126	1	4	1565	8	6066	1	Novel01607	3	Novel01028,B0510_7847,Novel01390
GO:0006164	purine nucleotide biosynthetic process	biological_process	0.13142	1	13	1565	37	6066	0		13	B0510_8073,Novel00561,Novel01051,B0510_1375,B0510_1849,B0510_9299,B0510_3165,B0510_8029,Novel01094,B0510_7091,B0510_4595,Novel01374,Novel00433
GO:0019028	viral capsid	cellular_component	0.13224	1	5	1565	11	6066	4	B0510_1885,Novel01485,Novel01758,B0510_4299	1	Novel01355
GO:0004180	carboxypeptidase activity	molecular_function	0.13431	1	6	1565	14	6066	6	B0510_10304,Novel00760,B0510_3668,B0510_5638,B0510_5471,B0510_10339	0
GO:0044723	single-organism carbohydrate metabolic process	biological_process	0.13453	1	30	1565	96	6066	20	B0510_9305,B0510_739,B0510_7593,Novel01813,Novel01853,B0510_4107,Novel00946,B0510_9377,B0510_5363,B0510_1421,B0510_5549,B0510_722,Novel01656,Novel00685,B0510_2391,B0510_7514,B0510_6968,B0510_2625,Novel00965,Novel00745	10	B0510_6344,Novel01642,Novel00080,Novel00567,B0510_1078,B0510_2050,B0510_5627,B0510_5843,Novel00585,B0510_9831
GO:0003777	microtubule motor activity	molecular_function	0.13527	1	5	1565	12	6066	0		5	B0510_3234,B0510_8991,B0510_6901,B0510_6350,B0510_7628
GO:0016836	hydro-lyase activity	molecular_function	0.13667	1	10	1565	27	6066	3	B0510_3937,B0510_7820,B0510_9555	7	B0510_2236,B0510_3598,Novel00034,Novel00087,B0510_313,B0510_2120,B0510_5853
GO:0016054	organic acid catabolic process	biological_process	0.13784	1	9	1565	24	6066	5	B0510_1,B0510_2,B0510_9003,B0510_3132,B0510_3937	4	B0510_6226,B0510_7022,Novel00174,B0510_34
GO:0046395	carboxylic acid catabolic process	biological_process	0.13784	1	9	1565	24	6066	5	B0510_9003,B0510_3132,B0510_3937,B0510_2,B0510_1	4	B0510_6226,B0510_7022,B0510_34,Novel00174
GO:0042451	purine nucleoside biosynthetic process	biological_process	0.13788	1	10	1565	27	6066	0		10	B0510_7956,Novel00561,Novel01051,B0510_1375,Novel01094,Novel00433,Novel01374,B0510_4595,B0510_3165,B0510_8029
GO:0046129	purine ribonucleoside biosynthetic process	biological_process	0.13788	1	10	1565	27	6066	0		10	B0510_3165,B0510_8029,Novel01374,B0510_4595,Novel00433,Novel01094,B0510_7956,Novel00561,Novel01051,B0510_1375
GO:0006605	protein targeting	biological_process	0.1385	1	8	1565	21	6066	1	B0510_5326	7	B0510_9851,B0510_3213,B0510_7696,Novel00567,Novel00005,Novel00968,B0510_2836
GO:0031967	organelle envelope	cellular_component	0.14144	1	23	1565	72	6066	0		23	Novel00069,B0510_1396,B0510_1314,B0510_2836,B0510_4040,B0510_7876,B0510_1375,Novel01051,Novel00005,B0510_1012,B0510_7693,B0510_9851,B0510_2576,B0510_3529,B0510_9711,B0510_1671,Novel01028,Novel00561,B0510_7678,Novel01856,B0510_8029,B0510_7847,B0510_190
GO:0051082	unfolded protein binding	molecular_function	0.14689	1	9	1565	24	6066	0		9	B0510_2424,B0510_3895,B0510_10237,B0510_8059,Novel01237,B0510_6633,B0510_6627,Novel01511,Novel01221
GO:0043085	positive regulation of catalytic activity	biological_process	0.14799	1	2	1565	3	6066	0		2	Novel01136,Novel01080
GO:0043547	positive regulation of GTPase activity	biological_process	0.14799	1	2	1565	3	6066	0		2	Novel01136,Novel01080
GO:0044093	positive regulation of molecular function	biological_process	0.14799	1	2	1565	3	6066	0		2	Novel01080,Novel01136
GO:0051345	positive regulation of hydrolase activity	biological_process	0.14799	1	2	1565	3	6066	0		2	Novel01080,Novel01136
GO:0008897	holo-[acyl-carrier-protein] synthase activity	molecular_function	0.14821	1	2	1565	3	6066	0		2	B0510_2898,B0510_7567
GO:0009163	nucleoside biosynthetic process	biological_process	0.14964	1	12	1565	34	6066	0		12	B0510_1375,B0510_2714,Novel01051,Novel00561,B0510_7956,B0510_8029,B0510_3165,Novel01094,Novel01374,B0510_4595,Novel00433,B0510_3068
GO:0042455	ribonucleoside biosynthetic process	biological_process	0.14964	1	12	1565	34	6066	0		12	B0510_7956,Novel01051,Novel00561,B0510_2714,B0510_1375,B0510_3165,B0510_8029,Novel01374,Novel00433,B0510_4595,B0510_3068,Novel01094
GO:0016616	oxidoreductase activity, acting on the CH-OH group of donors, NAD or NADP as acceptor	molecular_function	0.15002	1	33	1565	107	6066	16	B0510_10161,Novel00580,B0510_6984,B0510_2670,B0510_9998,Novel00685,Novel01219,B0510_8601,B0510_7685,B0510_3080,Novel00745,B0510_2625,B0510_1553,B0510_4107,B0510_9155,B0510_6370	17	Novel01894,B0510_2233,B0510_4000,B0510_9024,B0510_3624,Novel00080,B0510_4864,B0510_1746,B0510_5627,B0510_2590,B0510_9831,Novel00977,B0510_6768,B0510_700,B0510_2376,B0510_1810,B0510_5619
GO:1901564	organonitrogen compound metabolic process	biological_process	0.15337	1	115	1565	407	6066	26	B0510_7224,Novel01843,B0510_4042,Novel01573,Novel01081,B0510_883,Novel01138,B0510_4618,B0510_10026,B0510_9003,B0510_3132,B0510_1402,B0510_1240,B0510_2,B0510_1553,B0510_1,B0510_5740,B0510_6774,B0510_127,B0510_6351,B0510_9629,B0510_8600,B0510_4130,B0510_4107,B0510_6788,B0510_7233	89	B0510_1012,B0510_3839,Novel00087,B0510_4864,B0510_1746,B0510_3068,B0510_2085,Novel01067,B0510_7373,B0510_3131,B0510_1019,B0510_9484,B0510_2233,Novel01080,Novel00433,B0510_2236,B0510_6226,Novel01144,Novel00561,B0510_9094,B0510_9832,B0510_4605,Novel00101,Novel01374,Novel00174,B0510_4535,B0510_1053,B0510_2493,B0510_2339,B0510_801,B0510_7956,B0510_7022,B0510_9685,B0510_7091,Novel01094,B0510_9831,B051…
GO:0016725	oxidoreductase activity, acting on CH or CH2 groups	molecular_function	0.15463	1	2	1565	3	6066	0		2	B0510_1905,B0510_7013
GO:0006816	calcium ion transport	biological_process	0.15566	1	2	1565	3	6066	2	B0510_6152,B0510_228	0
GO:0031975	envelope	cellular_component	0.15893	1	23	1565	73	6066	0		23	B0510_1314,Novel00069,B0510_1396,B0510_2836,B0510_1375,B0510_7876,B0510_4040,Novel00005,Novel01051,B0510_1012,B0510_7693,B0510_9851,B0510_9711,B0510_2576,B0510_3529,B0510_1671,Novel01028,Novel00561,B0510_7678,Novel01856,B0510_8029,B0510_190,B0510_7847
GO:0000096	sulfur amino acid metabolic process	biological_process	0.15952	1	8	1565	21	6066	2	B0510_1240,B0510_7224	6	B0510_831,B0510_6429,B0510_2602,Novel00052,B0510_7688,Novel00101
GO:0003964	RNA-directed DNA polymerase activity	molecular_function	0.15993	1	2	1565	3	6066	2	B0510_8559,B0510_4383	0
GO:0006278	RNA-dependent DNA replication	biological_process	0.15993	1	2	1565	3	6066	2	B0510_8559,B0510_4383	0
GO:0042822	pyridoxal phosphate metabolic process	biological_process	0.16137	1	2	1565	3	6066	0		2	Novel00087,Novel00034
GO:0042823	pyridoxal phosphate biosynthetic process	biological_process	0.16137	1	2	1565	3	6066	0		2	Novel00087,Novel00034
GO:0019201	nucleotide kinase activity	molecular_function	0.16616	1	2	1565	3	6066	0		2	Novel01061,B0510_1979
GO:0008131	primary amine oxidase activity	molecular_function	0.16852	1	2	1565	3	6066	2	Novel01843,B0510_10026	0
GO:0042995	cell projection	cellular_component	0.16938	1	2	1565	3	6066	2	Novel00429,B0510_9800	0
GO:0003840	gamma-glutamyltransferase activity	molecular_function	0.16944	1	2	1565	3	6066	2	B0510_9629,B0510_4618	0
GO:0006551	leucine metabolic process	biological_process	0.16951	1	2	1565	3	6066	0		2	B0510_9685,B0510_4864
GO:0009098	leucine biosynthetic process	biological_process	0.16951	1	2	1565	3	6066	0		2	B0510_9685,B0510_4864
GO:0004470	malic enzyme activity	molecular_function	0.16996	1	2	1565	3	6066	0		2	B0510_3624,B0510_4000
GO:0016619	malate dehydrogenase (oxaloacetate-decarboxylating) activity	molecular_function	0.16996	1	2	1565	3	6066	0		2	B0510_3624,B0510_4000
GO:0004827	proline-tRNA ligase activity	molecular_function	0.16997	1	2	1565	3	6066	0		2	Novel01109,B0510_8314
GO:0006433	prolyl-tRNA aminoacylation	biological_process	0.16997	1	2	1565	3	6066	0		2	Novel01109,B0510_8314
GO:0006269	DNA replication, synthesis of RNA primer	biological_process	0.17003	1	2	1565	3	6066	0		2	B0510_7235,B0510_6926
GO:0005615	extracellular space	cellular_component	0.17028	1	2	1565	3	6066	0		2	Novel01823,Novel01863
GO:0005758	mitochondrial intermembrane space	cellular_component	0.17029	1	2	1565	3	6066	0		2	Novel00005,Novel01856
GO:0031970	organelle envelope lumen	cellular_component	0.17029	1	2	1565	3	6066	0		2	Novel01856,Novel00005
GO:0006626	protein targeting to mitochondrion	biological_process	0.17029	1	2	1565	3	6066	0		2	Novel00005,B0510_9851
GO:0006839	mitochondrial transport	biological_process	0.17029	1	2	1565	3	6066	0		2	B0510_9851,Novel00005
GO:0070585	protein localization to mitochondrion	biological_process	0.17029	1	2	1565	3	6066	0		2	B0510_9851,Novel00005
GO:0072655	establishment of protein localization to mitochondrion	biological_process	0.17029	1	2	1565	3	6066	0		2	Novel00005,B0510_9851
GO:0008320	protein transmembrane transporter activity	molecular_function	0.17032	1	2	1565	3	6066	0		2	B0510_7696,B0510_7876
GO:0015450	P-P-bond-hydrolysis-driven protein transmembrane transporter activity	molecular_function	0.17032	1	2	1565	3	6066	0		2	B0510_7876,B0510_7696
GO:0022884	macromolecule transmembrane transporter activity	molecular_function	0.17032	1	2	1565	3	6066	0		2	B0510_7876,B0510_7696
GO:0016872	intramolecular lyase activity	molecular_function	0.17032	1	2	1565	3	6066	0		2	B0510_5783,B0510_5843
GO:0004181	metallocarboxypeptidase activity	molecular_function	0.17033	1	2	1565	3	6066	2	B0510_3668,B0510_10304	0
GO:0016717	oxidoreductase activity, acting on paired donors, with oxidation of a pair of donors resulting in the reduction of molecular oxygen to two molecules of water	molecular_function	0.17035	1	2	1565	3	6066	1	B0510_5979	1	B0510_1164
GO:0016668	oxidoreductase activity, acting on a sulfur group of donors, NAD(P) as acceptor	molecular_function	0.17035	1	2	1565	3	6066	1	B0510_1402	1	B0510_1511
GO:0008519	ammonium transmembrane transporter activity	molecular_function	0.17035	1	2	1565	3	6066	2	B0510_9525,B0510_7962	0
GO:0015101	organic cation transmembrane transporter activity	molecular_function	0.17035	1	2	1565	3	6066	2	B0510_7962,B0510_9525	0
GO:0015696	ammonium transport	biological_process	0.17035	1	2	1565	3	6066	2	B0510_7962,B0510_9525	0
GO:0072488	ammonium transmembrane transport	biological_process	0.17035	1	2	1565	3	6066	2	B0510_7962,B0510_9525	0
GO:0006566	threonine metabolic process	biological_process	0.17035	1	2	1565	3	6066	0		2	B0510_7688,B0510_9403
GO:0004055	argininosuccinate synthase activity	molecular_function	0.17035	1	2	1565	3	6066	0		2	Novel00724,Novel00665
GO:0019344	cysteine biosynthetic process	biological_process	0.17035	1	2	1565	3	6066	1	B0510_1240	1	B0510_2602
GO:0043022	ribosome binding	molecular_function	0.17035	1	2	1565	3	6066	0		2	B0510_4850,B0510_3205
GO:0070925	organelle assembly	biological_process	0.17035	1	2	1565	3	6066	0		2	B0510_4850,B0510_9466
GO:0044106	cellular amine metabolic process	biological_process	0.17071	1	6	1565	15	6066	3	B0510_4042,B0510_2,B0510_5740	3	B0510_2236,Novel00034,Novel00087
GO:0007018	microtubule-based movement	biological_process	0.17524	1	5	1565	13	6066	0		5	B0510_3234,B0510_8991,B0510_6901,B0510_7628,B0510_6350
GO:0004298	threonine-type endopeptidase activity	molecular_function	0.17667	1	6	1565	15	6066	0		6	B0510_4641,Novel00658,B0510_804,Novel00712,B0510_1043,B0510_1278
GO:0005839	proteasome core complex	cellular_component	0.17667	1	6	1565	15	6066	0		6	B0510_4641,Novel00658,B0510_804,Novel00712,B0510_1043,B0510_1278
GO:0070003	threonine-type peptidase activity	molecular_function	0.17667	1	6	1565	15	6066	0		6	B0510_1278,B0510_1043,B0510_804,Novel00712,B0510_4641,Novel00658
GO:0003774	motor activity	molecular_function	0.17675	1	6	1565	17	6066	0		6	B0510_3234,B0510_354,B0510_6901,B0510_8991,B0510_6350,B0510_7628
GO:1901659	glycosyl compound biosynthetic process	biological_process	0.17679	1	12	1565	35	6066	0		12	Novel01094,Novel01374,Novel00433,B0510_4595,B0510_3068,B0510_8029,B0510_3165,B0510_2714,B0510_1375,B0510_7956,Novel01051,Novel00561
GO:0016746	transferase activity, transferring acyl groups	molecular_function	0.17785	1	43	1565	146	6066	33	B0510_9629,B0510_10118,B0510_1451,B0510_5324,B0510_2842,B0510_333,B0510_8974,B0510_1454,B0510_3317,B0510_10120,B0510_3920,B0510_3813,Novel00574,B0510_2112,B0510_6702,B0510_2634,B0510_3024,B0510_1731,Novel00347,B0510_7442,Novel01763,B0510_8012,B0510_5345,B0510_1088,B0510_3102,B0510_8076,B0510_6648,B0510_8083,B0510_4618,B0510_415,B0510_7829,B0510_5760,B0510_1943	10	Novel00283,Novel00080,B0510_7984,Novel00243,B0510_7568,B0510_6429,B0510_9685,B0510_6105,B0510_2144,B0510_9832
GO:0016884	carbon-nitrogen ligase activity, with glutamine as amido-N-donor	molecular_function	0.18003	1	9	1565	25	6066	5	B0510_5921,B0510_4534,B0510_5541,B0510_8959,B0510_8322	4	B0510_8073,B0510_7108,B0510_3165,Novel00724
GO:0016776	phosphotransferase activity, phosphate group as acceptor	molecular_function	0.18065	1	3	1565	6	6066	0		3	B0510_1979,Novel01374,Novel01061
GO:0016462	pyrophosphatase activity	molecular_function	0.18091	1	87	1565	322	6066	36	B0510_7654,B0510_5098,B0510_6188,B0510_6074,B0510_6053,B0510_7917,B0510_8842,B0510_1250,B0510_1003,B0510_5379,B0510_10360,B0510_9667,B0510_1096,B0510_3611,Novel01138,B0510_6156,Novel01081,B0510_7582,B0510_8363,B0510_9923,B0510_2539,B0510_5927,B0510_535,B0510_4948,B0510_6083,B0510_3852,B0510_2454,B0510_2597,B0510_5657,B0510_937,B0510_5904,B0510_8600,B0510_8518,B0510_5158,B0510_6152,B0510_500	51	B0510_7628,B0510_1882,B0510_3020,B0510_8623,B0510_354,Novel01056,Novel00337,B0510_6225,B0510_9264,B0510_9469,B0510_3165,B0510_4595,B0510_9296,B0510_311,Novel01067,B0510_9214,B0510_10004,B0510_8533,B0510_1746,B0510_4033,B0510_7546,Novel01919,Novel00972,B0510_4749,B0510_5260,B0510_4613,B0510_8268,B0510_4011,B0510_2433,Novel01051,B0510_6901,Novel00681,B0510_6849,Novel01388,B0510_673,Novel00367,B0510…
GO:0044272	sulfur compound biosynthetic process	biological_process	0.18203	1	9	1565	25	6066	2	B0510_1240,B0510_5740	7	B0510_7956,B0510_831,B0510_6429,B0510_2602,Novel00034,Novel00087,B0510_7688
GO:0006508	proteolysis	biological_process	0.18321	1	52	1565	179	6066	38	B0510_7241,B0510_6990,B0510_7903,B0510_3001,Novel00760,B0510_1807,B0510_4619,B0510_2759,B0510_6786,B0510_6980,B0510_10304,B0510_441,B0510_1799,B0510_10339,B0510_5441,B0510_3593,B0510_3717,B0510_6440,B0510_5338,B0510_4365,B0510_6605,Novel00310,B0510_6740,B0510_6062,B0510_8157,B0510_5638,B0510_9232,B0510_3166,B0510_4117,B0510_2797,B0510_4607,B0510_3367,B0510_9043,B0510_8830,B0510_3668,B0510_2561,B0…	14	B0510_804,Novel00658,B0510_8540,B0510_1278,B0510_1043,B0510_7517,Novel00712,B0510_3958,B0510_534,B0510_8356,B0510_4641,B0510_3073,B0510_1670,B0510_2684
GO:0016125	sterol metabolic process	biological_process	0.18354	1	3	1565	6	6066	2	B0510_4668,Novel01068	1	B0510_6206
GO:0003995	acyl-CoA dehydrogenase activity	molecular_function	0.18381	1	5	1565	12	6066	5	B0510_4218,Novel00058,B0510_5885,B0510_6748,B0510_5328	0
GO:0033180	proton-transporting V-type ATPase, V1 domain	cellular_component	0.18438	1	3	1565	6	6066	0		3	Novel01537,B0510_6225,B0510_2655
GO:0016044	cellular membrane organization	biological_process	0.18463	1	3	1565	6	6066	1	B0510_9800	2	B0510_3434,Novel00005
GO:0061024	membrane organization	biological_process	0.18463	1	3	1565	6	6066	1	B0510_9800	2	Novel00005,B0510_3434
GO:0009982	pseudouridine synthase activity	molecular_function	0.18468	1	3	1565	6	6066	0		3	B0510_3191,B0510_8262,B0510_3654
GO:0015081	sodium ion transmembrane transporter activity	molecular_function	0.18548	1	3	1565	6	6066	3	Novel01451,Novel01081,Novel01138	0
GO:0000049	tRNA binding	molecular_function	0.18577	1	3	1565	6	6066	0		3	B0510_6396,B0510_9716,B0510_4605
GO:1901575	organic substance catabolic process	biological_process	0.18606	1	62	1565	216	6066	33	B0510_2930,B0510_2,Novel00965,B0510_4175,B0510_1,B0510_53,B0510_7233,B0510_3132,B0510_9003,B0510_5458,Novel00946,B0510_1856,B0510_4107,B0510_4541,B0510_6361,B0510_9256,B0510_5939,B0510_8433,Novel01573,B0510_6062,Novel01070,B0510_7158,B0510_6351,B0510_4252,B0510_2884,B0510_8600,B0510_3711,B0510_2137,B0510_4042,B0510_3937,B0510_7425,B0510_1061,B0510_722	29	B0510_804,B0510_7022,B0510_9831,Novel01056,B0510_2452,Novel00658,B0510_700,B0510_364,B0510_7395,B0510_4551,Novel00174,B0510_8540,B0510_7517,B0510_1043,B0510_1278,B0510_163,B0510_7079,B0510_9394,Novel00712,Novel01136,B0510_6226,Novel01080,B0510_4641,Novel01067,B0510_6344,Novel01459,Novel00080,B0510_34,B0510_2684
GO:0003989	acetyl-CoA carboxylase activity	molecular_function	0.18633	1	1	1565	1	6066	0		1	B0510_8470
GO:0016421	CoA carboxylase activity	molecular_function	0.18633	1	1	1565	1	6066	0		1	B0510_8470
GO:0009142	nucleoside triphosphate biosynthetic process	biological_process	0.1877	1	8	1565	22	6066	0		8	B0510_8029,Novel01374,Novel00433,B0510_4595,Novel01094,Novel00561,Novel01051,B0510_1375
GO:0009145	purine nucleoside triphosphate biosynthetic process	biological_process	0.1877	1	8	1565	22	6066	0		8	Novel01051,Novel00561,B0510_1375,B0510_8029,Novel01094,Novel01374,B0510_4595,Novel00433
GO:0009201	ribonucleoside triphosphate biosynthetic process	biological_process	0.1877	1	8	1565	22	6066	0		8	B0510_8029,Novel00433,Novel01374,B0510_4595,Novel01094,B0510_1375,Novel01051,Novel00561
GO:0009206	purine ribonucleoside triphosphate biosynthetic process	biological_process	0.1877	1	8	1565	22	6066	0		8	B0510_8029,B0510_4595,Novel01374,Novel00433,Novel01094,B0510_1375,Novel01051,Novel00561
GO:0044264	cellular polysaccharide metabolic process	biological_process	0.18784	1	7	1565	19	6066	6	B0510_2625,Novel00685,Novel01853,Novel01813,Novel00745,Novel01656	1	B0510_5627
GO:0042578	phosphoric ester hydrolase activity	molecular_function	0.188	1	25	1565	81	6066	20	B0510_6847,B0510_5273,B0510_8480,B0510_1524,Novel01923,B0510_4042,B0510_6964,B0510_3556,B0510_4557,Novel00946,B0510_6007,B0510_8275,B0510_4037,Novel00965,B0510_4672,B0510_1075,B0510_9722,B0510_8514,B0510_8630,B0510_9330	5	B0510_2050,Novel01919,B0510_4683,B0510_5994,B0510_7709
GO:0016641	oxidoreductase activity, acting on the CH-NH2 group of donors, oxygen as acceptor	molecular_function	0.18839	1	4	1565	9	6066	2	B0510_10026,Novel01843	2	B0510_9041,B0510_2806
GO:0044242	cellular lipid catabolic process	biological_process	0.18859	1	4	1565	9	6066	4	B0510_1061,B0510_4042,B0510_3937,B0510_7425	0
GO:0006563	L-serine metabolic process	biological_process	0.18894	1	4	1565	9	6066	0		4	Novel00771,Novel00932,B0510_2602,Novel00797
GO:0006119	oxidative phosphorylation	biological_process	0.18903	1	3	1565	6	6066	1	Novel01607	2	Novel01028,Novel01390
GO:0042773	ATP synthesis coupled electron transport	biological_process	0.18903	1	3	1565	6	6066	1	Novel01607	2	Novel01390,Novel01028
GO:0022900	electron transport chain	biological_process	0.18916	1	4	1565	9	6066	1	Novel01607	3	Novel01390,B0510_7847,Novel01028
GO:0016892	endoribonuclease activity, producing 3'-phosphomonoesters	molecular_function	0.18926	1	3	1565	6	6066	2	B0510_6906,B0510_31	1	B0510_9186
GO:0016894	endonuclease activity, active with either ribo- or deoxyribonucleic acids and producing 3'-phosphomonoesters	molecular_function	0.18926	1	3	1565	6	6066	2	B0510_6906,B0510_31	1	B0510_9186
GO:0016863	intramolecular oxidoreductase activity, transposing C=C bonds	molecular_function	0.1893	1	3	1565	6	6066	2	B0510_4668,Novel01068	1	B0510_6206
GO:0018958	phenol-containing compound metabolic process	biological_process	0.18932	1	3	1565	6	6066	3	B0510_4248,B0510_1214,B0510_7820	0
GO:0006783	heme biosynthetic process	biological_process	0.18934	1	3	1565	6	6066	0		3	B0510_9094,B0510_1012,B0510_8594
GO:0007005	mitochondrion organization	biological_process	0.18935	1	3	1565	6	6066	0		3	B0510_1115,Novel00005,B0510_9851
GO:1901677	phosphate transmembrane transporter activity	molecular_function	0.18936	1	3	1565	6	6066	3	B0510_2154,B0510_852,B0510_3351	0
GO:0006528	asparagine metabolic process	biological_process	0.18937	1	3	1565	6	6066	1	B0510_6774	2	Novel01541,Novel00724
GO:0006801	superoxide metabolic process	biological_process	0.18939	1	3	1565	6	6066	1	B0510_4125	2	B0510_7553,B0510_1511
GO:0072593	reactive oxygen species metabolic process	biological_process	0.18939	1	3	1565	6	6066	1	B0510_4125	2	B0510_7553,B0510_1511
GO:0008199	ferric iron binding	molecular_function	0.18945	1	4	1565	9	6066	4	B0510_9793,B0510_4248,B0510_2009,B0510_3721	0
GO:0016597	amino acid binding	molecular_function	0.18964	1	7	1565	24	6066	5	B0510_3920,B0510_5345,B0510_3662,B0510_7826,B0510_3119	2	B0510_2124,B0510_1849
GO:0005743	mitochondrial inner membrane	cellular_component	0.19	1	11	1565	32	6066	0		11	B0510_9851,B0510_8029,B0510_7847,B0510_7693,B0510_7876,B0510_1375,B0510_7678,Novel01051,Novel00561,B0510_9711,Novel00069
GO:0016818	hydrolase activity, acting on acid anhydrides, in phosphorus-containing anhydrides	molecular_function	0.19041	1	87	1565	323	6066	36	B0510_5927,B0510_535,B0510_4948,B0510_6083,B0510_3852,B0510_2454,B0510_2597,B0510_5657,B0510_937,B0510_5904,B0510_8518,B0510_8600,B0510_6152,B0510_5158,B0510_500,B0510_7654,B0510_5098,B0510_6188,B0510_6074,B0510_6053,B0510_7917,B0510_8842,B0510_1250,B0510_1003,B0510_5379,B0510_10360,B0510_9667,B0510_1096,B0510_3611,Novel01138,B0510_6156,Novel01081,B0510_7582,B0510_8363,B0510_9923,B0510_2539	51	B0510_2433,Novel01051,B0510_6901,Novel00681,B0510_6849,Novel01388,B0510_673,B0510_3985,Novel00367,B0510_4736,B0510_4551,B0510_2655,B0510_5377,B0510_8991,B0510_5894,B0510_6183,B0510_6350,B0510_37,B0510_7579,B0510_7703,B0510_908,B0510_3234,B0510_7835,B0510_1882,B0510_7628,B0510_3020,B0510_8623,B0510_354,Novel01056,Novel00337,B0510_6225,B0510_9469,B0510_3165,B0510_9264,B0510_4595,B0510_9296,B0510_31…
GO:0005770	late endosome	cellular_component	0.1905	1	1	1565	1	6066	1	B0510_5326	0
GO:0006623	protein targeting to vacuole	biological_process	0.1905	1	1	1565	1	6066	1	B0510_5326	0
GO:0030242	peroxisome degradation	biological_process	0.1905	1	1	1565	1	6066	1	B0510_5326	0
GO:0032258	CVT pathway	biological_process	0.1905	1	1	1565	1	6066	1	B0510_5326	0
GO:0072665	protein localization to vacuole	biological_process	0.1905	1	1	1565	1	6066	1	B0510_5326	0
GO:0072666	establishment of protein localization to vacuole	biological_process	0.1905	1	1	1565	1	6066	1	B0510_5326	0
GO:0015672	monovalent inorganic cation transport	biological_process	0.19247	1	17	1565	53	6066	5	B0510_9525,Novel01138,B0510_5700,Novel01081,B0510_7962	12	Novel01537,B0510_6225,B0510_8029,B0510_4595,Novel00433,Novel01094,Novel00977,Novel00561,Novel00337,B0510_2655,Novel01051,B0510_1375
GO:0004318	enoyl-[acyl-carrier-protein] reductase (NADH) activity	molecular_function	0.19275	1	1	1565	1	6066	0		1	B0510_7568
GO:0009067	aspartate family amino acid biosynthetic process	biological_process	0.19292	1	8	1565	22	6066	1	B0510_1240	7	Novel00724,B0510_7688,B0510_831,B0510_6429,B0510_9403,B0510_5853,Novel01541
GO:0006399	tRNA metabolic process	biological_process	0.1946	1	26	1565	85	6066	0		26	B0510_1476,B0510_7477,B0510_4797,Novel01619,B0510_2041,Novel01109,B0510_9357,B0510_4605,Novel00087,B0510_8314,B0510_3068,B0510_427,B0510_4658,B0510_9716,B0510_950,B0510_9186,B0510_14,Novel00724,B0510_1818,B0510_777,B0510_5566,B0510_8739,B0510_6396,Novel01144,Novel00034,Novel01582
GO:0016811	hydrolase activity, acting on carbon-nitrogen (but not peptide) bonds, in linear amides	molecular_function	0.19616	1	8	1565	22	6066	7	B0510_8322,B0510_8959,B0510_10265,B0510_5541,B0510_6774,B0510_9794,B0510_5921	1	B0510_1849
GO:0031966	mitochondrial membrane	cellular_component	0.19932	1	15	1565	46	6066	0		15	B0510_7678,Novel01051,Novel00561,B0510_7876,B0510_1375,B0510_2836,B0510_9711,Novel00069,B0510_1396,B0510_7847,B0510_190,B0510_9851,B0510_8029,B0510_7693,B0510_1012
GO:0015985	energy coupled proton transport, down electrochemical gradient	biological_process	0.20199	1	7	1565	19	6066	0		7	Novel00561,Novel01051,B0510_8029,B0510_1375,Novel00433,B0510_4595,Novel01094
GO:0015986	ATP synthesis coupled proton transport	biological_process	0.20199	1	7	1565	19	6066	0		7	Novel00433,B0510_4595,Novel01094,Novel00561,Novel01051,B0510_1375,B0510_8029
GO:0003899	DNA-directed RNA polymerase activity	molecular_function	0.20263	1	13	1565	40	6066	0		13	B0510_8786,B0510_164,B0510_7235,B0510_6926,B0510_466,B0510_5215,B0510_6190,B0510_8698,B0510_2866,B0510_1838,B0510_7856,B0510_8003,Novel01750
GO:0016298	lipase activity	molecular_function	0.2028	1	7	1565	19	6066	7	B0510_7158,B0510_1524,B0510_4042,Novel00652,B0510_1061,B0510_7425,B0510_9722	0
GO:0072594	establishment of protein localization to organelle	biological_process	0.20314	1	6	1565	16	6066	1	B0510_5326	5	Novel00567,Novel00968,Novel00005,B0510_9851,B0510_3213
GO:0042440	pigment metabolic process	biological_process	0.20594	1	7	1565	19	6066	2	Novel01573,B0510_7820	5	Novel00034,B0510_9094,Novel01619,B0510_1012,B0510_8594
GO:0015291	secondary active transmembrane transporter activity	molecular_function	0.20613	1	7	1565	19	6066	7	Novel01451,B0510_912,B0510_2154,B0510_228,B0510_6776,B0510_852,B0510_3351	0
GO:0009156	ribonucleoside monophosphate biosynthetic process	biological_process	0.21436	1	6	1565	16	6066	0		6	B0510_8073,B0510_3165,B0510_2714,B0510_7091,B0510_1849,B0510_5486
GO:0009161	ribonucleoside monophosphate metabolic process	biological_process	0.21436	1	6	1565	16	6066	0		6	B0510_7091,B0510_1849,B0510_5486,B0510_8073,B0510_3165,B0510_2714
GO:0009066	aspartate family amino acid metabolic process	biological_process	0.2176	1	9	1565	26	6066	2	B0510_1240,B0510_6774	7	B0510_7688,Novel00724,B0510_6429,B0510_831,Novel01541,B0510_5853,B0510_9403
GO:0004521	endoribonuclease activity	molecular_function	0.22163	1	8	1565	23	6066	3	B0510_31,B0510_6906,B0510_3990	5	B0510_7836,B0510_3505,B0510_4658,B0510_2643,B0510_9186
GO:0016042	lipid catabolic process	biological_process	0.22265	1	6	1565	16	6066	6	B0510_9256,B0510_7158,B0510_3937,B0510_4042,B0510_1061,B0510_7425	0
GO:0005388	calcium-transporting ATPase activity	molecular_function	0.22311	1	1	1565	1	6066	1	B0510_6152	0
GO:0070588	calcium ion transmembrane transport	biological_process	0.22311	1	1	1565	1	6066	1	B0510_6152	0
GO:1901293	nucleoside phosphate biosynthetic process	biological_process	0.22369	1	20	1565	65	6066	2	B0510_2,B0510_4130	18	B0510_2714,Novel00561,B0510_8073,B0510_5486,B0510_1849,B0510_8029,B0510_3165,Novel00502,Novel00433,B0510_4595,Novel01094,B0510_7091,B0510_1375,B0510_9484,Novel01051,B0510_9299,B0510_2959,Novel01374
GO:0016705	oxidoreductase activity, acting on paired donors, with incorporation or reduction of molecular oxygen	molecular_function	0.22457	1	50	1565	173	6066	38	B0510_6904,Novel00580,B0510_9658,B0510_3512,Novel01275,B0510_5735,B0510_1484,B0510_8340,B0510_4083,B0510_100,B0510_877,B0510_5473,B0510_2604,B0510_1182,B0510_9152,B0510_9169,B0510_7481,B0510_7021,B0510_1363,B0510_8193,B0510_5979,B0510_6912,B0510_3158,B0510_7163,B0510_3605,B0510_2729,B0510_10163,B0510_3887,Novel00308,Novel01274,B0510_7670,B0510_5969,B0510_7394,B0510_9443,B0510_8116,B0510_5349,B051…	12	Novel01037,B0510_2769,B0510_864,B0510_7560,B0510_7463,Novel01619,B0510_4074,B0510_2565,Novel00641,B0510_6997,B0510_8037,B0510_1164
GO:0008107	galactoside 2-alpha-L-fucosyltransferase activity	molecular_function	0.22458	1	1	1565	1	6066	1	Novel00924	0
GO:0008417	fucosyltransferase activity	molecular_function	0.22458	1	1	1565	1	6066	1	Novel00924	0
GO:0031127	alpha-(1,2)-fucosyltransferase activity	molecular_function	0.22458	1	1	1565	1	6066	1	Novel00924	0
GO:0005875	microtubule associated complex	cellular_component	0.22733	1	5	1565	14	6066	0		5	B0510_6350,B0510_7628,B0510_6901,B0510_8991,B0510_3234
GO:0072509	divalent inorganic cation transmembrane transporter activity	molecular_function	0.22827	1	5	1565	13	6066	3	B0510_7096,B0510_228,B0510_6152	2	Novel00772,B0510_5154
GO:0004642	phosphoribosylformylglycinamidine synthase activity	molecular_function	0.22881	1	1	1565	1	6066	0		1	B0510_8073
GO:0046961	proton-transporting ATPase activity, rotational mechanism	molecular_function	0.23388	1	4	1565	10	6066	0		4	B0510_2655,Novel00337,Novel01051,B0510_6225
GO:0000097	sulfur amino acid biosynthetic process	biological_process	0.23634	1	5	1565	13	6066	1	B0510_1240	4	B0510_2602,B0510_7688,B0510_6429,B0510_831
GO:0004420	hydroxymethylglutaryl-CoA reductase (NADPH) activity	molecular_function	0.23714	1	1	1565	1	6066	1	B0510_1553	0
GO:0008483	transaminase activity	molecular_function	0.23736	1	5	1565	13	6066	1	B0510_883	4	B0510_3939,B0510_2085,B0510_10275,B0510_801
GO:0016769	transferase activity, transferring nitrogenous groups	molecular_function	0.23736	1	5	1565	13	6066	1	B0510_883	4	B0510_2085,B0510_10275,B0510_801,B0510_3939
GO:0045263	proton-transporting ATP synthase complex, coupling factor F(o)	cellular_component	0.23775	1	5	1565	13	6066	0		5	Novel00433,Novel01094,Novel00561,B0510_1375,B0510_8029
GO:0009056	catabolic process	biological_process	0.23812	1	70	1565	250	6066	39	B0510_3711,B0510_2137,B0510_3937,B0510_4042,B0510_2884,B0510_5939,B0510_8433,Novel01573,Novel01070,B0510_7158,B0510_4068,B0510_6361,B0510_5326,B0510_3132,B0510_9003,B0510_5458,B0510_1856,Novel00965,B0510_1,B0510_53,B0510_3277,B0510_2,B0510_7425,B0510_1061,B0510_722,B0510_4252,B0510_7184,B0510_8600,B0510_6062,B0510_6351,B0510_4541,Novel01758,B0510_8000,B0510_9256,Novel00946,B0510_4107,B0510_4175,B…	31	B0510_4641,B0510_6344,Novel01067,Novel01459,B0510_7984,B0510_163,Novel00712,B0510_6226,Novel01080,B0510_1043,B0510_1278,B0510_8540,Novel00174,Novel01056,B0510_2452,Novel00658,B0510_700,B0510_364,B0510_7395,B0510_7022,B0510_9831,B0510_2684,Novel00080,B0510_34,B0510_2120,B0510_7079,B0510_9394,Novel01136,B0510_7517,B0510_4551,B0510_804
GO:0004736	pyruvate carboxylase activity	molecular_function	0.23858	1	1	1565	1	6066	1	B0510_739	0
GO:0004637	phosphoribosylamine-glycine ligase activity	molecular_function	0.23871	1	1	1565	1	6066	0		1	Novel00034
GO:0008716	D-alanine-D-alanine ligase activity	molecular_function	0.23871	1	1	1565	1	6066	0		1	Novel00034
GO:0003950	NAD+ ADP-ribosyltransferase activity	molecular_function	0.23921	1	1	1565	1	6066	1	B0510_1350	0
GO:0004075	biotin carboxylase activity	molecular_function	0.24116	1	2	1565	4	6066	1	B0510_739	1	B0510_8470
GO:0006536	glutamate metabolic process	biological_process	0.2437	1	3	1565	7	6066	3	B0510_9003,B0510_3132,B0510_1	0
GO:0030261	chromosome condensation	biological_process	0.24425	1	2	1565	4	6066	0		2	B0510_3233,B0510_3321
GO:0007050	cell cycle arrest	biological_process	0.24464	1	1	1565	1	6066	1	B0510_3751	0
GO:0004352	glutamate dehydrogenase (NAD+) activity	molecular_function	0.24489	1	1	1565	1	6066	1	B0510_1	0
GO:0006103	2-oxoglutarate metabolic process	biological_process	0.24489	1	1	1565	1	6066	1	B0510_1	0
GO:0006538	glutamate catabolic process	biological_process	0.24489	1	1	1565	1	6066	1	B0510_1	0
GO:0019551	glutamate catabolic process to 2-oxoglutarate	biological_process	0.24489	1	1	1565	1	6066	1	B0510_1	0
GO:0043649	dicarboxylic acid catabolic process	biological_process	0.24489	1	1	1565	1	6066	1	B0510_1	0
GO:0004375	glycine dehydrogenase (decarboxylating) activity	molecular_function	0.24508	1	1	1565	1	6066	0		1	B0510_7022
GO:0016642	oxidoreductase activity, acting on the CH-NH2 group of donors, disulfide as acceptor	molecular_function	0.24508	1	1	1565	1	6066	0		1	B0510_7022
GO:0016779	nucleotidyltransferase activity	molecular_function	0.2469	1	24	1565	82	6066	4	B0510_7085,B0510_4383,B0510_9768,B0510_8559	20	B0510_164,Novel00981,B0510_8786,B0510_5215,B0510_3042,B0510_6926,B0510_466,B0510_7856,B0510_1838,B0510_925,B0510_6717,Novel01750,Novel00957,B0510_1626,B0510_7235,B0510_8698,B0510_7138,B0510_6190,B0510_2866,B0510_8003
GO:0009341	beta-galactosidase complex	cellular_component	0.24703	1	1	1565	1	6066	1	B0510_6596	0
GO:0046034	ATP metabolic process	biological_process	0.24854	1	9	1565	27	6066	2	Novel01138,Novel01081	7	B0510_8029,Novel01094,B0510_4595,Novel00433,B0510_1375,Novel00561,Novel01051
GO:0005759	mitochondrial matrix	cellular_component	0.24863	1	4	1565	10	6066	0		4	B0510_6642,B0510_1115,B0510_2314,B0510_7028
GO:0015743	malate transport	biological_process	0.24898	1	1	1565	1	6066	1	Novel00543	0
GO:0042802	identical protein binding	molecular_function	0.24904	1	3	1565	7	6066	1	B0510_6440	2	B0510_4589,B0510_4551
GO:0044765	single-organism transport	biological_process	0.25042	1	166	1565	613	6066	120	B0510_7974,B0510_7962,B0510_5068,B0510_648,B0510_4818,B0510_5547,B0510_6074,B0510_1074,B0510_978,B0510_10338,B0510_6823,B0510_9601,B0510_7917,B0510_7602,B0510_5337,B0510_2176,B0510_4320,B0510_5805,B0510_7643,B0510_7180,B0510_2271,Novel01138,B0510_8181,B0510_1308,B0510_5343,B0510_9556,B0510_852,Novel01572,B0510_7490,B0510_4020,B0510_8333,B0510_215,B0510_2372,B0510_7066,B0510_4778,B0510_6776,B0510_…	46	B0510_4757,Novel00337,B0510_8398,B0510_8029,B0510_4595,Novel01094,B0510_8656,Novel00567,Novel00941,B0510_5154,B0510_6607,B0510_7696,B0510_6730,Novel00433,B0510_1375,Novel00069,B0510_9851,B0510_2655,Novel01537,B0510_7533,Novel00005,B0510_5610,B0510_8418,B0510_9038,B0510_8710,B0510_6954,B0510_258,B0510_3537,B0510_3269,B0510_2836,Novel00968,B0510_6225,Novel00977,Novel01856,Novel00243,B0510_1055,B051…
GO:0009451	RNA modification	biological_process	0.25101	1	7	1565	20	6066	0		7	B0510_14,B0510_3654,B0510_9716,B0510_3068,B0510_3191,B0510_8262,B0510_1476
GO:0000079	regulation of cyclin-dependent protein serine/threonine kinase activity	biological_process	0.25346	1	4	1565	10	6066	3	B0510_6333,B0510_225,B0510_4655	1	B0510_6219
GO:0043549	regulation of kinase activity	biological_process	0.25346	1	4	1565	10	6066	3	B0510_225,B0510_4655,B0510_6333	1	B0510_6219
GO:0045859	regulation of protein kinase activity	biological_process	0.25346	1	4	1565	10	6066	3	B0510_6333,B0510_4655,B0510_225	1	B0510_6219
GO:0051338	regulation of transferase activity	biological_process	0.25346	1	4	1565	10	6066	3	B0510_4655,B0510_225,B0510_6333	1	B0510_6219
GO:0071900	regulation of protein serine/threonine kinase activity	biological_process	0.25346	1	4	1565	10	6066	3	B0510_225,B0510_4655,B0510_6333	1	B0510_6219
GO:0004659	prenyltransferase activity	molecular_function	0.25358	1	4	1565	10	6066	2	B0510_9153,Novel00580	2	B0510_5629,B0510_1012
GO:0006537	glutamate biosynthetic process	biological_process	0.25359	1	2	1565	4	6066	2	B0510_9003,B0510_3132	0
GO:0043650	dicarboxylic acid biosynthetic process	biological_process	0.25359	1	2	1565	4	6066	2	B0510_9003,B0510_3132	0
GO:0016442	RNA-induced silencing complex	cellular_component	0.25388	1	1	1565	1	6066	0		1	B0510_389
GO:0031047	gene silencing by RNA	biological_process	0.25388	1	1	1565	1	6066	0		1	B0510_389
GO:0031332	RNAi effector complex	cellular_component	0.25388	1	1	1565	1	6066	0		1	B0510_389
GO:0016427	tRNA (cytosine) methyltransferase activity	molecular_function	0.25398	1	1	1565	1	6066	0		1	B0510_9987
GO:0016428	tRNA (cytosine-5-)-methyltransferase activity	molecular_function	0.25398	1	1	1565	1	6066	0		1	B0510_9987
GO:0003991	acetylglutamate kinase activity	molecular_function	0.2561	1	1	1565	1	6066	0		1	B0510_4543
GO:0001682	tRNA 5'-leader removal	biological_process	0.25673	1	1	1565	1	6066	0		1	B0510_4658
GO:0004526	ribonuclease P activity	molecular_function	0.25673	1	1	1565	1	6066	0		1	B0510_4658
GO:0004399	histidinol dehydrogenase activity	molecular_function	0.25699	1	1	1565	1	6066	0		1	B0510_1746
GO:0004635	phosphoribosyl-AMP cyclohydrolase activity	molecular_function	0.25699	1	1	1565	1	6066	0		1	B0510_1746
GO:0004636	phosphoribosyl-ATP diphosphatase activity	molecular_function	0.25699	1	1	1565	1	6066	0		1	B0510_1746
GO:0016817	hydrolase activity, acting on acid anhydrides	molecular_function	0.25849	1	89	1565	337	6066	37	B0510_7917,B0510_8842,B0510_7654,B0510_5098,B0510_6188,B0510_6053,B0510_6074,B0510_3611,Novel01138,B0510_9667,B0510_1096,B0510_6156,Novel01081,B0510_7582,B0510_8363,B0510_9923,B0510_2539,B0510_1003,B0510_1250,B0510_10360,B0510_5379,B0510_2454,B0510_3852,B0510_2597,B0510_4948,B0510_5927,B0510_535,B0510_6083,B0510_8518,B0510_8600,B0510_5158,B0510_6152,B0510_500,Novel01740,B0510_5904,B0510_5657,B051…	52	Novel00337,B0510_354,Novel01056,B0510_9264,B0510_9469,B0510_3165,B0510_6225,B0510_4595,B0510_7628,B0510_1882,B0510_3020,B0510_8623,Novel00972,B0510_4749,B0510_4011,B0510_4613,B0510_5260,B0510_8268,B0510_9296,B0510_311,B0510_10004,B0510_8533,Novel01067,B0510_9214,B0510_4033,B0510_7546,Novel01919,B0510_1746,B0510_4736,B0510_4551,B0510_2655,B0510_5377,Novel01537,B0510_5894,B0510_8991,B0510_2433,Nove…
GO:0004409	homoaconitate hydratase activity	molecular_function	0.25952	1	1	1565	1	6066	0		1	B0510_5853
GO:0000747	conjugation with cellular fusion	biological_process	0.25987	1	1	1565	1	6066	1	B0510_9800	0
GO:0000755	cytogamy	biological_process	0.25987	1	1	1565	1	6066	1	B0510_9800	0
GO:0005937	mating projection	cellular_component	0.25987	1	1	1565	1	6066	1	B0510_9800	0
GO:0022413	reproductive process in single-celled organism	biological_process	0.25987	1	1	1565	1	6066	1	B0510_9800	0
GO:0030427	site of polarized growth	cellular_component	0.25987	1	1	1565	1	6066	1	B0510_9800	0
GO:0032220	plasma membrane fusion involved in cytogamy	biological_process	0.25987	1	1	1565	1	6066	1	B0510_9800	0
GO:0043332	mating projection tip	cellular_component	0.25987	1	1	1565	1	6066	1	B0510_9800	0
GO:0044463	cell projection part	cellular_component	0.25987	1	1	1565	1	6066	1	B0510_9800	0
GO:0045026	plasma membrane fusion	biological_process	0.25987	1	1	1565	1	6066	1	B0510_9800	0
GO:0002943	tRNA dihydrouridine synthesis	biological_process	0.26092	1	1	1565	1	6066	0		1	B0510_1476
GO:0000298	endopolyphosphatase activity	molecular_function	0.26099	1	1	1565	1	6066	1	B0510_6156	0
GO:0004831	tyrosine-tRNA ligase activity	molecular_function	0.26177	1	1	1565	1	6066	0		1	B0510_5566
GO:0006437	tyrosyl-tRNA aminoacylation	biological_process	0.26177	1	1	1565	1	6066	0		1	B0510_5566
GO:0002097	tRNA wobble base modification	biological_process	0.26186	1	1	1565	1	6066	0		1	B0510_14
GO:0002098	tRNA wobble uridine modification	biological_process	0.26186	1	1	1565	1	6066	0		1	B0510_14
GO:0034755	iron ion transmembrane transport	biological_process	0.26186	1	1	1565	1	6066	1	B0510_6307	0
GO:0004820	glycine-tRNA ligase activity	molecular_function	0.26203	1	1	1565	1	6066	0		1	B0510_427
GO:0006426	glycyl-tRNA aminoacylation	biological_process	0.26203	1	1	1565	1	6066	0		1	B0510_427
GO:0004065	arylsulfatase activity	molecular_function	0.26212	1	1	1565	1	6066	1	B0510_1214	0
GO:0005666	DNA-directed RNA polymerase III complex	cellular_component	0.26214	1	1	1565	1	6066	0		1	B0510_8698
GO:0003852	2-isopropylmalate synthase activity	molecular_function	0.26219	1	1	1565	1	6066	0		1	B0510_9685
GO:0007006	mitochondrial membrane organization	biological_process	0.26223	1	1	1565	1	6066	0		1	Novel00005
GO:0007007	inner mitochondrial membrane organization	biological_process	0.26223	1	1	1565	1	6066	0		1	Novel00005
GO:0042719	mitochondrial intermembrane space protein transporter complex	cellular_component	0.26223	1	1	1565	1	6066	0		1	Novel00005
GO:0045039	protein import into mitochondrial inner membrane	biological_process	0.26223	1	1	1565	1	6066	0		1	Novel00005
GO:0004767	sphingomyelin phosphodiesterase activity	molecular_function	0.26223	1	1	1565	1	6066	1	B0510_4042	0
GO:0006684	sphingomyelin metabolic process	biological_process	0.26223	1	1	1565	1	6066	1	B0510_4042	0
GO:0006685	sphingomyelin catabolic process	biological_process	0.26223	1	1	1565	1	6066	1	B0510_4042	0
GO:0030149	sphingolipid catabolic process	biological_process	0.26223	1	1	1565	1	6066	1	B0510_4042	0
GO:0046466	membrane lipid catabolic process	biological_process	0.26223	1	1	1565	1	6066	1	B0510_4042	0
GO:0004160	dihydroxy-acid dehydratase activity	molecular_function	0.2623	1	1	1565	1	6066	0		1	B0510_3598
GO:0016300	tRNA (uracil) methyltransferase activity	molecular_function	0.26231	1	1	1565	1	6066	0		1	B0510_9357
GO:0030696	tRNA (m5U54) methyltransferase activity	molecular_function	0.26231	1	1	1565	1	6066	0		1	B0510_9357
GO:0030697	S-adenosylmethionine-dependent tRNA (m5U54) methyltransferase activity	molecular_function	0.26231	1	1	1565	1	6066	0		1	B0510_9357
GO:0030337	DNA polymerase processivity factor activity	molecular_function	0.26233	1	1	1565	1	6066	0		1	B0510_1055
GO:0043626	PCNA complex	cellular_component	0.26233	1	1	1565	1	6066	0		1	B0510_1055
GO:0010109	regulation of photosynthesis	biological_process	0.26235	1	1	1565	1	6066	1	Novel00876	0
GO:0019684	photosynthesis, light reaction	biological_process	0.26235	1	1	1565	1	6066	1	Novel00876	0
GO:0042548	regulation of photosynthesis, light reaction	biological_process	0.26235	1	1	1565	1	6066	1	Novel00876	0
GO:0042549	photosystem II stabilization	biological_process	0.26235	1	1	1565	1	6066	1	Novel00876	0
GO:0043467	regulation of generation of precursor metabolites and energy	biological_process	0.26235	1	1	1565	1	6066	1	Novel00876	0
GO:0042026	protein refolding	biological_process	0.26235	1	1	1565	1	6066	0		1	B0510_9417
GO:0004638	phosphoribosylaminoimidazole carboxylase activity	molecular_function	0.26236	1	1	1565	1	6066	0		1	B0510_7091
GO:0034023	5-(carboxyamino)imidazole ribonucleotide mutase activity	molecular_function	0.26236	1	1	1565	1	6066	0		1	B0510_7091
GO:0004794	L-threonine ammonia-lyase activity	molecular_function	0.26237	1	1	1565	1	6066	0		1	B0510_10363
GO:0043900	regulation of multi-organism process	biological_process	0.26237	1	1	1565	1	6066	1	Novel01758	0
GO:0046660	female sex differentiation	biological_process	0.26237	1	1	1565	1	6066	1	Novel01758	0
GO:0046999	regulation of conjugation	biological_process	0.26237	1	1	1565	1	6066	1	Novel01758	0
GO:0005637	nuclear inner membrane	cellular_component	0.26237	1	1	1565	1	6066	0		1	B0510_2576
GO:0005639	integral to nuclear inner membrane	cellular_component	0.26237	1	1	1565	1	6066	0		1	B0510_2576
GO:0031229	intrinsic to nuclear inner membrane	cellular_component	0.26237	1	1	1565	1	6066	0		1	B0510_2576
GO:0044453	nuclear membrane part	cellular_component	0.26237	1	1	1565	1	6066	0		1	B0510_2576
GO:0030075	bacterial thylakoid	cellular_component	0.26237	1	1	1565	1	6066	1	Novel01375	0
GO:0030094	plasma membrane-derived photosystem I	cellular_component	0.26237	1	1	1565	1	6066	1	Novel01375	0
GO:0003922	GMP synthase (glutamine-hydrolyzing) activity	molecular_function	0.26237	1	1	1565	1	6066	0		1	B0510_3165
GO:0006177	GMP biosynthetic process	biological_process	0.26237	1	1	1565	1	6066	0		1	B0510_3165
GO:0046037	GMP metabolic process	biological_process	0.26237	1	1	1565	1	6066	0		1	B0510_3165
GO:0003883	CTP synthase activity	molecular_function	0.26237	1	1	1565	1	6066	0		1	B0510_9484
GO:0004512	inositol-3-phosphate synthase activity	molecular_function	0.26237	1	1	1565	1	6066	0		1	B0510_5843
GO:0006021	inositol biosynthetic process	biological_process	0.26237	1	1	1565	1	6066	0		1	B0510_5843
GO:0046173	polyol biosynthetic process	biological_process	0.26237	1	1	1565	1	6066	0		1	B0510_5843
GO:0004795	threonine synthase activity	molecular_function	0.26237	1	1	1565	1	6066	0		1	B0510_9403
GO:0015112	nitrate transmembrane transporter activity	molecular_function	0.26237	1	1	1565	1	6066	1	B0510_1057	0
GO:0015113	nitrite transmembrane transporter activity	molecular_function	0.26237	1	1	1565	1	6066	1	B0510_1057	0
GO:0015706	nitrate transport	biological_process	0.26237	1	1	1565	1	6066	1	B0510_1057	0
GO:0015707	nitrite transport	biological_process	0.26237	1	1	1565	1	6066	1	B0510_1057	0
GO:0004743	pyruvate kinase activity	molecular_function	0.26237	1	1	1565	1	6066	1	B0510_722	0
GO:0030955	potassium ion binding	molecular_function	0.26237	1	1	1565	1	6066	1	B0510_722	0
GO:0031420	alkali metal ion binding	molecular_function	0.26237	1	1	1565	1	6066	1	B0510_722	0
GO:0004158	dihydroorotate oxidase activity	molecular_function	0.26237	1	1	1565	1	6066	0		1	B0510_2714
GO:0008495	protoheme IX farnesyltransferase activity	molecular_function	0.26237	1	1	1565	1	6066	0		1	B0510_1012
GO:0019629	propionate catabolic process, 2-methylcitrate cycle	biological_process	0.26237	1	1	1565	1	6066	1	B0510_3937	0
GO:0008093	cytoskeletal adaptor activity	molecular_function	0.26237	1	1	1565	1	6066	1	B0510_4520	0
GO:0017124	SH3 domain binding	molecular_function	0.26237	1	1	1565	1	6066	1	B0510_4520	0
GO:0019904	protein domain specific binding	molecular_function	0.26237	1	1	1565	1	6066	1	B0510_4520	0
GO:0030030	cell projection organization	biological_process	0.26237	1	1	1565	1	6066	1	B0510_4520	0
GO:0030031	cell projection assembly	biological_process	0.26237	1	1	1565	1	6066	1	B0510_4520	0
GO:0046847	filopodium assembly	biological_process	0.26237	1	1	1565	1	6066	1	B0510_4520	0
GO:0031221	arabinan metabolic process	biological_process	0.26237	1	1	1565	1	6066	1	B0510_9305	0
GO:0006784	heme a biosynthetic process	biological_process	0.26237	1	1	1565	1	6066	0		1	B0510_8594
GO:0046160	heme a metabolic process	biological_process	0.26237	1	1	1565	1	6066	0		1	B0510_8594
GO:0004506	squalene monooxygenase activity	molecular_function	0.26237	1	1	1565	1	6066	0		1	B0510_7560
GO:0004427	inorganic diphosphatase activity	molecular_function	0.26237	1	1	1565	1	6066	0		1	Novel00972
GO:0000107	imidazoleglycerol-phosphate synthase activity	molecular_function	0.26237	1	1	1565	1	6066	0		1	B0510_4535
GO:0004018	N6-(1,2-dicarboxyethyl)AMP AMP-lyase (fumarate-forming) activity	molecular_function	0.26237	1	1	1565	1	6066	0		1	B0510_9299
GO:0004310	farnesyl-diphosphate farnesyltransferase activity	molecular_function	0.26237	1	1	1565	1	6066	0		1	B0510_5629
GO:0004056	argininosuccinate lyase activity	molecular_function	0.26237	1	1	1565	1	6066	0		1	B0510_2339
GO:0004108	citrate (Si)-synthase activity	molecular_function	0.26237	1	1	1565	1	6066	0		1	B0510_7984
GO:0006591	ornithine metabolic process	biological_process	0.26237	1	1	1565	1	6066	0		1	B0510_2339
GO:0042450	arginine biosynthetic process via ornithine	biological_process	0.26237	1	1	1565	1	6066	0		1	B0510_2339
GO:0051090	regulation of sequence-specific DNA binding transcription factor activity	biological_process	0.26237	1	1	1565	1	6066	0		1	B0510_3445
GO:0000412	histone peptidyl-prolyl isomerization	biological_process	0.26237	1	1	1565	1	6066	0		1	B0510_4056
GO:0000413	protein peptidyl-prolyl isomerization	biological_process	0.26237	1	1	1565	1	6066	0		1	B0510_4056
GO:0005527	macrolide binding	molecular_function	0.26237	1	1	1565	1	6066	0		1	B0510_4056
GO:0005528	FK506 binding	molecular_function	0.26237	1	1	1565	1	6066	0		1	B0510_4056
GO:0018208	peptidyl-proline modification	biological_process	0.26237	1	1	1565	1	6066	0		1	B0510_4056
GO:0004164	diphthine synthase activity	molecular_function	0.26237	1	1	1565	1	6066	0		1	B0510_6260
GO:0016715	oxidoreductase activity, acting on paired donors, with incorporation or reduction of molecular oxygen, reduced ascorbate as one donor, and incorporation of one atom of oxygen	molecular_function	0.26237	1	1	1565	1	6066	0		1	Novel01037
GO:0008864	formyltetrahydrofolate deformylase activity	molecular_function	0.26237	1	1	1565	1	6066	0		1	B0510_1849
GO:0003934	GTP cyclohydrolase I activity	molecular_function	0.26237	1	1	1565	1	6066	0		1	B0510_3447
GO:0046653	tetrahydrofolate metabolic process	biological_process	0.26237	1	1	1565	1	6066	0		1	B0510_3447
GO:0046654	tetrahydrofolate biosynthetic process	biological_process	0.26237	1	1	1565	1	6066	0		1	B0510_3447
GO:0008176	tRNA (guanine-N7-)-methyltransferase activity	molecular_function	0.26237	1	1	1565	1	6066	0		1	B0510_9716
GO:0036265	RNA (guanine-N7)-methylation	biological_process	0.26237	1	1	1565	1	6066	0		1	B0510_9716
GO:0004604	phosphoadenylyl-sulfate reductase (thioredoxin) activity	molecular_function	0.26237	1	1	1565	1	6066	1	B0510_1240	0
GO:0019379	sulfate assimilation, phosphoadenylyl sulfate reduction by phosphoadenylyl-sulfate reductase (thioredoxin)	biological_process	0.26237	1	1	1565	1	6066	1	B0510_1240	0
GO:0019419	sulfate reduction	biological_process	0.26237	1	1	1565	1	6066	1	B0510_1240	0
GO:0004615	phosphomannomutase activity	molecular_function	0.26237	1	1	1565	1	6066	0		1	B0510_1078
GO:0019307	mannose biosynthetic process	biological_process	0.26237	1	1	1565	1	6066	0		1	B0510_1078
GO:0046558	arabinan endo-1,5-alpha-L-arabinosidase activity	molecular_function	0.26237	1	1	1565	1	6066	1	B0510_6708	0
GO:0004367	glycerol-3-phosphate dehydrogenase [NAD+] activity	molecular_function	0.26237	1	1	1565	1	6066	0		1	B0510_700
GO:0046168	glycerol-3-phosphate catabolic process	biological_process	0.26237	1	1	1565	1	6066	0		1	B0510_700
GO:0003729	mRNA binding	molecular_function	0.26237	1	1	1565	1	6066	0		1	B0510_3683
GO:0005849	mRNA cleavage factor complex	cellular_component	0.26237	1	1	1565	1	6066	0		1	B0510_3683
GO:0006378	mRNA polyadenylation	biological_process	0.26237	1	1	1565	1	6066	0		1	B0510_3683
GO:0031124	mRNA 3'-end processing	biological_process	0.26237	1	1	1565	1	6066	0		1	B0510_3683
GO:0004385	guanylate kinase activity	molecular_function	0.26237	1	1	1565	1	6066	0		1	B0510_1979
GO:0008887	glycerate kinase activity	molecular_function	0.26237	1	1	1565	1	6066	0		1	Novel01919
GO:0031388	organic acid phosphorylation	biological_process	0.26237	1	1	1565	1	6066	0		1	Novel01919
GO:0019722	calcium-mediated signaling	biological_process	0.26237	1	1	1565	1	6066	1	B0510_4609	0
GO:0019932	second-messenger-mediated signaling	biological_process	0.26237	1	1	1565	1	6066	1	B0510_4609	0
GO:0006359	regulation of transcription from RNA polymerase III promoter	biological_process	0.26237	1	1	1565	1	6066	1	B0510_5292	0
GO:0016480	negative regulation of transcription from RNA polymerase III promoter	biological_process	0.26237	1	1	1565	1	6066	1	B0510_5292	0
GO:0004450	isocitrate dehydrogenase (NADP+) activity	molecular_function	0.26237	1	1	1565	1	6066	0		1	B0510_6768
GO:0006102	isocitrate metabolic process	biological_process	0.26237	1	1	1565	1	6066	0		1	B0510_6768
GO:0004350	glutamate-5-semialdehyde dehydrogenase activity	molecular_function	0.26237	1	1	1565	1	6066	0		1	B0510_7373
GO:0004807	triose-phosphate isomerase activity	molecular_function	0.26237	1	1	1565	1	6066	0		1	B0510_8205
GO:0042256	mature ribosome assembly	biological_process	0.26237	1	1	1565	1	6066	0		1	B0510_4850
GO:0005125	cytokine activity	molecular_function	0.26237	1	1	1565	1	6066	1	Novel00162	0
GO:0000774	adenyl-nucleotide exchange factor activity	molecular_function	0.26237	1	1	1565	1	6066	0		1	B0510_4589
GO:0000314	organellar small ribosomal subunit	cellular_component	0.26237	1	1	1565	1	6066	0		1	B0510_2314
GO:0005763	mitochondrial small ribosomal subunit	cellular_component	0.26237	1	1	1565	1	6066	0		1	B0510_2314
GO:0004550	nucleoside diphosphate kinase activity	molecular_function	0.26237	1	1	1565	1	6066	0		1	Novel01374
GO:0006165	nucleoside diphosphate phosphorylation	biological_process	0.26237	1	1	1565	1	6066	0		1	Novel01374
GO:0006183	GTP biosynthetic process	biological_process	0.26237	1	1	1565	1	6066	0		1	Novel01374
GO:0006228	UTP biosynthetic process	biological_process	0.26237	1	1	1565	1	6066	0		1	Novel01374
GO:0006241	CTP biosynthetic process	biological_process	0.26237	1	1	1565	1	6066	0		1	Novel01374
GO:0009148	pyrimidine nucleoside triphosphate biosynthetic process	biological_process	0.26237	1	1	1565	1	6066	0		1	Novel01374
GO:0009208	pyrimidine ribonucleoside triphosphate metabolic process	biological_process	0.26237	1	1	1565	1	6066	0		1	Novel01374
GO:0009209	pyrimidine ribonucleoside triphosphate biosynthetic process	biological_process	0.26237	1	1	1565	1	6066	0		1	Novel01374
GO:0046036	CTP metabolic process	biological_process	0.26237	1	1	1565	1	6066	0		1	Novel01374
GO:0046051	UTP metabolic process	biological_process	0.26237	1	1	1565	1	6066	0		1	Novel01374
GO:0046939	nucleotide phosphorylation	biological_process	0.26237	1	1	1565	1	6066	0		1	Novel01374
GO:0000302	response to reactive oxygen species	biological_process	0.26237	1	1	1565	1	6066	0		1	B0510_1511
GO:0000303	response to superoxide	biological_process	0.26237	1	1	1565	1	6066	0		1	B0510_1511
GO:0004128	cytochrome-b5 reductase activity, acting on NAD(P)H	molecular_function	0.26237	1	1	1565	1	6066	0		1	B0510_1396
GO:0004791	thioredoxin-disulfide reductase activity	molecular_function	0.26237	1	1	1565	1	6066	0		1	B0510_1511
GO:0010035	response to inorganic substance	biological_process	0.26237	1	1	1565	1	6066	0		1	B0510_1511
GO:0019430	removal of superoxide radicals	biological_process	0.26237	1	1	1565	1	6066	0		1	B0510_1511
GO:0034599	cellular response to oxidative stress	biological_process	0.26237	1	1	1565	1	6066	0		1	B0510_1511
GO:0034614	cellular response to reactive oxygen species	biological_process	0.26237	1	1	1565	1	6066	0		1	B0510_1511
GO:0071451	cellular response to superoxide	biological_process	0.26237	1	1	1565	1	6066	0		1	B0510_1511
GO:1901700	response to oxygen-containing compound	biological_process	0.26237	1	1	1565	1	6066	0		1	B0510_1511
GO:1901701	cellular response to oxygen-containing compound	biological_process	0.26237	1	1	1565	1	6066	0		1	B0510_1511
GO:0044406	adhesion to host	biological_process	0.26237	1	1	1565	1	6066	1	Novel00429	0
GO:0051825	adhesion to other organism involved in symbiotic interaction	biological_process	0.26237	1	1	1565	1	6066	1	Novel00429	0
GO:0000002	mitochondrial genome maintenance	biological_process	0.26237	1	1	1565	1	6066	0		1	B0510_1115
GO:0000229	cytoplasmic chromosome	cellular_component	0.26237	1	1	1565	1	6066	0		1	B0510_1115
GO:0000262	mitochondrial chromosome	cellular_component	0.26237	1	1	1565	1	6066	0		1	B0510_1115
GO:0008614	pyridoxine metabolic process	biological_process	0.26237	1	1	1565	1	6066	0		1	B0510_9041
GO:0008615	pyridoxine biosynthetic process	biological_process	0.26237	1	1	1565	1	6066	0		1	B0510_9041
GO:0009295	nucleoid	cellular_component	0.26237	1	1	1565	1	6066	0		1	B0510_1115
GO:0042645	mitochondrial nucleoid	cellular_component	0.26237	1	1	1565	1	6066	0		1	B0510_1115
GO:0042816	vitamin B6 metabolic process	biological_process	0.26237	1	1	1565	1	6066	0		1	B0510_9041
GO:0042819	vitamin B6 biosynthetic process	biological_process	0.26237	1	1	1565	1	6066	0		1	B0510_9041
GO:0008252	nucleotidase activity	molecular_function	0.26237	1	1	1565	1	6066	0		1	B0510_5994
GO:0008441	3'(2'),5'-bisphosphate nucleotidase activity	molecular_function	0.26237	1	1	1565	1	6066	0		1	B0510_5994
GO:0019284	L-methionine biosynthetic process from S-adenosylmethionine	biological_process	0.26237	1	1	1565	1	6066	0		1	B0510_831
GO:0019509	L-methionine salvage from methylthioadenosine	biological_process	0.26237	1	1	1565	1	6066	0		1	B0510_831
GO:0033353	S-adenosylmethionine cycle	biological_process	0.26237	1	1	1565	1	6066	0		1	B0510_831
GO:0043102	amino acid salvage	biological_process	0.26237	1	1	1565	1	6066	0		1	B0510_831
GO:0046523	S-methyl-5-thioribose-1-phosphate isomerase activity	molecular_function	0.26237	1	1	1565	1	6066	0		1	B0510_831
GO:0071267	L-methionine salvage	biological_process	0.26237	1	1	1565	1	6066	0		1	B0510_831
GO:0009916	alternative oxidase activity	molecular_function	0.26237	1	1	1565	1	6066	0		1	B0510_4154
GO:0016682	oxidoreductase activity, acting on diphenols and related substances as donors, oxygen as acceptor	molecular_function	0.26237	1	1	1565	1	6066	0		1	B0510_4154
GO:0030150	protein import into mitochondrial matrix	biological_process	0.26237	1	1	1565	1	6066	0		1	B0510_9851
GO:0030688	preribosome, small subunit precursor	cellular_component	0.26237	1	1	1565	1	6066	0		1	Novel00217
GO:0004424	imidazoleglycerol-phosphate dehydratase activity	molecular_function	0.26237	1	1	1565	1	6066	0		1	B0510_313
GO:0004073	aspartate-semialdehyde dehydrogenase activity	molecular_function	0.26237	1	1	1565	1	6066	0		1	B0510_7688
GO:0006531	aspartate metabolic process	biological_process	0.26237	1	1	1565	1	6066	0		1	B0510_7688
GO:0003862	3-isopropylmalate dehydrogenase activity	molecular_function	0.26237	1	1	1565	1	6066	0		1	B0510_4864
GO:0031429	box H/ACA snoRNP complex	cellular_component	0.26237	1	1	1565	1	6066	0		1	B0510_3191
GO:0072588	box H/ACA RNP complex	cellular_component	0.26237	1	1	1565	1	6066	0		1	B0510_3191
GO:0009291	unidirectional conjugation	biological_process	0.26237	1	1	1565	1	6066	0		1	Novel00367
GO:0009292	genetic transfer	biological_process	0.26237	1	1	1565	1	6066	0		1	Novel00367
GO:0016999	antibiotic metabolic process	biological_process	0.26237	1	1	1565	1	6066	1	B0510_5740	0
GO:0017000	antibiotic biosynthetic process	biological_process	0.26237	1	1	1565	1	6066	1	B0510_5740	0
GO:0017144	drug metabolic process	biological_process	0.26237	1	1	1565	1	6066	1	B0510_5740	0
GO:0030653	beta-lactam antibiotic metabolic process	biological_process	0.26237	1	1	1565	1	6066	1	B0510_5740	0
GO:0030654	beta-lactam antibiotic biosynthetic process	biological_process	0.26237	1	1	1565	1	6066	1	B0510_5740	0
GO:0042316	penicillin metabolic process	biological_process	0.26237	1	1	1565	1	6066	1	B0510_5740	0
GO:0042318	penicillin biosynthetic process	biological_process	0.26237	1	1	1565	1	6066	1	B0510_5740	0
GO:0044550	secondary metabolite biosynthetic process	biological_process	0.26237	1	1	1565	1	6066	1	B0510_5740	0
GO:0072338	cellular lactam metabolic process	biological_process	0.26237	1	1	1565	1	6066	1	B0510_5740	0
GO:0072339	cellular lactam biosynthetic process	biological_process	0.26237	1	1	1565	1	6066	1	B0510_5740	0
GO:0004592	pantoate-beta-alanine ligase activity	molecular_function	0.26237	1	1	1565	1	6066	0		1	B0510_2919
GO:0009240	isopentenyl diphosphate biosynthetic process	biological_process	0.26237	1	1	1565	1	6066	1	Novel00826	0
GO:0019288	isopentenyl diphosphate biosynthetic process, mevalonate-independent pathway	biological_process	0.26237	1	1	1565	1	6066	1	Novel00826	0
GO:0019682	glyceraldehyde-3-phosphate metabolic process	biological_process	0.26237	1	1	1565	1	6066	1	Novel00826	0
GO:0046490	isopentenyl diphosphate metabolic process	biological_process	0.26237	1	1	1565	1	6066	1	Novel00826	0
GO:0004067	asparaginase activity	molecular_function	0.26237	1	1	1565	1	6066	1	B0510_6774	0
GO:0004400	histidinol-phosphate transaminase activity	molecular_function	0.26237	1	1	1565	1	6066	0		1	B0510_3939
GO:0016531	copper chaperone activity	molecular_function	0.26237	1	1	1565	1	6066	0		1	Novel01856
GO:0000247	C-8 sterol isomerase activity	molecular_function	0.26237	1	1	1565	1	6066	0		1	B0510_6206
GO:0006696	ergosterol biosynthetic process	biological_process	0.26237	1	1	1565	1	6066	0		1	B0510_6206
GO:0008204	ergosterol metabolic process	biological_process	0.26237	1	1	1565	1	6066	0		1	B0510_6206
GO:0016128	phytosteroid metabolic process	biological_process	0.26237	1	1	1565	1	6066	0		1	B0510_6206
GO:0016129	phytosteroid biosynthetic process	biological_process	0.26237	1	1	1565	1	6066	0		1	B0510_6206
GO:0044107	cellular alcohol metabolic process	biological_process	0.26237	1	1	1565	1	6066	0		1	B0510_6206
GO:0044108	cellular alcohol biosynthetic process	biological_process	0.26237	1	1	1565	1	6066	0		1	B0510_6206
GO:0005415	nucleoside:sodium symporter activity	molecular_function	0.26237	1	1	1565	1	6066	1	Novel01451	0
GO:0004618	phosphoglycerate kinase activity	molecular_function	0.26237	1	1	1565	1	6066	0		1	B0510_6344
GO:0070290	NAPE-specific phospholipase D activity	molecular_function	0.26237	1	1	1565	1	6066	1	B0510_9722	0
GO:0004478	methionine adenosyltransferase activity	molecular_function	0.26237	1	1	1565	1	6066	0		1	B0510_7956
GO:0006556	S-adenosylmethionine biosynthetic process	biological_process	0.26237	1	1	1565	1	6066	0		1	B0510_7956
GO:0008448	N-acetylglucosamine-6-phosphate deacetylase activity	molecular_function	0.26237	1	1	1565	1	6066	1	B0510_9794	0
GO:0015996	chlorophyll catabolic process	biological_process	0.26237	1	1	1565	1	6066	1	Novel01573	0
GO:0046149	pigment catabolic process	biological_process	0.26237	1	1	1565	1	6066	1	Novel01573	0
GO:0047746	chlorophyllase activity	molecular_function	0.26237	1	1	1565	1	6066	1	Novel01573	0
GO:0009186	deoxyribonucleoside diphosphate metabolic process	biological_process	0.26237	1	1	1565	1	6066	0		1	B0510_7013
GO:0004109	coproporphyrinogen oxidase activity	molecular_function	0.26237	1	1	1565	1	6066	0		1	B0510_7999
GO:0008113	peptide-methionine (S)-S-oxide reductase activity	molecular_function	0.26237	1	1	1565	1	6066	0		1	B0510_1494
GO:0005092	GDP-dissociation inhibitor activity	molecular_function	0.26237	1	1	1565	1	6066	0		1	B0510_2816
GO:0005094	Rho GDP-dissociation inhibitor activity	molecular_function	0.26237	1	1	1565	1	6066	0		1	B0510_2816
GO:0010309	acireductone dioxygenase [iron(II)-requiring] activity	molecular_function	0.26237	1	1	1565	1	6066	0		1	B0510_202
GO:0005960	glycine cleavage complex	cellular_component	0.26237	1	1	1565	1	6066	0		1	B0510_34
GO:0019464	glycine decarboxylation via glycine cleavage system	biological_process	0.26237	1	1	1565	1	6066	0		1	B0510_34
GO:0009200	deoxyribonucleoside triphosphate metabolic process	biological_process	0.26237	1	1	1565	1	6066	0		1	B0510_1053
GO:0009211	pyrimidine deoxyribonucleoside triphosphate metabolic process	biological_process	0.26237	1	1	1565	1	6066	0		1	B0510_1053
GO:0046080	dUTP metabolic process	biological_process	0.26237	1	1	1565	1	6066	0		1	B0510_1053
GO:0005742	mitochondrial outer membrane translocase complex	cellular_component	0.26237	1	1	1565	1	6066	0		1	B0510_2836
GO:0003697	single-stranded DNA binding	molecular_function	0.26237	1	1	1565	1	6066	0		1	B0510_5727
GO:0000421	autophagic vacuole membrane	cellular_component	0.26237	1	1	1565	1	6066	1	B0510_8000	0
GO:0005776	autophagic vacuole	cellular_component	0.26237	1	1	1565	1	6066	1	B0510_8000	0
GO:0033107	CVT vesicle	cellular_component	0.26237	1	1	1565	1	6066	1	B0510_8000	0
GO:0033110	Cvt vesicle membrane	cellular_component	0.26237	1	1	1565	1	6066	1	B0510_8000	0
GO:0007021	tubulin complex assembly	biological_process	0.26237	1	1	1565	1	6066	0		1	B0510_3895
GO:0072668	tubulin complex biogenesis	biological_process	0.26237	1	1	1565	1	6066	0		1	B0510_3895
GO:0019299	rhamnose metabolic process	biological_process	0.26237	1	1	1565	1	6066	1	B0510_7593	0
GO:0016857	racemase and epimerase activity, acting on carbohydrates and derivatives	molecular_function	0.26245	1	3	1565	7	6066	1	B0510_7593	2	Novel00087,Novel00034
GO:0042803	protein homodimerization activity	molecular_function	0.26278	1	2	1565	4	6066	0		2	B0510_4551,B0510_4589
GO:0001522	pseudouridine synthesis	biological_process	0.26408	1	3	1565	7	6066	0		3	B0510_8262,B0510_3191,B0510_3654
GO:0010629	negative regulation of gene expression	biological_process	0.26703	1	3	1565	7	6066	2	B0510_5292,B0510_8871	1	B0510_389
GO:0019238	cyclohydrolase activity	molecular_function	0.26774	1	3	1565	7	6066	1	B0510_127	2	B0510_1746,B0510_3447
GO:0034062	RNA polymerase activity	molecular_function	0.2678	1	14	1565	46	6066	1	B0510_7085	13	B0510_2866,B0510_8698,B0510_6190,B0510_164,B0510_8786,B0510_5215,B0510_7235,B0510_466,B0510_6926,B0510_8003,Novel01750,B0510_7856,B0510_1838
GO:0046912	transferase activity, transferring acyl groups, acyl groups converted into alkyl on transfer	molecular_function	0.26855	1	3	1565	7	6066	1	B0510_2112	2	B0510_7984,B0510_9685
GO:0071840	cellular component organization or biogenesis	biological_process	0.26866	1	57	1565	204	6066	12	Novel01914,B0510_9800,B0510_3348,Novel00590,B0510_4520,Novel01853,Novel01813,B0510_5326,Novel01758,B0510_5902,Novel00924,B0510_3277	45	B0510_3434,B0510_6159,B0510_1115,Novel01067,B0510_8407,B0510_3233,Novel00005,Novel00797,B0510_7833,B0510_4011,Novel01240,Novel00217,B0510_1138,B0510_4298,B0510_5125,B0510_4749,B0510_9948,Novel01224,B0510_95,B0510_1198,B0510_9466,B0510_3191,B0510_685,B0510_9851,B0510_1988,B0510_314,B0510_708,B0510_4797,B0510_4850,B0510_6566,B0510_4056,B0510_216,B0510_8208,B0510_777,B0510_590,B0510_1795,B0510_6804,…
GO:0016835	carbon-oxygen lyase activity	molecular_function	0.26884	1	12	1565	38	6066	4	B0510_9555,B0510_4894,B0510_7820,B0510_3937	8	B0510_9403,B0510_5853,B0510_313,B0510_2120,Novel00087,B0510_3598,B0510_2236,Novel00034
GO:0046165	alcohol biosynthetic process	biological_process	0.26901	1	2	1565	4	6066	0		2	B0510_5843,B0510_6206
GO:0006749	glutathione metabolic process	biological_process	0.26945	1	3	1565	7	6066	3	B0510_9629,B0510_4618,B0510_1402	0
GO:0031418	L-ascorbic acid binding	molecular_function	0.26946	1	3	1565	7	6066	1	B0510_8193	2	B0510_8037,B0510_2565
GO:0048029	monosaccharide binding	molecular_function	0.26946	1	3	1565	7	6066	1	B0510_8193	2	B0510_8037,B0510_2565
GO:0042168	heme metabolic process	biological_process	0.26956	1	3	1565	7	6066	0		3	B0510_9094,B0510_8594,B0510_1012
GO:1901505	carbohydrate derivative transporter activity	molecular_function	0.26961	1	3	1565	7	6066	2	Novel01451,B0510_9449	1	Novel00069
GO:0008017	microtubule binding	molecular_function	0.27207	1	2	1565	4	6066	0		2	B0510_7628,B0510_4896
GO:0015631	tubulin binding	molecular_function	0.27207	1	2	1565	4	6066	0		2	B0510_4896,B0510_7628
GO:0034061	DNA polymerase activity	molecular_function	0.27222	1	6	1565	18	6066	3	B0510_8559,B0510_9768,B0510_4383	3	B0510_7138,B0510_6717,B0510_1626
GO:0045333	cellular respiration	biological_process	0.27241	1	6	1565	17	6066	1	Novel01607	5	B0510_7847,Novel01028,B0510_2120,Novel01390,B0510_7984
GO:0016021	integral to membrane	cellular_component	0.27472	1	167	1565	621	6066	122	B0510_937,B0510_6272,B0510_6307,B0510_4912,Novel01375,B0510_8472,B0510_7979,B0510_9449,B0510_9799,B0510_9800,B0510_1330,B0510_4409,B0510_5158,B0510_2979,B0510_2467,B0510_3351,B0510_6051,B0510_2371,B0510_8230,B0510_5155,Novel00058,B0510_5902,B0510_6083,B0510_8774,B0510_5305,B0510_7490,B0510_2372,B0510_8333,B0510_215,B0510_4778,B0510_2271,Novel00809,B0510_3506,B0510_5805,B0510_7180,B0510_7643,B0510…	45	B0510_8418,B0510_3434,Novel01109,B0510_7560,B0510_9038,B0510_8710,B0510_6954,B0510_9711,B0510_307,Novel00069,B0510_7533,B0510_1671,Novel00772,B0510_8656,Novel00567,B0510_6730,B0510_5154,B0510_6607,Novel01055,B0510_2204,B0510_9822,B0510_4040,B0510_2770,Novel00337,B0510_7678,B0510_2576,Novel00693,B0510_5293,Novel01388,B0510_9821,B0510_10169,B0510_7961,B0510_4091,Novel01889,B0510_8533,B0510_1012,B05…
GO:0003743	translation initiation factor activity	molecular_function	0.2755	1	8	1565	24	6066	0		8	B0510_65,B0510_867,B0510_2557,B0510_3205,B0510_6656,B0510_2744,B0510_476,B0510_8050
GO:0043603	cellular amide metabolic process	biological_process	0.27786	1	10	1565	31	6066	6	B0510_6774,B0510_1402,B0510_4618,B0510_5740,B0510_9629,B0510_4042	4	B0510_2919,Novel01541,Novel00724,Novel00797
GO:0072330	monocarboxylic acid biosynthetic process	biological_process	0.27825	1	7	1565	21	6066	2	B0510_5740,B0510_5979	5	Novel00998,B0510_9821,B0510_3768,B0510_8470,B0510_7567
GO:0031177	phosphopantetheine binding	molecular_function	0.27828	1	5	1565	19	6066	5	B0510_3662,B0510_7826,B0510_3119,B0510_5345,B0510_3920	0
GO:0072341	modified amino acid binding	molecular_function	0.27828	1	5	1565	19	6066	5	B0510_5345,B0510_3662,B0510_3119,B0510_7826,B0510_3920	0
GO:0046834	lipid phosphorylation	biological_process	0.27948	1	2	1565	4	6066	0		2	B0510_4289,B0510_5994
GO:0046854	phosphatidylinositol phosphorylation	biological_process	0.27948	1	2	1565	4	6066	0		2	B0510_5994,B0510_4289
GO:0010628	positive regulation of gene expression	biological_process	0.27996	1	2	1565	4	6066	0		2	Novel01136,B0510_4477
GO:0045893	positive regulation of transcription, DNA-dependent	biological_process	0.27996	1	2	1565	4	6066	0		2	B0510_4477,Novel01136
GO:0016634	oxidoreductase activity, acting on the CH-CH group of donors, oxygen as acceptor	molecular_function	0.28223	1	2	1565	4	6066	0		2	B0510_2714,B0510_7999
GO:0006072	glycerol-3-phosphate metabolic process	biological_process	0.28241	1	2	1565	4	6066	1	B0510_320	1	B0510_700
GO:0052646	alditol phosphate metabolic process	biological_process	0.28241	1	2	1565	4	6066	1	B0510_320	1	B0510_700
GO:0047750	cholestenol delta-isomerase activity	molecular_function	0.2826	1	2	1565	4	6066	2	B0510_4668,Novel01068	0
GO:0044743	intracellular protein transmembrane import	biological_process	0.28267	1	2	1565	4	6066	0		2	B0510_9851,Novel00005
GO:0065002	intracellular protein transmembrane transport	biological_process	0.28267	1	2	1565	4	6066	0		2	Novel00005,B0510_9851
GO:0016671	oxidoreductase activity, acting on a sulfur group of donors, disulfide as acceptor	molecular_function	0.28271	1	2	1565	4	6066	1	B0510_1240	1	B0510_1494
GO:0009218	pyrimidine ribonucleotide metabolic process	biological_process	0.28271	1	2	1565	4	6066	0		2	Novel01374,B0510_2714
GO:0009220	pyrimidine ribonucleotide biosynthetic process	biological_process	0.28271	1	2	1565	4	6066	0		2	Novel01374,B0510_2714
GO:0046132	pyrimidine ribonucleoside biosynthetic process	biological_process	0.28271	1	2	1565	4	6066	0		2	B0510_2714,Novel01374
GO:0046134	pyrimidine nucleoside biosynthetic process	biological_process	0.28271	1	2	1565	4	6066	0		2	B0510_2714,Novel01374
GO:0008169	C-methyltransferase activity	molecular_function	0.28272	1	2	1565	4	6066	1	B0510_7294	1	B0510_7030
GO:0006487	protein N-linked glycosylation	biological_process	0.28273	1	2	1565	4	6066	1	B0510_5549	1	Novel00585
GO:0019748	secondary metabolic process	biological_process	0.28273	1	2	1565	4	6066	2	B0510_7820,B0510_5740	0
GO:0042775	mitochondrial ATP synthesis coupled electron transport	biological_process	0.28273	1	2	1565	4	6066	0		2	Novel01390,Novel01028
GO:0017111	nucleoside-triphosphatase activity	molecular_function	0.2864	1	83	1565	317	6066	35	B0510_2454,B0510_3852,B0510_2597,B0510_4948,B0510_5927,B0510_535,B0510_6083,B0510_8518,B0510_8600,B0510_5158,B0510_6152,B0510_500,B0510_5904,B0510_5657,B0510_937,B0510_7917,B0510_8842,B0510_7654,B0510_5098,B0510_6188,B0510_6053,B0510_6074,B0510_3611,Novel01138,B0510_9667,B0510_1096,Novel01081,B0510_7582,B0510_8363,B0510_2539,B0510_9923,B0510_1003,B0510_1250,B0510_10360,B0510_5379	48	B0510_4551,B0510_2655,B0510_4736,B0510_5377,B0510_5894,B0510_8991,B0510_2433,Novel01051,Novel00681,B0510_6901,Novel01388,B0510_6849,B0510_673,Novel00367,B0510_3985,B0510_7579,B0510_37,B0510_908,B0510_7703,B0510_3234,B0510_7835,B0510_6183,B0510_6350,Novel00337,B0510_354,Novel01056,B0510_9469,B0510_9264,B0510_6225,B0510_4595,B0510_1882,B0510_7628,B0510_3020,B0510_8623,B0510_4749,B0510_4011,B0510_52…
GO:0006576	cellular biogenic amine metabolic process	biological_process	0.28733	1	5	1565	14	6066	2	B0510_2,B0510_4042	3	Novel00087,B0510_2236,Novel00034
GO:0005996	monosaccharide metabolic process	biological_process	0.28821	1	13	1565	42	6066	7	B0510_6968,B0510_7514,B0510_722,B0510_7593,B0510_9305,B0510_739,B0510_4107	6	B0510_2050,B0510_1078,Novel00567,B0510_6344,Novel00080,B0510_9831
GO:0006754	ATP biosynthetic process	biological_process	0.28874	1	7	1565	21	6066	0		7	Novel01094,B0510_4595,Novel00433,Novel00561,Novel01051,B0510_8029,B0510_1375
GO:0006778	porphyrin-containing compound metabolic process	biological_process	0.29544	1	5	1565	14	6066	1	Novel01573	4	B0510_8594,B0510_1012,B0510_7999,B0510_9094
GO:0006633	fatty acid biosynthetic process	biological_process	0.30015	1	6	1565	18	6066	1	B0510_5979	5	B0510_7567,B0510_8470,B0510_3768,B0510_9821,Novel00998
GO:0008080	N-acetyltransferase activity	molecular_function	0.30063	1	16	1565	53	6066	13	B0510_7829,B0510_5760,B0510_10120,B0510_1454,B0510_2842,B0510_6648,B0510_8083,B0510_3024,B0510_10118,B0510_2634,Novel01763,Novel00347,B0510_1731	3	B0510_2144,Novel00080,B0510_9832
GO:0009126	purine nucleoside monophosphate metabolic process	biological_process	0.30806	1	4	1565	11	6066	0		4	B0510_3165,B0510_8073,B0510_7091,B0510_1849
GO:0009127	purine nucleoside monophosphate biosynthetic process	biological_process	0.30806	1	4	1565	11	6066	0		4	B0510_3165,B0510_8073,B0510_7091,B0510_1849
GO:0009167	purine ribonucleoside monophosphate metabolic process	biological_process	0.30806	1	4	1565	11	6066	0		4	B0510_8073,B0510_3165,B0510_1849,B0510_7091
GO:0009168	purine ribonucleoside monophosphate biosynthetic process	biological_process	0.30806	1	4	1565	11	6066	0		4	B0510_7091,B0510_1849,B0510_8073,B0510_3165
GO:0043648	dicarboxylic acid metabolic process	biological_process	0.30881	1	6	1565	18	6066	3	B0510_9003,B0510_3132,B0510_1	3	B0510_7688,B0510_3624,B0510_4000
GO:0033218	amide binding	molecular_function	0.31144	1	6	1565	23	6066	5	B0510_3119,B0510_7826,B0510_3662,B0510_5345,B0510_3920	1	B0510_3213
GO:0006413	translational initiation	biological_process	0.31177	1	8	1565	25	6066	0		8	B0510_2557,B0510_867,B0510_65,B0510_476,B0510_2744,B0510_8050,B0510_3205,B0510_6656
GO:0072521	purine-containing compound metabolic process	biological_process	0.3139	1	27	1565	95	6066	5	Novel01081,B0510_8600,B0510_1553,Novel01138,B0510_6351	22	B0510_9299,B0510_1375,B0510_7956,Novel01051,B0510_1979,Novel01374,Novel01067,B0510_1849,B0510_831,B0510_4551,Novel01056,B0510_8073,Novel00561,Novel01080,Novel01094,B0510_7091,Novel00433,B0510_4595,B0510_8029,Novel01136,Novel00034,B0510_3165
GO:1901137	carbohydrate derivative biosynthetic process	biological_process	0.31414	1	26	1565	91	6066	5	B0510_6788,Novel01656,B0510_5363,B0510_5549,B0510_9377	21	Novel01642,Novel01374,B0510_3068,B0510_2959,B0510_9299,B0510_1375,B0510_10169,Novel01051,B0510_7956,Novel00502,B0510_7091,Novel01094,Novel00585,B0510_4595,Novel00433,B0510_8029,B0510_3165,B0510_1849,B0510_2714,B0510_8073,Novel00561
GO:0006261	DNA-dependent DNA replication	biological_process	0.31528	1	4	1565	11	6066	0		4	B0510_7235,B0510_6926,Novel00949,Novel00313
GO:0016151	nickel cation binding	molecular_function	0.31552	1	4	1565	11	6066	0		4	Novel01511,Novel00797,B0510_4551,Novel01237
GO:0045259	proton-transporting ATP synthase complex	cellular_component	0.31584	1	6	1565	18	6066	0		6	B0510_8029,B0510_1375,Novel00561,Novel01051,Novel01094,Novel00433
GO:0009086	methionine biosynthetic process	biological_process	0.31914	1	4	1565	11	6066	1	B0510_1240	3	B0510_831,B0510_7688,B0510_6429
GO:0005102	receptor binding	molecular_function	0.32054	1	4	1565	11	6066	2	Novel00652,Novel00162	2	Novel01863,Novel01823
GO:0006400	tRNA modification	biological_process	0.32068	1	4	1565	11	6066	0		4	B0510_14,B0510_3068,B0510_9716,B0510_1476
GO:0000502	proteasome complex	cellular_component	0.32071	1	6	1565	18	6066	0		6	B0510_4641,Novel00658,Novel00712,B0510_804,B0510_1043,B0510_1278
GO:0016709	oxidoreductase activity, acting on paired donors, with incorporation or reduction of molecular oxygen, NAD(P)H as one donor, and incorporation of one atom of oxygen	molecular_function	0.32099	1	4	1565	11	6066	2	B0510_3158,Novel00580	2	B0510_4074,B0510_7560
GO:0019900	kinase binding	molecular_function	0.32106	1	4	1565	11	6066	3	B0510_4655,B0510_225,B0510_6333	1	B0510_6219
GO:0019901	protein kinase binding	molecular_function	0.32106	1	4	1565	11	6066	3	B0510_6333,B0510_4655,B0510_225	1	B0510_6219
GO:0001932	regulation of protein phosphorylation	biological_process	0.32106	1	4	1565	11	6066	3	B0510_6333,B0510_4655,B0510_225	1	B0510_6219
GO:0031399	regulation of protein modification process	biological_process	0.32106	1	4	1565	11	6066	3	B0510_225,B0510_4655,B0510_6333	1	B0510_6219
GO:0042325	regulation of phosphorylation	biological_process	0.32106	1	4	1565	11	6066	3	B0510_6333,B0510_225,B0510_4655	1	B0510_6219
GO:0006779	porphyrin-containing compound biosynthetic process	biological_process	0.32113	1	4	1565	11	6066	0		4	B0510_8594,B0510_1012,B0510_7999,B0510_9094
GO:0018193	peptidyl-amino acid modification	biological_process	0.32119	1	4	1565	11	6066	0		4	B0510_4056,B0510_6260,B0510_3839,Novel00585
GO:0051726	regulation of cell cycle	biological_process	0.32175	1	6	1565	18	6066	4	B0510_4655,B0510_225,B0510_3751,B0510_6333	2	B0510_6159,B0510_6219
GO:0016747	transferase activity, transferring acyl groups other than amino-acyl groups	molecular_function	0.32581	1	34	1565	122	6066	29	B0510_10118,B0510_5324,B0510_1451,B0510_333,B0510_2842,Novel00574,B0510_3920,B0510_3813,B0510_10120,B0510_3317,B0510_8974,B0510_1454,Novel01763,Novel00347,B0510_7442,B0510_1731,B0510_3024,B0510_2634,B0510_6702,B0510_3102,B0510_1088,B0510_5345,B0510_8083,B0510_6648,B0510_8076,B0510_1943,B0510_7829,B0510_5760,B0510_415	5	Novel00080,B0510_6429,B0510_7568,B0510_9832,B0510_2144
GO:0019318	hexose metabolic process	biological_process	0.32837	1	11	1565	36	6066	5	B0510_4107,B0510_739,B0510_7593,B0510_722,B0510_7514	6	Novel00080,B0510_9831,B0510_6344,B0510_2050,Novel00567,B0510_1078
GO:0030170	pyridoxal phosphate binding	molecular_function	0.3306	1	16	1565	54	6066	5	Novel01362,B0510_3495,B0510_9920,Novel01740,B0510_2	11	B0510_2085,Novel01444,B0510_10363,B0510_3939,Novel00797,B0510_5632,B0510_5567,B0510_2602,Novel00771,B0510_10259,B0510_9403
GO:0008610	lipid biosynthetic process	biological_process	0.3367	1	25	1565	88	6066	9	B0510_1553,B0510_7294,Novel00745,Novel00685,B0510_5979,B0510_2112,Novel00826,Novel01656,B0510_6370	16	B0510_1357,B0510_2376,B0510_7030,B0510_7567,B0510_5629,B0510_5843,B0510_8470,B0510_3285,Novel00977,B0510_4701,Novel01619,B0510_10169,B0510_3768,B0510_6206,B0510_9821,Novel00998
GO:1901071	glucosamine-containing compound metabolic process	biological_process	0.33884	1	3	1565	8	6066	3	B0510_6788,B0510_9794,B0510_7233	0
GO:0016854	racemase and epimerase activity	molecular_function	0.34506	1	3	1565	8	6066	1	B0510_7593	2	Novel00034,Novel00087
GO:0044423	virion part	cellular_component	0.34515	1	5	1565	15	6066	4	B0510_1885,Novel01758,Novel01485,B0510_4299	1	Novel01355
GO:0046148	pigment biosynthetic process	biological_process	0.34913	1	5	1565	15	6066	0		5	B0510_9094,Novel00034,Novel01619,B0510_8594,B0510_1012
GO:0031072	heat shock protein binding	molecular_function	0.34966	1	3	1565	8	6066	0		3	Novel01237,Novel01221,Novel01511
GO:0016667	oxidoreductase activity, acting on a sulfur group of donors	molecular_function	0.34971	1	7	1565	22	6066	4	B0510_8147,B0510_1402,B0510_1240,Novel01208	3	B0510_1494,B0510_7263,B0510_1511
GO:0004616	phosphogluconate dehydrogenase (decarboxylating) activity	molecular_function	0.35231	1	3	1565	8	6066	1	B0510_4107	2	B0510_9831,Novel00080
GO:0005874	microtubule	cellular_component	0.35233	1	3	1565	8	6066	0		3	Novel01240,Novel01224,B0510_3895
GO:0016209	antioxidant activity	molecular_function	0.35456	1	10	1565	33	6066	7	B0510_4254,B0510_5517,B0510_1402,B0510_4996,B0510_1685,B0510_3512,B0510_513	3	B0510_1511,B0510_7553,B0510_864
GO:0020037	heme binding	molecular_function	0.36121	1	47	1565	171	6066	41	B0510_8340,B0510_4083,B0510_100,B0510_877,B0510_6904,B0510_4996,B0510_9658,B0510_3512,B0510_6748,Novel01275,B0510_5735,B0510_9152,B0510_9169,B0510_7481,B0510_5473,B0510_2604,B0510_1182,B0510_5979,B0510_222,B0510_6912,B0510_7163,B0510_2729,B0510_10163,B0510_1363,B0510_1710,B0510_9443,B0510_5349,B0510_8116,B0510_3847,B0510_513,B0510_6283,B0510_5328,B0510_3887,B0510_5517,Novel00308,B0510_4254,Novel0…	6	B0510_2769,Novel01240,Novel01224,B0510_1951,B0510_7463,Novel00641
GO:0006631	fatty acid metabolic process	biological_process	0.36384	1	9	1565	30	6066	3	B0510_3937,B0510_10161,B0510_5979	6	B0510_8470,B0510_7567,Novel00998,Novel00080,B0510_9821,B0510_3768
GO:0009259	ribonucleotide metabolic process	biological_process	0.3642	1	24	1565	86	6066	5	B0510_6351,B0510_1553,Novel01138,B0510_8600,Novel01081	19	Novel01136,B0510_3165,B0510_8029,Novel01094,B0510_7091,Novel00433,B0510_4595,Novel01080,B0510_8073,Novel00561,B0510_2714,Novel01056,B0510_4551,B0510_1849,Novel01067,Novel01374,Novel01051,B0510_1375,B0510_9299
GO:0019693	ribose phosphate metabolic process	biological_process	0.3642	1	24	1565	86	6066	5	B0510_1553,Novel01138,Novel01081,B0510_8600,B0510_6351	19	B0510_8073,Novel00561,B0510_2714,Novel01056,B0510_4551,B0510_1849,Novel01136,B0510_3165,B0510_8029,Novel01094,B0510_7091,B0510_4595,Novel00433,Novel01080,Novel01051,B0510_1375,B0510_9299,Novel01067,Novel01374
GO:0031224	intrinsic to membrane	cellular_component	0.36435	1	167	1565	631	6066	122	B0510_5547,B0510_6074,B0510_6188,Novel00598,B0510_5068,B0510_4818,B0510_648,B0510_7654,B0510_7974,B0510_4068,B0510_5337,B0510_7602,B0510_7917,B0510_6823,B0510_9601,B0510_978,B0510_944,B0510_10338,B0510_3506,Novel00809,B0510_2271,B0510_7643,B0510_7180,B0510_5805,B0510_5343,B0510_9556,B0510_9153,B0510_1308,B0510_1096,B0510_5155,B0510_8230,Novel00058,B0510_6083,B0510_5902,B0510_5305,B0510_8774,B0510…	45	B0510_2204,B0510_2770,B0510_9822,B0510_4040,B0510_2576,B0510_7678,Novel00337,B0510_8656,Novel00772,Novel00567,B0510_6730,Novel01055,B0510_6607,B0510_5154,B0510_307,Novel00069,B0510_7533,B0510_1671,B0510_3434,B0510_8418,Novel01109,B0510_7560,B0510_9711,B0510_9038,B0510_8710,B0510_6954,B0510_2065,B0510_5629,B0510_1581,B0510_1012,B0510_7546,B0510_10058,B0510_8533,Novel01889,B0510_1314,B0510_1396,B05…
GO:0006810	transport	biological_process	0.37174	1	203	1565	770	6066	140	B0510_5305,B0510_8774,B0510_9523,B0510_6776,B0510_215,B0510_8333,B0510_2372,B0510_7066,B0510_4778,B0510_10229,B0510_7490,B0510_4020,Novel01572,B0510_852,B0510_6083,B0510_9165,B0510_2979,B0510_5158,B0510_475,B0510_4409,B0510_2371,B0510_7184,B0510_3351,B0510_2467,B0510_6272,B0510_937,B0510_8489,B0510_9449,Novel00277,Novel01375,B0510_4912,B0510_6307,B0510_7979,B0510_8472,B0510_6063,B0510_7602,B0510_…	63	B0510_7533,Novel01537,B0510_2655,B0510_9815,B0510_9851,B0510_314,Novel00069,B0510_1375,B0510_3269,B0510_9711,B0510_3537,B0510_9038,B0510_8710,B0510_6954,B0510_258,B0510_8418,B0510_5610,Novel00005,B0510_4595,Novel01094,B0510_8029,B0510_8398,Novel00337,B0510_2204,Novel00174,B0510_4757,B0510_4040,B0510_6730,Novel00433,B0510_6607,B0510_5154,B0510_7696,Novel01919,Novel00941,B0510_8656,Novel00567,B0510…
GO:0051234	establishment of localization	biological_process	0.37174	1	203	1565	770	6066	140	B0510_1096,Novel01138,B0510_8181,B0510_1308,B0510_5343,B0510_9556,B0510_5805,B0510_4320,B0510_7643,B0510_7180,B0510_2271,B0510_978,B0510_10338,B0510_6823,B0510_9601,Novel01451,B0510_7917,B0510_5337,B0510_7602,B0510_6063,B0510_2176,B0510_7654,B0510_4068,B0510_7974,B0510_7962,B0510_5068,B0510_648,B0510_4818,B0510_6188,B0510_5547,B0510_6074,B0510_1074,B0510_7184,B0510_2467,B0510_3351,B0510_2371,B051…	63	B0510_6607,B0510_5154,B0510_7696,B0510_6730,Novel00433,B0510_8656,Novel00567,Novel01919,Novel00941,Novel00337,B0510_8398,B0510_8029,B0510_4595,Novel01094,B0510_4040,B0510_2204,Novel00174,B0510_4757,B0510_9038,B0510_8710,B0510_6954,B0510_258,B0510_9711,B0510_3537,B0510_3269,Novel00005,B0510_5610,B0510_8418,B0510_9815,B0510_2655,Novel01537,B0510_7533,B0510_1375,Novel00069,B0510_9851,B0510_314,Novel…
GO:0005753	mitochondrial proton-transporting ATP synthase complex	cellular_component	0.37671	1	4	1565	12	6066	0		4	Novel00561,Novel01051,B0510_8029,B0510_1375
GO:0046906	tetrapyrrole binding	molecular_function	0.37889	1	47	1565	172	6066	41	B0510_6904,B0510_4996,B0510_9658,B0510_3512,Novel01275,B0510_6748,B0510_5735,B0510_8340,B0510_4083,B0510_100,B0510_877,B0510_5473,B0510_2604,B0510_1182,B0510_9152,B0510_9169,B0510_7481,B0510_1363,B0510_1710,B0510_5979,B0510_222,B0510_6912,B0510_7163,B0510_10163,B0510_2729,B0510_5517,B0510_3887,Novel00308,B0510_4254,B0510_7670,Novel01274,B0510_7394,B0510_5969,B0510_1685,B0510_9443,B0510_8116,B0510…	6	Novel01224,B0510_2769,Novel01240,B0510_7463,B0510_1951,Novel00641
GO:1901617	organic hydroxy compound biosynthetic process	biological_process	0.37973	1	2	1565	5	6066	0		2	B0510_6206,B0510_5843
GO:0051179	localization	biological_process	0.38191	1	204	1565	775	6066	140	B0510_228,B0510_535,Novel00543,B0510_8000,B0510_5847,B0510_5423,B0510_4173,B0510_2996,Novel01068,B0510_6095,B0510_9796,B0510_3852,B0510_10359,B0510_8317,B0510_5700,Novel00020,B0510_9630,B0510_7721,B0510_2278,B0510_4170,B0510_7096,B0510_9913,B0510_5420,B0510_5073,B0510_5488,B0510_5904,B0510_3996,B0510_5898,B0510_8968,B0510_912,B0510_5810,B0510_1215,B0510_1522,B0510_8600,B0510_8986,B0510_1939,B0510…	64	Novel01051,B0510_7961,Novel01388,B0510_2849,B0510_4091,B0510_190,B0510_4879,B0510_7876,Novel00693,Novel00283,B0510_5293,B0510_2836,Novel00968,B0510_6225,Novel00977,Novel01856,Novel00243,B0510_1055,B0510_1314,B0510_8533,B0510_3213,B0510_1581,B0510_9810,B0510_10058,B0510_7546,Novel00561,B0510_3529,B0510_1375,Novel00069,B0510_9851,B0510_314,B0510_9815,B0510_2655,Novel01537,B0510_7533,Novel00005,B051…
GO:0009150	purine ribonucleotide metabolic process	biological_process	0.38197	1	23	1565	83	6066	5	Novel01081,B0510_8600,Novel01138,B0510_1553,B0510_6351	18	B0510_9299,B0510_1375,Novel01051,Novel01374,Novel01067,B0510_1849,B0510_4551,Novel01056,Novel00561,B0510_8073,Novel01080,Novel00433,B0510_4595,Novel01094,B0510_7091,B0510_8029,B0510_3165,Novel01136
GO:0009074	aromatic amino acid family catabolic process	biological_process	0.38213	1	2	1565	5	6066	1	B0510_2	1	Novel00174
GO:0022836	gated channel activity	molecular_function	0.38239	1	2	1565	5	6066	1	B0510_8489	1	Novel00772
GO:0022839	ion gated channel activity	molecular_function	0.38239	1	2	1565	5	6066	1	B0510_8489	1	Novel00772
GO:0016814	hydrolase activity, acting on carbon-nitrogen (but not peptide) bonds, in cyclic amidines	molecular_function	0.38342	1	4	1565	12	6066	1	B0510_127	3	B0510_1746,Novel01660,B0510_3447
GO:0009228	thiamine biosynthetic process	biological_process	0.38343	1	2	1565	5	6066	0		2	Novel00087,Novel00034
GO:0042724	thiamine-containing compound biosynthetic process	biological_process	0.38343	1	2	1565	5	6066	0		2	Novel00087,Novel00034
GO:0006575	cellular modified amino acid metabolic process	biological_process	0.38382	1	9	1565	30	6066	3	B0510_1402,B0510_9629,B0510_4618	6	B0510_7956,B0510_831,B0510_2493,B0510_2919,B0510_3447,B0510_3839
GO:0006470	protein dephosphorylation	biological_process	0.38728	1	4	1565	12	6066	3	B0510_6964,B0510_8275,B0510_4672	1	B0510_7709
GO:0009117	nucleotide metabolic process	biological_process	0.38908	1	35	1565	128	6066	8	B0510_2,B0510_1553,B0510_4107,B0510_4130,B0510_6351,Novel01081,B0510_8600,Novel01138	27	B0510_4595,Novel01094,B0510_7091,B0510_9831,B0510_3165,B0510_8029,B0510_4551,B0510_8073,Novel01056,Novel01374,B0510_1979,B0510_1053,Novel01051,B0510_1375,Novel00433,Novel01080,Novel00502,Novel01136,B0510_5486,B0510_1849,Novel00561,B0510_2714,Novel00080,Novel01067,B0510_9299,B0510_2959,B0510_9484
GO:0016639	oxidoreductase activity, acting on the CH-NH2 group of donors, NAD or NADP as acceptor	molecular_function	0.38932	1	1	1565	2	6066	1	B0510_1	0
GO:0045935	positive regulation of nucleobase-containing compound metabolic process	biological_process	0.39055	1	2	1565	5	6066	0		2	B0510_4477,Novel01136
GO:0051173	positive regulation of nitrogen compound metabolic process	biological_process	0.39055	1	2	1565	5	6066	0		2	B0510_4477,Novel01136
GO:0051254	positive regulation of RNA metabolic process	biological_process	0.39055	1	2	1565	5	6066	0		2	Novel01136,B0510_4477
GO:0016774	phosphotransferase activity, carboxyl group as acceptor	molecular_function	0.39065	1	2	1565	5	6066	0		2	B0510_6344,B0510_4543
GO:0004549	tRNA-specific ribonuclease activity	molecular_function	0.39071	1	2	1565	5	6066	0		2	B0510_9186,B0510_4658
GO:0048038	quinone binding	molecular_function	0.39129	1	2	1565	5	6066	2	B0510_10026,Novel01843	0
GO:0003873	6-phosphofructo-2-kinase activity	molecular_function	0.39176	1	2	1565	5	6066	0		2	Novel00567,B0510_2050
GO:0006000	fructose metabolic process	biological_process	0.39176	1	2	1565	5	6066	0		2	B0510_2050,Novel00567
GO:0006108	malate metabolic process	biological_process	0.39286	1	2	1565	5	6066	0		2	B0510_3624,B0510_4000
GO:0016615	malate dehydrogenase activity	molecular_function	0.39286	1	2	1565	5	6066	0		2	B0510_4000,B0510_3624
GO:0003933	GTP cyclohydrolase activity	molecular_function	0.39297	1	2	1565	5	6066	1	B0510_127	1	B0510_3447
GO:0071806	protein transmembrane transport	biological_process	0.39322	1	2	1565	5	6066	0		2	B0510_9851,Novel00005
GO:0006529	asparagine biosynthetic process	biological_process	0.39325	1	2	1565	5	6066	0		2	Novel01541,Novel00724
GO:0006561	proline biosynthetic process	biological_process	0.39326	1	2	1565	5	6066	0		2	B0510_7373,B0510_3131
GO:0006213	pyrimidine nucleoside metabolic process	biological_process	0.39326	1	2	1565	5	6066	0		2	Novel01374,B0510_2714
GO:0046131	pyrimidine ribonucleoside metabolic process	biological_process	0.39326	1	2	1565	5	6066	0		2	B0510_2714,Novel01374
GO:0033178	proton-transporting two-sector ATPase complex, catalytic domain	cellular_component	0.39328	1	5	1565	16	6066	0		5	B0510_6225,Novel00337,Novel01537,Novel01051,B0510_2655
GO:0008496	mannan endo-1,6-alpha-mannosidase activity	molecular_function	0.39328	1	2	1565	5	6066	2	B0510_4175,B0510_4541	0
GO:0033365	protein localization to organelle	biological_process	0.39611	1	6	1565	20	6066	1	B0510_5326	5	Novel00567,Novel00968,Novel00005,B0510_9851,B0510_3213
GO:0008144	drug binding	molecular_function	0.39622	1	1	1565	2	6066	0		1	B0510_4056
GO:0008757	S-adenosylmethionine-dependent methyltransferase activity	molecular_function	0.40037	1	8	1565	27	6066	3	B0510_4086,B0510_7294,B0510_2221	5	B0510_7030,B0510_9716,B0510_6260,B0510_9357,B0510_9987
GO:0007034	vacuolar transport	biological_process	0.40292	1	1	1565	2	6066	1	B0510_5326	0
GO:0016829	lyase activity	molecular_function	0.40294	1	31	1565	113	6066	11	B0510_9555,B0510_6799,B0510_5243,B0510_10002,B0510_7210,B0510_4894,Novel01697,B0510_552,B0510_3937,B0510_4329,B0510_7820	20	B0510_9299,B0510_2339,Novel01541,B0510_313,B0510_5853,Novel00932,Novel00087,Novel01455,B0510_4535,B0510_10363,Novel00771,B0510_9403,B0510_2120,B0510_4701,B0510_7091,B0510_5567,Novel00034,B0510_1561,B0510_3598,B0510_2236
GO:0032268	regulation of cellular protein metabolic process	biological_process	0.40411	1	5	1565	16	6066	3	B0510_225,B0510_4655,B0510_6333	2	B0510_3205,B0510_6219
GO:0004312	fatty acid synthase activity	molecular_function	0.40458	1	1	1565	2	6066	0		1	B0510_7568
GO:0019012	virion	cellular_component	0.40484	1	5	1565	16	6066	4	B0510_1885,B0510_4299,Novel01758,Novel01485	1	Novel01355
GO:0007062	sister chromatid cohesion	biological_process	0.40674	1	1	1565	2	6066	0		1	B0510_3233
GO:0016860	intramolecular oxidoreductase activity	molecular_function	0.41372	1	5	1565	16	6066	2	B0510_4668,Novel01068	3	B0510_6206,B0510_831,B0510_8205
GO:0019867	outer membrane	cellular_component	0.41426	1	5	1565	16	6066	1	Novel01758	4	B0510_190,B0510_1396,B0510_2836,Novel01390
GO:0006163	purine nucleotide metabolic process	biological_process	0.41452	1	24	1565	88	6066	5	B0510_6351,Novel01081,B0510_8600,Novel01138,B0510_1553	19	B0510_1979,Novel01374,Novel01067,B0510_9299,B0510_1375,Novel01051,Novel01080,Novel00433,B0510_4595,Novel01094,B0510_7091,B0510_8029,B0510_3165,Novel01136,B0510_1849,B0510_4551,Novel01056,Novel00561,B0510_8073
GO:0006091	generation of precursor metabolites and energy	biological_process	0.41594	1	9	1565	31	6066	3	Novel01607,B0510_722,Novel00876	6	B0510_7984,B0510_7847,B0510_6344,Novel01390,B0510_2120,Novel01028
GO:0051537	2 iron, 2 sulfur cluster binding	molecular_function	0.41734	1	3	1565	9	6066	1	B0510_3937	2	B0510_2169,B0510_8313
GO:0000275	mitochondrial proton-transporting ATP synthase complex, catalytic core F(1)	cellular_component	0.41796	1	1	1565	2	6066	0		1	Novel01051
GO:0006612	protein targeting to membrane	biological_process	0.41941	1	3	1565	9	6066	0		3	Novel00567,Novel00968,B0510_3213
GO:0006613	cotranslational protein targeting to membrane	biological_process	0.41941	1	3	1565	9	6066	0		3	Novel00567,Novel00968,B0510_3213
GO:0006614	SRP-dependent cotranslational protein targeting to membrane	biological_process	0.41941	1	3	1565	9	6066	0		3	B0510_3213,Novel00567,Novel00968
GO:0045047	protein targeting to ER	biological_process	0.41941	1	3	1565	9	6066	0		3	B0510_3213,Novel00567,Novel00968
GO:0072599	establishment of protein localization to endoplasmic reticulum	biological_process	0.41941	1	3	1565	9	6066	0		3	B0510_3213,Novel00968,Novel00567
GO:0006446	regulation of translational initiation	biological_process	0.42113	1	1	1565	2	6066	0		1	B0510_3205
GO:0070838	divalent metal ion transport	biological_process	0.4216	1	3	1565	9	6066	3	B0510_6152,B0510_228,B0510_7096	0
GO:0006812	cation transport	biological_process	0.42265	1	34	1565	127	6066	18	B0510_228,B0510_5098,B0510_7962,B0510_6074,B0510_5700,B0510_7917,B0510_8774,B0510_7096,B0510_6307,B0510_4320,Novel00277,B0510_912,Novel01138,Novel01081,B0510_6152,B0510_9923,B0510_9525,B0510_5158	16	B0510_1375,Novel01051,B0510_4757,Novel00337,B0510_2655,B0510_8029,B0510_6225,Novel01537,Novel00977,B0510_4595,Novel01094,Novel01856,B0510_9810,B0510_5154,Novel00561,Novel00433
GO:0016410	N-acyltransferase activity	molecular_function	0.42381	1	16	1565	57	6066	13	B0510_2634,B0510_3024,B0510_10118,Novel00347,B0510_1731,Novel01763,B0510_1454,B0510_10120,B0510_7829,B0510_5760,B0510_6648,B0510_2842,B0510_8083	3	B0510_2144,Novel00080,B0510_9832
GO:0032787	monocarboxylic acid metabolic process	biological_process	0.43045	1	11	1565	39	6066	5	Novel00826,B0510_10161,B0510_5979,B0510_5740,B0510_3937	6	B0510_3768,Novel00998,B0510_9821,Novel00080,B0510_8470,B0510_7567
GO:0010605	negative regulation of macromolecule metabolic process	biological_process	0.43136	1	3	1565	9	6066	2	B0510_5292,B0510_8871	1	B0510_389
GO:0042278	purine nucleoside metabolic process	biological_process	0.43264	1	21	1565	77	6066	5	B0510_8600,Novel01081,Novel01138,B0510_1553,B0510_6351	16	B0510_1375,Novel01051,B0510_7956,Novel01374,Novel01067,B0510_831,B0510_4551,Novel01056,Novel00561,Novel01080,B0510_4595,Novel00433,Novel01094,B0510_8029,B0510_3165,Novel01136
GO:0046128	purine ribonucleoside metabolic process	biological_process	0.43264	1	21	1565	77	6066	5	B0510_1553,Novel01138,B0510_8600,Novel01081,B0510_6351	16	Novel01051,B0510_7956,B0510_1375,Novel01067,Novel01374,Novel00561,Novel01056,B0510_4551,B0510_831,Novel01136,B0510_3165,B0510_8029,Novel01094,B0510_4595,Novel00433,Novel01080
GO:0004832	valine-tRNA ligase activity	molecular_function	0.43341	1	1	1565	2	6066	0		1	B0510_950
GO:0006438	valyl-tRNA aminoacylation	biological_process	0.43341	1	1	1565	2	6066	0		1	B0510_950
GO:0004129	cytochrome-c oxidase activity	molecular_function	0.434	1	3	1565	9	6066	1	Novel01352	2	Novel01625,Novel01660
GO:0015002	heme-copper terminal oxidase activity	molecular_function	0.434	1	3	1565	9	6066	1	Novel01352	2	Novel01625,Novel01660
GO:0016675	oxidoreductase activity, acting on a heme group of donors	molecular_function	0.434	1	3	1565	9	6066	1	Novel01352	2	Novel01660,Novel01625
GO:0016676	oxidoreductase activity, acting on a heme group of donors, oxygen as acceptor	molecular_function	0.434	1	3	1565	9	6066	1	Novel01352	2	Novel01660,Novel01625
GO:0004823	leucine-tRNA ligase activity	molecular_function	0.43416	1	1	1565	2	6066	0		1	B0510_2041
GO:0006429	leucyl-tRNA aminoacylation	biological_process	0.43416	1	1	1565	2	6066	0		1	B0510_2041
GO:0032505	reproduction of a single-celled organism	biological_process	0.43532	1	1	1565	2	6066	1	B0510_9800	0
GO:0006818	hydrogen transport	biological_process	0.43533	1	11	1565	39	6066	0		11	B0510_2655,Novel00337,Novel01051,Novel00561,B0510_1375,Novel01094,B0510_4595,Novel00433,Novel01537,B0510_8029,B0510_6225
GO:0015992	proton transport	biological_process	0.43533	1	11	1565	39	6066	0		11	B0510_2655,Novel00337,Novel01051,Novel00561,B0510_1375,Novel01094,Novel00433,B0510_4595,Novel01537,B0510_6225,B0510_8029
GO:0016706	oxidoreductase activity, acting on paired donors, with incorporation or reduction of molecular oxygen, 2-oxoglutarate as one donor, and incorporation of one atom each of oxygen into both donors	molecular_function	0.43553	1	7	1565	24	6066	4	B0510_1484,B0510_7021,B0510_8193,B0510_3605	3	B0510_8037,B0510_6997,B0510_2565
GO:0006753	nucleoside phosphate metabolic process	biological_process	0.43574	1	36	1565	134	6066	8	B0510_4130,B0510_4107,B0510_1553,B0510_2,Novel01138,Novel01081,B0510_8600,B0510_6351	28	Novel01051,B0510_1375,B0510_1053,Novel01374,B0510_1979,B0510_8073,Novel01056,B0510_4551,B0510_3165,B0510_8029,Novel01094,B0510_7091,B0510_9831,B0510_4595,B0510_9484,B0510_9299,B0510_2959,B0510_7013,Novel01067,Novel00080,Novel00561,B0510_2714,B0510_1849,B0510_5486,Novel01136,Novel00433,Novel01080,Novel00502
GO:0016841	ammonia-lyase activity	molecular_function	0.43613	1	1	1565	2	6066	0		1	B0510_10363
GO:0009113	purine nucleobase biosynthetic process	biological_process	0.43846	1	1	1565	2	6066	0		1	Novel00034
GO:0004540	ribonuclease activity	molecular_function	0.43856	1	9	1565	32	6066	3	B0510_3990,B0510_31,B0510_6906	6	B0510_3505,B0510_4658,B0510_2643,B0510_9186,B0510_7836,B0510_7541
GO:0016126	sterol biosynthetic process	biological_process	0.44026	1	1	1565	2	6066	0		1	B0510_6206
GO:0016567	protein ubiquitination	biological_process	0.44187	1	1	1565	2	6066	0		1	B0510_6945
GO:0032446	protein modification by small protein conjugation	biological_process	0.44187	1	1	1565	2	6066	0		1	B0510_6945
GO:0070647	protein modification by small protein conjugation or removal	biological_process	0.44187	1	1	1565	2	6066	0		1	B0510_6945
GO:0045786	negative regulation of cell cycle	biological_process	0.44202	1	1	1565	2	6066	1	B0510_3751	0
GO:0000221	vacuolar proton-transporting V-type ATPase, V1 domain	cellular_component	0.44235	1	1	1565	2	6066	0		1	B0510_6225
GO:0006106	fumarate metabolic process	biological_process	0.44304	1	1	1565	2	6066	1	B0510_1	0
GO:0006944	cellular membrane fusion	biological_process	0.44315	1	1	1565	2	6066	1	B0510_9800	0
GO:0061025	membrane fusion	biological_process	0.44315	1	1	1565	2	6066	1	B0510_9800	0
GO:0009119	ribonucleoside metabolic process	biological_process	0.44554	1	23	1565	85	6066	5	B0510_6351,B0510_8600,Novel01081,B0510_1553,Novel01138	18	Novel01080,Novel01094,Novel00433,B0510_4595,B0510_8029,Novel01136,B0510_3165,B0510_831,B0510_4551,B0510_2714,Novel01056,Novel00561,Novel01374,B0510_3068,Novel01067,B0510_1375,Novel01051,B0510_7956
GO:0006835	dicarboxylic acid transport	biological_process	0.44606	1	1	1565	2	6066	1	Novel00543	0
GO:0015740	C4-dicarboxylate transport	biological_process	0.44606	1	1	1565	2	6066	1	Novel00543	0
GO:0042439	ethanolamine-containing compound metabolic process	biological_process	0.44762	1	1	1565	2	6066	1	B0510_4042	0
GO:0004017	adenylate kinase activity	molecular_function	0.44788	1	1	1565	2	6066	0		1	Novel01061
GO:0071804	cellular potassium ion transport	biological_process	0.44893	1	1	1565	2	6066	1	B0510_5700	0
GO:0071805	potassium ion transmembrane transport	biological_process	0.44893	1	1	1565	2	6066	1	B0510_5700	0
GO:0005773	vacuole	cellular_component	0.44896	1	4	1565	13	6066	3	B0510_4068,B0510_6156,B0510_8000	1	B0510_6225
GO:0016458	gene silencing	biological_process	0.44967	1	1	1565	2	6066	0		1	B0510_389
GO:0004488	methylenetetrahydrofolate dehydrogenase (NADP+) activity	molecular_function	0.44967	1	1	1565	2	6066	0		1	B0510_2493
GO:0005217	intracellular ligand-gated ion channel activity	molecular_function	0.45022	1	1	1565	2	6066	0		1	Novel00772
GO:0005218	intracellular ligand-gated calcium channel activity	molecular_function	0.45022	1	1	1565	2	6066	0		1	Novel00772
GO:0005219	ryanodine-sensitive calcium-release channel activity	molecular_function	0.45022	1	1	1565	2	6066	0		1	Novel00772
GO:0005261	cation channel activity	molecular_function	0.45022	1	1	1565	2	6066	0		1	Novel00772
GO:0005262	calcium channel activity	molecular_function	0.45022	1	1	1565	2	6066	0		1	Novel00772
GO:0006874	cellular calcium ion homeostasis	biological_process	0.45022	1	1	1565	2	6066	0		1	Novel00772
GO:0015276	ligand-gated ion channel activity	molecular_function	0.45022	1	1	1565	2	6066	0		1	Novel00772
GO:0015278	calcium-release channel activity	molecular_function	0.45022	1	1	1565	2	6066	0		1	Novel00772
GO:0022834	ligand-gated channel activity	molecular_function	0.45022	1	1	1565	2	6066	0		1	Novel00772
GO:0055074	calcium ion homeostasis	biological_process	0.45022	1	1	1565	2	6066	0		1	Novel00772
GO:0072503	cellular divalent inorganic cation homeostasis	biological_process	0.45022	1	1	1565	2	6066	0		1	Novel00772
GO:0072507	divalent inorganic cation homeostasis	biological_process	0.45022	1	1	1565	2	6066	0		1	Novel00772
GO:0031974	membrane-enclosed lumen	cellular_component	0.45054	1	25	1565	93	6066	0		25	Novel01856,B0510_590,B0510_4011,B0510_1795,B0510_8778,B0510_6804,B0510_1138,B0510_149,B0510_4749,B0510_644,B0510_3411,B0510_6159,B0510_1115,B0510_3191,B0510_1198,B0510_1988,B0510_2314,B0510_314,Novel00447,B0510_8698,B0510_6642,B0510_3683,B0510_4056,B0510_7028,Novel00005
GO:0046873	metal ion transmembrane transporter activity	molecular_function	0.45244	1	13	1565	47	6066	10	B0510_6152,Novel00277,Novel01451,B0510_5700,Novel01081,B0510_4320,Novel01138,B0510_7096,B0510_228,B0510_6307	3	B0510_9810,Novel00772,B0510_5154
GO:0003994	aconitate hydratase activity	molecular_function	0.45248	1	1	1565	2	6066	0		1	B0510_2120
GO:0004560	alpha-L-fucosidase activity	molecular_function	0.4531	1	1	1565	2	6066	1	B0510_8264	0
GO:0015928	fucosidase activity	molecular_function	0.4531	1	1	1565	2	6066	1	B0510_8264	0
GO:0052689	carboxylic ester hydrolase activity	molecular_function	0.45313	1	9	1565	32	6066	7	B0510_7158,B0510_1144,Novel01573,B0510_9256,B0510_9334,Novel00590,Novel00652	2	B0510_950,B0510_2041
GO:0019953	sexual reproduction	biological_process	0.45409	1	1	1565	2	6066	1	B0510_9800	0
GO:0005184	neuropeptide hormone activity	molecular_function	0.45422	1	1	1565	2	6066	1	Novel00652	0
GO:0005185	neurohypophyseal hormone activity	molecular_function	0.45422	1	1	1565	2	6066	1	Novel00652	0
GO:0015095	magnesium ion transmembrane transporter activity	molecular_function	0.45486	1	1	1565	2	6066	1	B0510_7096	0
GO:0015693	magnesium ion transport	biological_process	0.45486	1	1	1565	2	6066	1	B0510_7096	0
GO:0031301	integral to organelle membrane	cellular_component	0.45505	1	4	1565	13	6066	1	B0510_5902	3	B0510_7678,Novel00069,B0510_2576
GO:0006555	methionine metabolic process	biological_process	0.45509	1	4	1565	13	6066	1	B0510_1240	3	B0510_831,B0510_6429,B0510_7688
GO:0017025	TBP-class protein binding	molecular_function	0.45518	1	1	1565	2	6066	0		1	B0510_4477
GO:0016073	snRNA metabolic process	biological_process	0.45518	1	1	1565	2	6066	0		1	B0510_3191
GO:0030515	snoRNA binding	molecular_function	0.45518	1	1	1565	2	6066	0		1	B0510_3191
GO:0031120	snRNA pseudouridine synthesis	biological_process	0.45518	1	1	1565	2	6066	0		1	B0510_3191
GO:0040031	snRNA modification	biological_process	0.45518	1	1	1565	2	6066	0		1	B0510_3191
GO:0009331	glycerol-3-phosphate dehydrogenase complex	cellular_component	0.45539	1	1	1565	2	6066	0		1	B0510_700
GO:0016423	tRNA (guanine) methyltransferase activity	molecular_function	0.45554	1	1	1565	2	6066	0		1	B0510_9716
GO:0006855	drug transmembrane transport	biological_process	0.45574	1	1	1565	2	6066	1	B0510_6776	0
GO:0032934	sterol binding	molecular_function	0.45574	1	1	1565	2	6066	1	Novel01680	0
GO:0043178	alcohol binding	molecular_function	0.45574	1	1	1565	2	6066	1	Novel01680	0
GO:0004825	methionine-tRNA ligase activity	molecular_function	0.45578	1	1	1565	2	6066	0		1	B0510_1818
GO:0006431	methionyl-tRNA aminoacylation	biological_process	0.45578	1	1	1565	2	6066	0		1	B0510_1818
GO:0004568	chitinase activity	molecular_function	0.45583	1	1	1565	2	6066	1	B0510_7233	0
GO:0006032	chitin catabolic process	biological_process	0.45583	1	1	1565	2	6066	1	B0510_7233	0
GO:0046348	amino sugar catabolic process	biological_process	0.45583	1	1	1565	2	6066	1	B0510_7233	0
GO:1901072	glucosamine-containing compound catabolic process	biological_process	0.45583	1	1	1565	2	6066	1	B0510_7233	0
GO:0005786	signal recognition particle, endoplasmic reticulum targeting	cellular_component	0.45587	1	1	1565	2	6066	0		1	B0510_3213
GO:0030942	endoplasmic reticulum signal peptide binding	molecular_function	0.45587	1	1	1565	2	6066	0		1	B0510_3213
GO:0015833	peptide transport	biological_process	0.4559	1	1	1565	2	6066	1	Novel01572	0
GO:0042886	amide transport	biological_process	0.4559	1	1	1565	2	6066	1	Novel01572	0
GO:0004451	isocitrate lyase activity	molecular_function	0.45591	1	1	1565	2	6066	1	B0510_6799	0
GO:0006275	regulation of DNA replication	biological_process	0.45591	1	1	1565	2	6066	0		1	B0510_1055
GO:0051052	regulation of DNA metabolic process	biological_process	0.45591	1	1	1565	2	6066	0		1	B0510_1055
GO:0004371	glycerone kinase activity	molecular_function	0.45592	1	1	1565	2	6066	1	B0510_6453	0
GO:0019354	siroheme biosynthetic process	biological_process	0.45592	1	1	1565	2	6066	0		1	B0510_9094
GO:0043115	precorrin-2 dehydrogenase activity	molecular_function	0.45592	1	1	1565	2	6066	0		1	B0510_9094
GO:0046156	siroheme metabolic process	biological_process	0.45592	1	1	1565	2	6066	0		1	B0510_9094
GO:0004370	glycerol kinase activity	molecular_function	0.45593	1	1	1565	2	6066	1	B0510_320	0
GO:0031123	RNA 3'-end processing	biological_process	0.45593	1	1	1565	2	6066	0		1	B0510_3683
GO:0043631	RNA polyadenylation	biological_process	0.45593	1	1	1565	2	6066	0		1	B0510_3683
GO:0007548	sex differentiation	biological_process	0.45594	1	1	1565	2	6066	1	Novel01758	0
GO:0004362	glutathione-disulfide reductase activity	molecular_function	0.45594	1	1	1565	2	6066	1	B0510_1402	0
GO:0015037	peptide disulfide oxidoreductase activity	molecular_function	0.45594	1	1	1565	2	6066	1	B0510_1402	0
GO:0015038	glutathione disulfide oxidoreductase activity	molecular_function	0.45594	1	1	1565	2	6066	1	B0510_1402	0
GO:0009522	photosystem I	cellular_component	0.45594	1	1	1565	2	6066	1	Novel01375	0
GO:0018196	peptidyl-asparagine modification	biological_process	0.45594	1	1	1565	2	6066	0		1	Novel00585
GO:0018279	protein N-linked glycosylation via asparagine	biological_process	0.45594	1	1	1565	2	6066	0		1	Novel00585
GO:0004411	homogentisate 1,2-dioxygenase activity	molecular_function	0.45594	1	1	1565	2	6066	0		1	Novel00174
GO:0004071	aspartate-ammonia ligase activity	molecular_function	0.45594	1	1	1565	2	6066	0		1	Novel01541
GO:0004414	homoserine O-acetyltransferase activity	molecular_function	0.45594	1	1	1565	2	6066	0		1	B0510_6429
GO:0043086	negative regulation of catalytic activity	biological_process	0.45594	1	1	1565	2	6066	1	B0510_6440	0
GO:0044092	negative regulation of molecular function	biological_process	0.45594	1	1	1565	2	6066	1	B0510_6440	0
GO:0006569	tryptophan catabolic process	biological_process	0.45594	1	1	1565	2	6066	1	B0510_2	0
GO:0009310	amine catabolic process	biological_process	0.45594	1	1	1565	2	6066	1	B0510_2	0
GO:0030429	kynureninase activity	molecular_function	0.45594	1	1	1565	2	6066	1	B0510_2	0
GO:0042402	cellular biogenic amine catabolic process	biological_process	0.45594	1	1	1565	2	6066	1	B0510_2	0
GO:0042436	indole-containing compound catabolic process	biological_process	0.45594	1	1	1565	2	6066	1	B0510_2	0
GO:0046218	indolalkylamine catabolic process	biological_process	0.45594	1	1	1565	2	6066	1	B0510_2	0
GO:0006535	cysteine biosynthetic process from serine	biological_process	0.45594	1	1	1565	2	6066	0		1	B0510_2602
GO:0035299	inositol pentakisphosphate 2-kinase activity	molecular_function	0.45594	1	1	1565	2	6066	0		1	Novel01541
GO:0015368	calcium:cation antiporter activity	molecular_function	0.45594	1	1	1565	2	6066	1	B0510_228	0
GO:0015369	calcium:hydrogen antiporter activity	molecular_function	0.45594	1	1	1565	2	6066	1	B0510_228	0
GO:0051139	metal ion:hydrogen antiporter activity	molecular_function	0.45594	1	1	1565	2	6066	1	B0510_228	0
GO:0051205	protein insertion into membrane	biological_process	0.45594	1	1	1565	2	6066	0		1	B0510_3434
GO:0051668	localization within membrane	biological_process	0.45594	1	1	1565	2	6066	0		1	B0510_3434
GO:0019213	deacetylase activity	molecular_function	0.45594	1	1	1565	2	6066	1	B0510_9794	0
GO:0004421	hydroxymethylglutaryl-CoA synthase activity	molecular_function	0.45594	1	1	1565	2	6066	1	B0510_2112	0
GO:0004047	aminomethyltransferase activity	molecular_function	0.45594	1	1	1565	2	6066	0		1	B0510_6226
GO:0004735	pyrroline-5-carboxylate reductase activity	molecular_function	0.45594	1	1	1565	2	6066	0		1	B0510_3131
GO:0016206	catechol O-methyltransferase activity	molecular_function	0.45594	1	1	1565	2	6066	1	B0510_4086	0
GO:0071265	L-methionine biosynthetic process	biological_process	0.45594	1	1	1565	2	6066	0		1	B0510_831
GO:0006090	pyruvate metabolic process	biological_process	0.45594	1	1	1565	2	6066	1	Novel00826	0
GO:0060590	ATPase regulator activity	molecular_function	0.45594	1	1	1565	2	6066	0		1	B0510_4589
GO:0006787	porphyrin-containing compound catabolic process	biological_process	0.45594	1	1	1565	2	6066	1	Novel01573	0
GO:0033015	tetrapyrrole catabolic process	biological_process	0.45594	1	1	1565	2	6066	1	Novel01573	0
GO:0051187	cofactor catabolic process	biological_process	0.45594	1	1	1565	2	6066	1	Novel01573	0
GO:0072350	tricarboxylic acid metabolic process	biological_process	0.45594	1	1	1565	2	6066	0		1	B0510_6768
GO:0030570	pectate lyase activity	molecular_function	0.45594	1	1	1565	2	6066	1	B0510_4894	0
GO:0003830	beta-1,4-mannosylglycoprotein 4-beta-N-acetylglucosaminyltransferase activity	molecular_function	0.45594	1	1	1565	2	6066	1	B0510_5549	0
GO:0009289	pilus	cellular_component	0.45594	1	1	1565	2	6066	1	Novel00429	0
GO:0006308	DNA catabolic process	biological_process	0.45594	1	1	1565	2	6066	1	B0510_8433	0
GO:0043094	cellular metabolic compound salvage	biological_process	0.45594	1	1	1565	2	6066	0		1	B0510_831
GO:0005732	small nucleolar ribonucleoprotein complex	cellular_component	0.45594	1	1	1565	2	6066	0		1	B0510_3191
GO:0044452	nucleolar part	cellular_component	0.45594	1	1	1565	2	6066	0		1	B0510_3191
GO:0006044	N-acetylglucosamine metabolic process	biological_process	0.45594	1	1	1565	2	6066	1	B0510_9794	0
GO:0043461	proton-transporting ATP synthase complex assembly	biological_process	0.45594	1	1	1565	2	6066	0		1	B0510_5125
GO:0070071	proton-transporting two-sector ATPase complex assembly	biological_process	0.45594	1	1	1565	2	6066	0		1	B0510_5125
GO:0070272	proton-transporting ATP synthase complex biogenesis	biological_process	0.45594	1	1	1565	2	6066	0		1	B0510_5125
GO:0050525	cutinase activity	molecular_function	0.45594	1	1	1565	2	6066	1	B0510_9334	0
GO:0015370	solute:sodium symporter activity	molecular_function	0.45594	1	1	1565	2	6066	1	Novel01451	0
GO:0005385	zinc ion transmembrane transporter activity	molecular_function	0.45594	1	1	1565	2	6066	0		1	B0510_5154
GO:0006829	zinc ion transport	biological_process	0.45594	1	1	1565	2	6066	0		1	B0510_5154
GO:0071577	zinc ion transmembrane transport	biological_process	0.45594	1	1	1565	2	6066	0		1	B0510_5154
GO:0033961	cis-stilbene-oxide hydrolase activity	molecular_function	0.45594	1	1	1565	2	6066	1	B0510_3667	0
GO:0070887	cellular response to chemical stimulus	biological_process	0.45594	1	1	1565	2	6066	0		1	B0510_1511
GO:0008612	peptidyl-lysine modification to hypusine	biological_process	0.45594	1	1	1565	2	6066	0		1	B0510_3839
GO:0046516	hypusine metabolic process	biological_process	0.45594	1	1	1565	2	6066	0		1	B0510_3839
GO:0006582	melanin metabolic process	biological_process	0.45594	1	1	1565	2	6066	1	B0510_7820	0
GO:0030411	scytalone dehydratase activity	molecular_function	0.45594	1	1	1565	2	6066	1	B0510_7820	0
GO:0006122	mitochondrial electron transport, ubiquinol to cytochrome c	biological_process	0.45594	1	1	1565	2	6066	0		1	Novel01028
GO:0002376	immune system process	biological_process	0.45594	1	1	1565	2	6066	1	Novel00162	0
GO:0006955	immune response	biological_process	0.45594	1	1	1565	2	6066	1	Novel00162	0
GO:0006120	mitochondrial electron transport, NADH to ubiquinone	biological_process	0.45594	1	1	1565	2	6066	0		1	Novel01390
GO:0002161	aminoacyl-tRNA editing activity	molecular_function	0.46194	1	2	1565	6	6066	0		2	B0510_2041,B0510_950
GO:0016407	acetyltransferase activity	molecular_function	0.46222	1	17	1565	62	6066	13	B0510_6648,B0510_2842,B0510_8083,B0510_1454,B0510_10120,B0510_7829,B0510_5760,B0510_2634,B0510_3024,B0510_10118,Novel00347,B0510_1731,Novel01763	4	B0510_2144,Novel00080,B0510_9832,B0510_6429
GO:0009072	aromatic amino acid family metabolic process	biological_process	0.46629	1	6	1565	21	6066	1	B0510_2	5	Novel00174,Novel00087,B0510_1019,Novel00034,B0510_2236
GO:0006720	isoprenoid metabolic process	biological_process	0.46744	1	5	1565	17	6066	3	B0510_1553,Novel00826,B0510_2112	2	B0510_3285,Novel01619
GO:0008299	isoprenoid biosynthetic process	biological_process	0.46744	1	5	1565	17	6066	3	Novel00826,B0510_2112,B0510_1553	2	Novel01619,B0510_3285
GO:0017038	protein import	biological_process	0.46952	1	2	1565	6	6066	0		2	Novel00005,B0510_9851
GO:0004003	ATP-dependent DNA helicase activity	molecular_function	0.4704	1	2	1565	6	6066	0		2	B0510_8268,B0510_2433
GO:0051701	interaction with host	biological_process	0.47462	1	2	1565	6	6066	2	Novel00091,Novel00429	0
GO:0016628	oxidoreductase activity, acting on the CH-CH group of donors, NAD or NADP as acceptor	molecular_function	0.4764	1	3	1565	10	6066	1	B0510_6194	2	B0510_7568,B0510_9094
GO:0006030	chitin metabolic process	biological_process	0.4783	1	2	1565	6	6066	2	B0510_7233,B0510_6788	0
GO:0005886	plasma membrane	cellular_component	0.47985	1	4	1565	14	6066	4	Novel00391,B0510_9800,Novel00543,Novel01375	0
GO:1901135	carbohydrate derivative metabolic process	biological_process	0.48094	1	46	1565	175	6066	14	Novel01138,Novel01081,B0510_8600,B0510_6351,B0510_9377,B0510_5363,Novel00826,B0510_1553,B0510_9794,B0510_7233,B0510_320,B0510_5549,Novel01656,B0510_6788	32	Novel00561,B0510_2714,B0510_831,B0510_1849,Novel01136,Novel00433,Novel00585,Novel01080,Novel00502,B0510_2050,B0510_9299,B0510_2959,Novel01067,B0510_3068,Novel00087,Novel01642,B0510_8073,B0510_700,Novel01056,B0510_4551,B0510_3165,Novel00034,B0510_8029,B0510_4595,Novel01094,B0510_7091,B0510_7956,Novel01051,B0510_10169,B0510_1375,B0510_1053,Novel01374
GO:0019319	hexose biosynthetic process	biological_process	0.48504	1	2	1565	6	6066	1	B0510_739	1	B0510_1078
GO:0046364	monosaccharide biosynthetic process	biological_process	0.48504	1	2	1565	6	6066	1	B0510_739	1	B0510_1078
GO:0006553	lysine metabolic process	biological_process	0.48555	1	2	1565	6	6066	0		2	B0510_7688,B0510_5853
GO:0009085	lysine biosynthetic process	biological_process	0.48555	1	2	1565	6	6066	0		2	B0510_5853,B0510_7688
GO:0006772	thiamine metabolic process	biological_process	0.48613	1	2	1565	6	6066	0		2	Novel00087,Novel00034
GO:0042723	thiamine-containing compound metabolic process	biological_process	0.48613	1	2	1565	6	6066	0		2	Novel00087,Novel00034
GO:0022610	biological adhesion	biological_process	0.49181	1	2	1565	6	6066	2	B0510_4997,Novel00429	0
GO:0009891	positive regulation of biosynthetic process	biological_process	0.49271	1	2	1565	6	6066	0		2	Novel01136,B0510_4477
GO:0010557	positive regulation of macromolecule biosynthetic process	biological_process	0.49271	1	2	1565	6	6066	0		2	B0510_4477,Novel01136
GO:0010604	positive regulation of macromolecule metabolic process	biological_process	0.49271	1	2	1565	6	6066	0		2	B0510_4477,Novel01136
GO:0031328	positive regulation of cellular biosynthetic process	biological_process	0.49271	1	2	1565	6	6066	0		2	Novel01136,B0510_4477
GO:0008443	phosphofructokinase activity	molecular_function	0.49289	1	2	1565	6	6066	0		2	B0510_2050,Novel00567
GO:0016998	cell wall macromolecule catabolic process	biological_process	0.49327	1	2	1565	6	6066	2	B0510_3277,Novel01758	0
GO:0044036	cell wall macromolecule metabolic process	biological_process	0.49327	1	2	1565	6	6066	2	B0510_3277,Novel01758	0
GO:0008138	protein tyrosine/serine/threonine phosphatase activity	molecular_function	0.49363	1	2	1565	6	6066	2	B0510_4672,B0510_8275	0
GO:0016755	transferase activity, transferring amino-acyl groups	molecular_function	0.49432	1	2	1565	6	6066	2	B0510_9629,B0510_4618	0
GO:0003896	DNA primase activity	molecular_function	0.49448	1	2	1565	6	6066	0		2	B0510_7235,B0510_6926
GO:0044275	cellular carbohydrate catabolic process	biological_process	0.49482	1	2	1565	6	6066	2	Novel00946,Novel00965	0
GO:0044724	single-organism carbohydrate catabolic process	biological_process	0.49495	1	7	1565	25	6066	4	Novel00946,B0510_722,B0510_4107,Novel00965	3	Novel00080,B0510_9831,B0510_6344
GO:0019566	arabinose metabolic process	biological_process	0.49497	1	2	1565	6	6066	2	B0510_9305,B0510_6968	0
GO:0046373	L-arabinose metabolic process	biological_process	0.49497	1	2	1565	6	6066	2	B0510_6968,B0510_9305	0
GO:0046556	alpha-N-arabinofuranosidase activity	molecular_function	0.49497	1	2	1565	6	6066	2	B0510_9305,B0510_6968	0
GO:0044421	extracellular region part	cellular_component	0.49516	1	2	1565	6	6066	0		2	Novel01863,Novel01823
GO:0045892	negative regulation of transcription, DNA-dependent	biological_process	0.49523	1	2	1565	6	6066	2	B0510_5292,B0510_8871	0
GO:0051253	negative regulation of RNA metabolic process	biological_process	0.49523	1	2	1565	6	6066	2	B0510_5292,B0510_8871	0
GO:0019773	proteasome core complex, alpha-subunit complex	cellular_component	0.49523	1	2	1565	6	6066	0		2	B0510_4641,B0510_804
GO:0016272	prefoldin complex	cellular_component	0.49523	1	2	1565	6	6066	0		2	B0510_6633,B0510_6627
GO:0015103	inorganic anion transmembrane transporter activity	molecular_function	0.49771	1	3	1565	10	6066	3	B0510_1057,B0510_8489,B0510_4409	0
GO:0072511	divalent inorganic cation transport	biological_process	0.49953	1	3	1565	10	6066	3	B0510_6152,B0510_228,B0510_7096	0
GO:0004197	cysteine-type endopeptidase activity	molecular_function	0.49968	1	3	1565	10	6066	3	B0510_5338,B0510_6990,B0510_9232	0
GO:0008762	UDP-N-acetylmuramate dehydrogenase activity	molecular_function	0.50113	1	10	1565	37	6066	7	B0510_8601,B0510_7685,Novel01219,B0510_9155,B0510_2670,B0510_6984,B0510_9998	3	B0510_1810,B0510_9024,B0510_2590
GO:0009055	electron carrier activity	molecular_function	0.50478	1	38	1565	144	6066	31	B0510_9658,B0510_6904,B0510_5735,B0510_3512,Novel01275,B0510_100,B0510_877,B0510_8340,B0510_4083,B0510_5473,B0510_2604,B0510_1182,B0510_7481,B0510_9152,B0510_9169,B0510_1363,B0510_6912,B0510_7163,B0510_10163,B0510_2729,Novel00308,B0510_3887,Novel01274,B0510_7670,B0510_7394,B0510_5969,B0510_9443,B0510_5349,B0510_8116,B0510_6283,B0510_3847	7	B0510_2660,B0510_7263,B0510_2169,B0510_2769,B0510_7463,B0510_1006,Novel00641
GO:0015297	antiporter activity	molecular_function	0.5052	1	3	1565	10	6066	3	B0510_6776,B0510_228,B0510_912	0
GO:0004725	protein tyrosine phosphatase activity	molecular_function	0.50777	1	3	1565	10	6066	3	B0510_4672,B0510_6964,B0510_8275	0
GO:0009892	negative regulation of metabolic process	biological_process	0.50882	1	3	1565	10	6066	2	B0510_8871,B0510_5292	1	B0510_389
GO:0009521	photosystem	cellular_component	0.50937	1	3	1565	10	6066	3	Novel00876,Novel01375,Novel01362	0
GO:0034357	photosynthetic membrane	cellular_component	0.50937	1	3	1565	10	6066	3	Novel00876,Novel01375,Novel01362	0
GO:0006414	translational elongation	biological_process	0.51049	1	3	1565	10	6066	0		3	B0510_2127,B0510_37,B0510_3474
GO:0045229	external encapsulating structure organization	biological_process	0.51063	1	3	1565	10	6066	3	Novel00590,Novel01853,Novel01813	0
GO:0004185	serine-type carboxypeptidase activity	molecular_function	0.511	1	3	1565	10	6066	3	B0510_5638,B0510_5471,B0510_10339	0
GO:0000276	mitochondrial proton-transporting ATP synthase complex, coupling factor F(o)	cellular_component	0.51127	1	3	1565	10	6066	0		3	Novel00561,B0510_1375,B0510_8029
GO:0070085	glycosylation	biological_process	0.51213	1	7	1565	26	6066	5	B0510_1421,B0510_5549,B0510_2391,B0510_5363,B0510_9377	2	Novel01642,Novel00585
GO:0043604	amide biosynthetic process	biological_process	0.52182	1	4	1565	14	6066	1	B0510_5740	3	B0510_2919,Novel00724,Novel01541
GO:0015980	energy derivation by oxidation of organic compounds	biological_process	0.52346	1	6	1565	22	6066	1	Novel01607	5	B0510_7984,Novel01390,Novel01028,B0510_2120,B0510_7847
GO:0003887	DNA-directed DNA polymerase activity	molecular_function	0.5236	1	4	1565	15	6066	1	B0510_9768	3	B0510_7138,B0510_6717,B0510_1626
GO:0036094	small molecule binding	molecular_function	0.53512	1	230	1565	916	6066	97	B0510_2539,B0510_7778,B0510_1096,Novel01275,B0510_6984,B0510_8557,B0510_2670,B0510_1250,B0510_9998,B0510_1533,B0510_6889,B0510_8601,B0510_7917,Novel01219,B0510_3158,B0510_3080,B0510_8193,B0510_1856,B0510_6074,B0510_6188,Novel00643,B0510_5011,B0510_7654,B0510_9575,B0510_5158,B0510_7826,B0510_8175,B0510_8518,B0510_7184,B0510_9737,B0510_3930,B0510_5657,B0510_937,B0510_739,B0510_10119,B0510_7685,B051…	133	B0510_5260,B0510_4011,B0510_797,B0510_9417,B0510_4000,B0510_2660,B0510_6301,B0510_4749,B0510_3322,B0510_2833,Novel00087,B0510_4864,B0510_1746,Novel01047,Novel01919,B0510_7373,Novel01061,B0510_311,B0510_9296,Novel00567,B0510_1216,B0510_6768,Novel01582,B0510_9469,B0510_9264,B0510_3165,Novel01056,B0510_4605,B0510_3428,B0510_9983,B0510_1810,B0510_3020,B0510_7628,B0510_7782,B0510_7688,Novel00724,Novel…
GO:0009581	detection of external stimulus	biological_process	0.54237	1	1	1565	3	6066	0		1	B0510_797
GO:0009582	detection of abiotic stimulus	biological_process	0.54237	1	1	1565	3	6066	0		1	B0510_797
GO:0009583	detection of light stimulus	biological_process	0.54237	1	1	1565	3	6066	0		1	B0510_797
GO:0009584	detection of visible light	biological_process	0.54237	1	1	1565	3	6066	0		1	B0510_797
GO:0018298	protein-chromophore linkage	biological_process	0.54237	1	1	1565	3	6066	0		1	B0510_797
GO:0051606	detection of stimulus	biological_process	0.54237	1	1	1565	3	6066	0		1	B0510_797
GO:0016469	proton-transporting two-sector ATPase complex	cellular_component	0.54298	1	10	1565	38	6066	0		10	Novel01094,Novel00433,B0510_6225,B0510_8029,Novel01537,B0510_2655,B0510_1375,Novel00337,Novel00561,Novel01051
GO:0051186	cofactor metabolic process	biological_process	0.54314	1	23	1565	88	6066	6	Novel01739,B0510_4130,B0510_4107,B0510_1553,Novel01573,B0510_2	17	B0510_7956,B0510_4074,B0510_2919,B0510_2493,B0510_7693,B0510_1012,B0510_8594,B0510_7984,Novel00087,Novel00080,B0510_9094,B0510_2120,B0510_831,Novel00034,B0510_7999,B0510_3447,B0510_9831
GO:0008135	translation factor activity, nucleic acid binding	molecular_function	0.54861	1	9	1565	34	6066	0		9	B0510_867,B0510_65,B0510_2557,B0510_37,B0510_6656,B0510_3205,B0510_8050,B0510_2744,B0510_476
GO:0030259	lipid glycosylation	biological_process	0.54882	1	2	1565	7	6066	2	B0510_1421,B0510_2391	0
GO:0004525	ribonuclease III activity	molecular_function	0.55043	1	2	1565	7	6066	0		2	B0510_3505,B0510_7836
GO:0016482	cytoplasmic transport	biological_process	0.55271	1	7	1565	27	6066	1	B0510_5326	6	Novel00968,Novel00005,Novel00567,B0510_9851,Novel00941,B0510_3213
GO:0016743	carboxyl- or carbamoyltransferase activity	molecular_function	0.55795	1	1	1565	3	6066	0		1	B0510_2124
GO:0043566	structure-specific DNA binding	molecular_function	0.5583	1	3	1565	11	6066	1	B0510_8870	2	B0510_5727,B0510_1216
GO:0048519	negative regulation of biological process	biological_process	0.55862	1	6	1565	23	6066	4	B0510_3751,B0510_4956,B0510_8871,B0510_5292	2	B0510_389,B0510_3393
GO:0009141	nucleoside triphosphate metabolic process	biological_process	0.55879	1	18	1565	70	6066	4	B0510_6351,Novel01138,Novel01081,B0510_8600	14	B0510_8029,Novel01136,Novel01080,Novel01094,Novel00433,B0510_4595,Novel01056,Novel00561,B0510_4551,Novel01067,Novel01374,B0510_1375,Novel01051,B0510_1053
GO:0000151	ubiquitin ligase complex	cellular_component	0.55893	1	4	1565	15	6066	1	Novel01901	3	B0510_2684,Novel01472,B0510_6945
GO:0016624	oxidoreductase activity, acting on the aldehyde or oxo group of donors, disulfide as acceptor	molecular_function	0.56055	1	2	1565	7	6066	1	Novel00365	1	Novel01783
GO:0044764	multi-organism cellular process	biological_process	0.56361	1	4	1565	15	6066	3	Novel01758,Novel00391,B0510_9800	1	Novel00367
GO:0019899	enzyme binding	molecular_function	0.56655	1	5	1565	19	6066	3	B0510_225,B0510_4655,B0510_6333	2	B0510_2684,B0510_6219
GO:0043233	organelle lumen	cellular_component	0.56668	1	23	1565	90	6066	0		23	B0510_1795,B0510_4011,B0510_590,B0510_3411,B0510_644,B0510_1138,B0510_6804,B0510_8778,B0510_149,B0510_4749,B0510_2314,B0510_1988,B0510_314,B0510_1198,B0510_6159,B0510_1115,B0510_3191,B0510_4056,B0510_7028,Novel00447,B0510_8698,B0510_6642,B0510_3683
GO:0070013	intracellular organelle lumen	cellular_component	0.56668	1	23	1565	90	6066	0		23	B0510_6642,Novel00447,B0510_8698,B0510_3683,B0510_4056,B0510_7028,B0510_1198,B0510_6159,B0510_3191,B0510_1115,B0510_2314,B0510_1988,B0510_314,B0510_6804,B0510_1138,B0510_8778,B0510_4749,B0510_149,B0510_3411,B0510_644,B0510_590,B0510_4011,B0510_1795
GO:0044422	organelle part	cellular_component	0.56746	1	87	1565	342	6066	8	Novel01375,B0510_3348,B0510_5902,Novel01689,B0510_8000,Novel01901,B0510_4068,B0510_944	79	Novel00447,B0510_7876,Novel00005,B0510_7028,B0510_6350,B0510_3154,B0510_2022,B0510_9711,B0510_1138,Novel01224,B0510_3269,B0510_3234,B0510_6939,B0510_6901,Novel00069,B0510_6642,B0510_6421,B0510_1375,B0510_10169,B0510_1798,Novel01051,B0510_9821,B0510_9851,B0510_1988,B0510_2314,B0510_307,B0510_314,B0510_3473,B0510_1978,B0510_1671,B0510_3895,B0510_3411,B0510_8991,B0510_590,B0510_1795,B0510_190,B0510_…
GO:0046933	proton-transporting ATP synthase activity, rotational mechanism	molecular_function	0.5681	1	2	1565	7	6066	0		2	B0510_4595,Novel01051
GO:0051246	regulation of protein metabolic process	biological_process	0.56893	1	5	1565	19	6066	3	B0510_225,B0510_4655,B0510_6333	2	B0510_3205,B0510_6219
GO:0070972	protein localization to endoplasmic reticulum	biological_process	0.56979	1	3	1565	11	6066	0		3	Novel00567,Novel00968,B0510_3213
GO:0006486	protein glycosylation	biological_process	0.57004	1	5	1565	19	6066	3	B0510_9377,B0510_5549,B0510_5363	2	Novel01642,Novel00585
GO:0009100	glycoprotein metabolic process	biological_process	0.57004	1	5	1565	19	6066	3	B0510_9377,B0510_5363,B0510_5549	2	Novel01642,Novel00585
GO:0009101	glycoprotein biosynthetic process	biological_process	0.57004	1	5	1565	19	6066	3	B0510_5363,B0510_5549,B0510_9377	2	Novel00585,Novel01642
GO:0043413	macromolecule glycosylation	biological_process	0.57004	1	5	1565	19	6066	3	B0510_5549,B0510_5363,B0510_9377	2	Novel00585,Novel01642
GO:0008312	7S RNA binding	molecular_function	0.5703	1	2	1565	7	6066	0		2	Novel00968,B0510_3213
GO:0048500	signal recognition particle	cellular_component	0.5703	1	2	1565	7	6066	0		2	Novel00968,B0510_3213
GO:0006814	sodium ion transport	biological_process	0.57264	1	2	1565	7	6066	2	Novel01138,Novel01081	0
GO:0005774	vacuolar membrane	cellular_component	0.5742	1	3	1565	11	6066	2	B0510_4068,B0510_8000	1	B0510_6225
GO:0044437	vacuolar part	cellular_component	0.5742	1	3	1565	11	6066	2	B0510_4068,B0510_8000	1	B0510_6225
GO:0008277	regulation of G-protein coupled receptor protein signaling pathway	biological_process	0.57488	1	2	1565	7	6066	1	B0510_4956	1	B0510_3393
GO:0009968	negative regulation of signal transduction	biological_process	0.57488	1	2	1565	7	6066	1	B0510_4956	1	B0510_3393
GO:0010648	negative regulation of cell communication	biological_process	0.57488	1	2	1565	7	6066	1	B0510_4956	1	B0510_3393
GO:0023021	termination of signal transduction	biological_process	0.57488	1	2	1565	7	6066	1	B0510_4956	1	B0510_3393
GO:0023057	negative regulation of signaling	biological_process	0.57488	1	2	1565	7	6066	1	B0510_4956	1	B0510_3393
GO:0038032	termination of G-protein coupled receptor signaling pathway	biological_process	0.57488	1	2	1565	7	6066	1	B0510_4956	1	B0510_3393
GO:0045744	negative regulation of G-protein coupled receptor protein signaling pathway	biological_process	0.57488	1	2	1565	7	6066	1	B0510_4956	1	B0510_3393
GO:0048585	negative regulation of response to stimulus	biological_process	0.57488	1	2	1565	7	6066	1	B0510_4956	1	B0510_3393
GO:0016831	carboxy-lyase activity	molecular_function	0.57742	1	6	1565	23	6066	0		6	Novel01541,Novel00034,B0510_5567,Novel00087,B0510_7091,B0510_4701
GO:0006270	DNA replication initiation	biological_process	0.57781	1	2	1565	7	6066	0		2	Novel00949,Novel00313
GO:0044430	cytoskeletal part	cellular_component	0.57806	1	11	1565	45	6066	0		11	B0510_2580,B0510_8991,B0510_6350,Novel01240,B0510_3234,B0510_6901,B0510_7628,B0510_6421,Novel01224,B0510_354,B0510_3895
GO:0042546	cell wall biogenesis	biological_process	0.57817	1	1	1565	3	6066	1	Novel00924	0
GO:0030001	metal ion transport	biological_process	0.57874	1	14	1565	55	6066	10	B0510_6152,B0510_4320,Novel01138,B0510_228,B0510_7096,B0510_6307,B0510_5700,Novel00277,Novel01081,B0510_5098	4	B0510_9810,Novel01856,Novel00977,B0510_5154
GO:0004601	peroxidase activity	molecular_function	0.58028	1	6	1565	23	6066	6	B0510_4996,B0510_5517,B0510_4254,B0510_513,B0510_3512,B0510_1685	0
GO:0016684	oxidoreductase activity, acting on peroxide as acceptor	molecular_function	0.58028	1	6	1565	23	6066	6	B0510_4254,B0510_5517,B0510_4996,B0510_1685,B0510_3512,B0510_513	0
GO:0016645	oxidoreductase activity, acting on the CH-NH group of donors	molecular_function	0.58059	1	4	1565	15	6066	2	B0510_3132,B0510_9003	2	B0510_3131,B0510_2493
GO:0009579	thylakoid	cellular_component	0.58082	1	3	1565	11	6066	3	Novel01362,Novel01375,Novel00876	0
GO:0044436	thylakoid part	cellular_component	0.58082	1	3	1565	11	6066	3	Novel00876,Novel01375,Novel01362	0
GO:0055086	nucleobase-containing small molecule metabolic process	biological_process	0.58101	1	40	1565	157	6066	8	Novel01138,B0510_8600,Novel01081,B0510_6351,B0510_1553,B0510_2,B0510_4130,B0510_4107	32	B0510_2714,Novel00561,B0510_1849,B0510_5486,B0510_831,Novel01136,Novel00502,Novel01080,Novel00433,B0510_9484,B0510_2959,B0510_9299,Novel01067,B0510_7013,Novel00080,B0510_3068,Novel01056,B0510_8073,B0510_4551,B0510_8029,Novel00034,B0510_3165,B0510_9831,Novel01094,B0510_7091,B0510_4595,B0510_1375,B0510_7956,Novel01051,B0510_1053,B0510_1979,Novel01374
GO:0070008	serine-type exopeptidase activity	molecular_function	0.58225	1	3	1565	11	6066	3	B0510_5638,B0510_10339,B0510_5471	0
GO:0006098	pentose-phosphate shunt	biological_process	0.58247	1	3	1565	11	6066	1	B0510_4107	2	B0510_9831,Novel00080
GO:0006740	NADPH regeneration	biological_process	0.58247	1	3	1565	11	6066	1	B0510_4107	2	B0510_9831,Novel00080
GO:0006739	NADP metabolic process	biological_process	0.58255	1	4	1565	15	6066	2	B0510_4107,B0510_4130	2	Novel00080,B0510_9831
GO:0005741	mitochondrial outer membrane	cellular_component	0.58255	1	3	1565	11	6066	0		3	B0510_190,B0510_1396,B0510_2836
GO:0031968	organelle outer membrane	cellular_component	0.58255	1	3	1565	11	6066	0		3	B0510_190,B0510_1396,B0510_2836
GO:0015036	disulfide oxidoreductase activity	molecular_function	0.58269	1	4	1565	15	6066	3	Novel01208,B0510_1402,B0510_8147	1	B0510_7263
GO:0006007	glucose catabolic process	biological_process	0.58284	1	5	1565	19	6066	2	B0510_722,B0510_4107	3	Novel00080,B0510_9831,B0510_6344
GO:0019320	hexose catabolic process	biological_process	0.58284	1	5	1565	19	6066	2	B0510_4107,B0510_722	3	B0510_9831,Novel00080,B0510_6344
GO:0046365	monosaccharide catabolic process	biological_process	0.58284	1	5	1565	19	6066	2	B0510_722,B0510_4107	3	Novel00080,B0510_9831,B0510_6344
GO:0006096	glycolysis	biological_process	0.58379	1	2	1565	7	6066	1	B0510_722	1	B0510_6344
GO:0033013	tetrapyrrole metabolic process	biological_process	0.5839	1	5	1565	19	6066	1	Novel01573	4	B0510_7999,B0510_9094,B0510_1012,B0510_8594
GO:0006559	L-phenylalanine catabolic process	biological_process	0.58413	1	1	1565	3	6066	0		1	Novel00174
GO:1902222	erythrose 4-phosphate/phosphoenolpyruvate family amino acid catabolic process	biological_process	0.58413	1	1	1565	3	6066	0		1	Novel00174
GO:0003910	DNA ligase (ATP) activity	molecular_function	0.58436	1	1	1565	3	6066	1	B0510_3244	0
GO:0006266	DNA ligation	biological_process	0.58436	1	1	1565	3	6066	1	B0510_3244	0
GO:0051103	DNA ligation involved in DNA repair	biological_process	0.58436	1	1	1565	3	6066	1	B0510_3244	0
GO:0030145	manganese ion binding	molecular_function	0.58492	1	2	1565	7	6066	1	B0510_7229	1	B0510_8546
GO:0019321	pentose metabolic process	biological_process	0.58525	1	2	1565	7	6066	2	B0510_9305,B0510_6968	0
GO:0043021	ribonucleoprotein complex binding	molecular_function	0.58534	1	2	1565	7	6066	0		2	B0510_3205,B0510_4850
GO:0042221	response to chemical stimulus	biological_process	0.58538	1	2	1565	7	6066	1	B0510_6776	1	B0510_1511
GO:0008235	metalloexopeptidase activity	molecular_function	0.58547	1	2	1565	7	6066	2	B0510_10304,B0510_3668	0
GO:0009070	serine family amino acid biosynthetic process	biological_process	0.58548	1	2	1565	7	6066	1	B0510_1240	1	B0510_2602
GO:0006743	ubiquinone metabolic process	biological_process	0.58548	1	2	1565	7	6066	0		2	B0510_7693,B0510_4074
GO:0006744	ubiquinone biosynthetic process	biological_process	0.58548	1	2	1565	7	6066	0		2	B0510_4074,B0510_7693
GO:0042181	ketone biosynthetic process	biological_process	0.58548	1	2	1565	7	6066	0		2	B0510_4074,B0510_7693
GO:0042375	quinone cofactor metabolic process	biological_process	0.58548	1	2	1565	7	6066	0		2	B0510_4074,B0510_7693
GO:0045426	quinone cofactor biosynthetic process	biological_process	0.58548	1	2	1565	7	6066	0		2	B0510_4074,B0510_7693
GO:1901661	quinone metabolic process	biological_process	0.58548	1	2	1565	7	6066	0		2	B0510_4074,B0510_7693
GO:1901663	quinone biosynthetic process	biological_process	0.58548	1	2	1565	7	6066	0		2	B0510_4074,B0510_7693
GO:0072524	pyridine-containing compound metabolic process	biological_process	0.58549	1	6	1565	23	6066	3	B0510_4130,B0510_4107,B0510_2	3	Novel00080,B0510_9831,B0510_9041
GO:0004435	phosphatidylinositol phospholipase C activity	molecular_function	0.58765	1	1	1565	3	6066	1	B0510_1524	0
GO:0004609	phosphatidylserine decarboxylase activity	molecular_function	0.58821	1	1	1565	3	6066	0		1	B0510_4701
GO:0000313	organellar ribosome	cellular_component	0.58879	1	1	1565	3	6066	0		1	B0510_2314
GO:0005761	mitochondrial ribosome	cellular_component	0.58879	1	1	1565	3	6066	0		1	B0510_2314
GO:0005244	voltage-gated ion channel activity	molecular_function	0.5888	1	1	1565	3	6066	1	B0510_8489	0
GO:0005247	voltage-gated chloride channel activity	molecular_function	0.5888	1	1	1565	3	6066	1	B0510_8489	0
GO:0005253	anion channel activity	molecular_function	0.5888	1	1	1565	3	6066	1	B0510_8489	0
GO:0005254	chloride channel activity	molecular_function	0.5888	1	1	1565	3	6066	1	B0510_8489	0
GO:0006821	chloride transport	biological_process	0.5888	1	1	1565	3	6066	1	B0510_8489	0
GO:0008308	voltage-gated anion channel activity	molecular_function	0.5888	1	1	1565	3	6066	1	B0510_8489	0
GO:0015108	chloride transmembrane transporter activity	molecular_function	0.5888	1	1	1565	3	6066	1	B0510_8489	0
GO:0022832	voltage-gated channel activity	molecular_function	0.5888	1	1	1565	3	6066	1	B0510_8489	0
GO:0016791	phosphatase activity	molecular_function	0.59118	1	12	1565	47	6066	7	B0510_9330,B0510_6964,B0510_1075,B0510_4672,B0510_8480,B0510_4037,B0510_8275	5	B0510_4683,Novel01919,B0510_7709,B0510_2050,B0510_5994
GO:0044446	intracellular organelle part	cellular_component	0.59146	1	86	1565	340	6066	7	Novel01901,B0510_944,B0510_4068,B0510_3348,Novel01689,B0510_5902,B0510_8000	79	Novel00561,B0510_4749,B0510_10261,B0510_3529,Novel01240,Novel00585,B0510_4011,B0510_3683,B0510_8698,B0510_1396,B0510_1314,B0510_522,B0510_2694,Novel01472,B0510_2189,B0510_7693,B0510_6159,B0510_1115,B0510_1012,B0510_7414,B0510_3100,B0510_7678,Novel01028,B0510_354,B0510_644,B0510_149,B0510_8778,B0510_6804,B0510_2576,B0510_7847,B0510_8029,B0510_6225,Novel01856,B0510_2580,B0510_4056,B0510_4040,B0510_…
GO:0005509	calcium ion binding	molecular_function	0.5928	1	11	1565	44	6066	4	B0510_5584,B0510_7905,Novel01070,B0510_1524	7	B0510_163,B0510_7079,B0510_9394,B0510_9287,B0510_2736,B0510_8783,B0510_258
GO:0006026	aminoglycan catabolic process	biological_process	0.59449	1	1	1565	3	6066	1	B0510_7233	0
GO:0006873	cellular ion homeostasis	biological_process	0.59452	1	1	1565	3	6066	0		1	Novel00772
GO:0006875	cellular metal ion homeostasis	biological_process	0.59452	1	1	1565	3	6066	0		1	Novel00772
GO:0030003	cellular cation homeostasis	biological_process	0.59452	1	1	1565	3	6066	0		1	Novel00772
GO:0055082	cellular chemical homeostasis	biological_process	0.59452	1	1	1565	3	6066	0		1	Novel00772
GO:0016903	oxidoreductase activity, acting on the aldehyde or oxo group of donors	molecular_function	0.59505	1	5	1565	20	6066	1	Novel00365	4	B0510_7373,B0510_4543,Novel01783,B0510_7688
GO:0019204	nucleotide phosphatase activity	molecular_function	0.59725	1	1	1565	3	6066	0		1	Novel01919
GO:0009057	macromolecule catabolic process	biological_process	0.59748	1	20	1565	80	6066	8	B0510_8433,B0510_5939,B0510_6062,B0510_2884,B0510_4252,B0510_7233,B0510_2137,B0510_5458	12	B0510_804,Novel00712,Novel00658,B0510_364,B0510_7395,B0510_4641,Novel01459,B0510_8540,B0510_2684,B0510_7517,B0510_1043,B0510_1278
GO:0004042	acetyl-CoA:L-glutamate N-acetyltransferase activity	molecular_function	0.5981	1	1	1565	3	6066	0		1	B0510_9832
GO:0004331	fructose-2,6-bisphosphate 2-phosphatase activity	molecular_function	0.59833	1	1	1565	3	6066	0		1	B0510_2050
GO:0006003	fructose 2,6-bisphosphate metabolic process	biological_process	0.59833	1	1	1565	3	6066	0		1	B0510_2050
GO:0017119	Golgi transport complex	cellular_component	0.59843	1	1	1565	3	6066	0		1	B0510_3269
GO:0003847	1-alkyl-2-acetylglycerophosphocholine esterase activity	molecular_function	0.59855	1	1	1565	3	6066	1	B0510_9256	0
GO:0008484	sulfuric ester hydrolase activity	molecular_function	0.59856	1	1	1565	3	6066	1	B0510_1214	0
GO:0015238	drug transmembrane transporter activity	molecular_function	0.59857	1	1	1565	3	6066	1	B0510_6776	0
GO:0015893	drug transport	biological_process	0.59857	1	1	1565	3	6066	1	B0510_6776	0
GO:0042493	response to drug	biological_process	0.59857	1	1	1565	3	6066	1	B0510_6776	0
GO:0090484	drug transporter activity	molecular_function	0.59857	1	1	1565	3	6066	1	B0510_6776	0
GO:0005496	steroid binding	molecular_function	0.59859	1	1	1565	3	6066	1	Novel01680	0
GO:0016803	ether hydrolase activity	molecular_function	0.59862	1	1	1565	3	6066	1	B0510_3667	0
GO:0019541	propionate metabolic process	biological_process	0.59867	1	1	1565	3	6066	1	B0510_3937	0
GO:0019543	propionate catabolic process	biological_process	0.59867	1	1	1565	3	6066	1	B0510_3937	0
GO:0019626	short-chain fatty acid catabolic process	biological_process	0.59867	1	1	1565	3	6066	1	B0510_3937	0
GO:0046459	short-chain fatty acid metabolic process	biological_process	0.59867	1	1	1565	3	6066	1	B0510_3937	0
GO:0047547	2-methylcitrate dehydratase activity	molecular_function	0.59867	1	1	1565	3	6066	1	B0510_3937	0
GO:0004066	asparagine synthase (glutamine-hydrolyzing) activity	molecular_function	0.59869	1	1	1565	3	6066	0		1	Novel00724
GO:0004826	phenylalanine-tRNA ligase activity	molecular_function	0.5987	1	1	1565	3	6066	0		1	B0510_4605
GO:0006432	phenylalanyl-tRNA aminoacylation	biological_process	0.5987	1	1	1565	3	6066	0		1	B0510_4605
GO:0004152	dihydroorotate dehydrogenase activity	molecular_function	0.59871	1	1	1565	3	6066	0		1	B0510_2714
GO:0006222	UMP biosynthetic process	biological_process	0.59871	1	1	1565	3	6066	0		1	B0510_2714
GO:0009173	pyrimidine ribonucleoside monophosphate metabolic process	biological_process	0.59871	1	1	1565	3	6066	0		1	B0510_2714
GO:0009174	pyrimidine ribonucleoside monophosphate biosynthetic process	biological_process	0.59871	1	1	1565	3	6066	0		1	B0510_2714
GO:0016635	oxidoreductase activity, acting on the CH-CH group of donors, quinone or related compound as acceptor	molecular_function	0.59871	1	1	1565	3	6066	0		1	B0510_2714
GO:0046049	UMP metabolic process	biological_process	0.59871	1	1	1565	3	6066	0		1	B0510_2714
GO:0019013	viral nucleocapsid	cellular_component	0.59873	1	1	1565	3	6066	1	Novel01758	0
GO:0017182	peptidyl-diphthamide metabolic process	biological_process	0.59873	1	1	1565	3	6066	0		1	B0510_6260
GO:0017183	peptidyl-diphthamide biosynthetic process from peptidyl-histidine	biological_process	0.59873	1	1	1565	3	6066	0		1	B0510_6260
GO:0018202	peptidyl-histidine modification	biological_process	0.59873	1	1	1565	3	6066	0		1	B0510_6260
GO:0031965	nuclear membrane	cellular_component	0.59873	1	1	1565	3	6066	0		1	B0510_2576
GO:0004408	holocytochrome-c synthase activity	molecular_function	0.59874	1	1	1565	3	6066	0		1	Novel01455
GO:0006570	tyrosine metabolic process	biological_process	0.59874	1	1	1565	3	6066	0		1	Novel00174
GO:0001510	RNA methylation	biological_process	0.59874	1	1	1565	3	6066	0		1	B0510_9716
GO:0004749	ribose phosphate diphosphokinase activity	molecular_function	0.59874	1	1	1565	3	6066	0		1	B0510_5486
GO:0016822	hydrolase activity, acting on acid carbon-carbon bonds	molecular_function	0.59874	1	1	1565	3	6066	1	B0510_2	0
GO:0016823	hydrolase activity, acting on acid carbon-carbon bonds, in ketonic substances	molecular_function	0.59874	1	1	1565	3	6066	1	B0510_2	0
GO:0003849	3-deoxy-7-phosphoheptulonate synthase activity	molecular_function	0.59874	1	1	1565	3	6066	0		1	B0510_1019
GO:0007585	respiratory gaseous exchange	biological_process	0.59874	1	1	1565	3	6066	0		1	B0510_4154
GO:0009712	catechol-containing compound metabolic process	biological_process	0.59874	1	1	1565	3	6066	1	B0510_4248	0
GO:0018576	catechol 1,2-dioxygenase activity	molecular_function	0.59874	1	1	1565	3	6066	1	B0510_4248	0
GO:0019114	catechol dioxygenase activity	molecular_function	0.59874	1	1	1565	3	6066	1	B0510_4248	0
GO:0004448	isocitrate dehydrogenase activity	molecular_function	0.59874	1	1	1565	3	6066	0		1	B0510_6768
GO:0004091	carboxylesterase activity	molecular_function	0.59874	1	1	1565	3	6066	1	B0510_1144	0
GO:0051920	peroxiredoxin activity	molecular_function	0.59874	1	1	1565	3	6066	0		1	B0510_864
GO:0004784	superoxide dismutase activity	molecular_function	0.59874	1	1	1565	3	6066	0		1	B0510_7553
GO:0016721	oxidoreductase activity, acting on superoxide radicals as acceptor	molecular_function	0.59874	1	1	1565	3	6066	0		1	B0510_7553
GO:0016559	peroxisome fission	biological_process	0.59874	1	1	1565	3	6066	1	B0510_5902	0
GO:0030258	lipid modification	biological_process	0.6005	1	4	1565	16	6066	2	B0510_2391,B0510_1421	2	B0510_5994,B0510_4289
GO:0004519	endonuclease activity	molecular_function	0.6014	1	10	1565	40	6066	4	B0510_8433,B0510_6906,B0510_31,B0510_3990	6	B0510_1898,B0510_7836,B0510_9186,B0510_3505,B0510_2643,B0510_4658
GO:0065009	regulation of molecular function	biological_process	0.60631	1	9	1565	36	6066	5	B0510_225,B0510_6351,B0510_4655,B0510_6333,B0510_6440	4	Novel01136,B0510_6219,Novel01080,B0510_3445
GO:0008380	RNA splicing	biological_process	0.60671	1	4	1565	16	6066	0		4	B0510_9186,B0510_3420,B0510_5018,B0510_777
GO:0008026	ATP-dependent helicase activity	molecular_function	0.60814	1	13	1565	54	6066	0		13	B0510_2433,B0510_7703,B0510_1882,B0510_9296,B0510_4749,B0510_9469,B0510_3020,B0510_5377,B0510_10004,B0510_8268,B0510_8623,B0510_5894,B0510_4011
GO:0070035	purine NTP-dependent helicase activity	molecular_function	0.60814	1	13	1565	54	6066	0		13	B0510_9296,B0510_4749,B0510_1882,B0510_7703,B0510_2433,B0510_5894,B0510_4011,B0510_8268,B0510_8623,B0510_9469,B0510_10004,B0510_5377,B0510_3020
GO:0016741	transferase activity, transferring one-carbon groups	molecular_function	0.60934	1	31	1565	123	6066	9	B0510_776,B0510_7294,B0510_7161,B0510_4086,B0510_1589,B0510_9805,B0510_8043,B0510_2221,Novel01740	22	Novel00216,B0510_6226,B0510_6260,Novel00797,Novel00502,B0510_9987,Novel00524,B0510_6214,B0510_2195,B0510_9716,B0510_2124,B0510_6552,Novel00771,B0510_2259,B0510_1849,B0510_7030,B0510_6615,Novel00932,B0510_9357,B0510_2959,B0510_7099,B0510_4797
GO:0016893	endonuclease activity, active with either ribo- or deoxyribonucleic acids and producing 5'-phosphomonoesters	molecular_function	0.61387	1	5	1565	20	6066	0		5	B0510_1898,B0510_3505,B0510_7836,B0510_2643,B0510_4658
GO:0044425	membrane part	cellular_component	0.6144	1	184	1565	723	6066	124	B0510_1308,B0510_5343,B0510_9153,B0510_9556,Novel00876,B0510_1096,B0510_2271,Novel00809,B0510_3506,B0510_5805,B0510_7643,B0510_7180,B0510_7917,B0510_7602,B0510_5337,B0510_978,B0510_944,B0510_10338,B0510_9601,B0510_6823,B0510_6188,B0510_5547,B0510_6074,B0510_7654,B0510_7974,B0510_4068,Novel00598,B0510_4818,B0510_648,B0510_5068,B0510_4409,B0510_5158,B0510_2979,B0510_3351,B0510_2467,B0510_6051,B0510…	60	B0510_6730,Novel00433,B0510_6607,B0510_5154,Novel01055,Novel00772,B0510_8656,Novel00567,B0510_8029,Novel01094,Novel00337,B0510_7678,B0510_2576,B0510_2204,B0510_4040,B0510_9822,B0510_2770,B0510_8710,B0510_9038,B0510_6954,B0510_9711,B0510_8418,B0510_3434,Novel01109,B0510_7560,Novel01537,B0510_7533,B0510_9815,B0510_1671,B0510_2655,B0510_9851,B0510_307,B0510_1375,Novel00069,Novel00585,Novel00561,B051…
GO:0015630	microtubule cytoskeleton	cellular_component	0.61483	1	8	1565	33	6066	0		8	B0510_3234,Novel01240,B0510_8991,B0510_6350,B0510_3895,Novel01224,B0510_6901,B0510_7628
GO:0016891	endoribonuclease activity, producing 5'-phosphomonoesters	molecular_function	0.61595	1	4	1565	16	6066	0		4	B0510_3505,B0510_7836,B0510_2643,B0510_4658
GO:0008234	cysteine-type peptidase activity	molecular_function	0.61781	1	4	1565	16	6066	4	B0510_6990,B0510_5338,B0510_9232,Novel00310	0
GO:0050661	NADP binding	molecular_function	0.6192	1	7	1565	28	6066	4	B0510_1402,Novel00580,B0510_1553,B0510_3158	3	B0510_7688,B0510_7373,Novel01541
GO:0016620	oxidoreductase activity, acting on the aldehyde or oxo group of donors, NAD or NADP as acceptor	molecular_function	0.61929	1	3	1565	12	6066	0		3	B0510_7373,B0510_4543,B0510_7688
GO:0016651	oxidoreductase activity, acting on NAD(P)H	molecular_function	0.61972	1	6	1565	24	6066	2	Novel01607,B0510_1402	4	B0510_1511,B0510_7847,B0510_1396,Novel01390
GO:0008237	metallopeptidase activity	molecular_function	0.62171	1	9	1565	36	6066	5	B0510_9043,B0510_4607,B0510_3593,B0510_3668,B0510_10304	4	B0510_1670,Novel00647,Novel00709,B0510_534
GO:0048523	negative regulation of cellular process	biological_process	0.62472	1	5	1565	20	6066	4	B0510_8871,B0510_5292,B0510_3751,B0510_4956	1	B0510_3393
GO:0009110	vitamin biosynthetic process	biological_process	0.6296	1	5	1565	20	6066	1	B0510_127	4	Novel00034,B0510_9041,B0510_2919,Novel00087
GO:0042364	water-soluble vitamin biosynthetic process	biological_process	0.6296	1	5	1565	20	6066	1	B0510_127	4	B0510_9041,Novel00034,Novel00087,B0510_2919
GO:0003678	DNA helicase activity	molecular_function	0.62988	1	3	1565	12	6066	0		3	B0510_4613,B0510_8268,B0510_2433
GO:0033177	proton-transporting two-sector ATPase complex, proton-transporting domain	cellular_component	0.63314	1	5	1565	20	6066	0		5	B0510_1375,B0510_8029,Novel00561,Novel01094,Novel00433
GO:0007031	peroxisome organization	biological_process	0.63398	1	2	1565	8	6066	2	B0510_5326,B0510_5902	0
GO:0046112	nucleobase biosynthetic process	biological_process	0.63417	1	2	1565	8	6066	0		2	B0510_2714,Novel00034
GO:0033014	tetrapyrrole biosynthetic process	biological_process	0.63865	1	4	1565	16	6066	0		4	B0510_8594,B0510_1012,B0510_7999,B0510_9094
GO:0009144	purine nucleoside triphosphate metabolic process	biological_process	0.63872	1	17	1565	69	6066	4	B0510_6351,Novel01138,B0510_8600,Novel01081	13	B0510_8029,Novel01136,Novel01080,Novel01094,B0510_4595,Novel00433,Novel01056,Novel00561,B0510_4551,Novel01067,Novel01374,B0510_1375,Novel01051
GO:0009199	ribonucleoside triphosphate metabolic process	biological_process	0.63872	1	17	1565	69	6066	4	B0510_8600,Novel01081,Novel01138,B0510_6351	13	Novel01051,B0510_1375,Novel01374,Novel01067,B0510_4551,Novel00561,Novel01056,Novel01094,B0510_4595,Novel00433,Novel01080,Novel01136,B0510_8029
GO:0009205	purine ribonucleoside triphosphate metabolic process	biological_process	0.63872	1	17	1565	69	6066	4	B0510_6351,Novel01138,Novel01081,B0510_8600	13	Novel01067,Novel01374,Novel01051,B0510_1375,Novel01136,B0510_8029,Novel01094,Novel00433,B0510_4595,Novel01080,Novel00561,Novel01056,B0510_4551
GO:0033176	proton-transporting V-type ATPase complex	cellular_component	0.64129	1	3	1565	12	6066	0		3	Novel01537,B0510_6225,B0510_2655
GO:0090407	organophosphate biosynthetic process	biological_process	0.64396	1	26	1565	105	6066	3	B0510_2,Novel00826,B0510_4130	23	B0510_8073,Novel00561,B0510_2714,B0510_1849,B0510_5486,Novel00034,B0510_5843,B0510_3165,B0510_8029,Novel01094,B0510_7091,Novel00433,B0510_4701,B0510_4595,Novel00502,Novel01051,B0510_9484,B0510_1375,B0510_10169,B0510_2959,B0510_9299,Novel01374,Novel00087
GO:0010181	FMN binding	molecular_function	0.644	1	9	1565	37	6066	8	B0510_9368,Novel01275,B0510_8871,B0510_3926,B0510_7472,B0510_5875,B0510_9590,B0510_10242	1	B0510_9041
GO:0072525	pyridine-containing compound biosynthetic process	biological_process	0.64665	1	3	1565	12	6066	2	B0510_2,B0510_4130	1	B0510_9041
GO:0006518	peptide metabolic process	biological_process	0.6467	1	3	1565	12	6066	3	B0510_4618,B0510_1402,B0510_9629	0
GO:0003755	peptidyl-prolyl cis-trans isomerase activity	molecular_function	0.64688	1	3	1565	12	6066	0		3	B0510_7173,B0510_4056,B0510_632
GO:0016859	cis-trans isomerase activity	molecular_function	0.64688	1	3	1565	12	6066	0		3	B0510_632,B0510_4056,B0510_7173
GO:0006022	aminoglycan metabolic process	biological_process	0.64786	1	2	1565	8	6066	2	B0510_6788,B0510_7233	0
GO:0019637	organophosphate metabolic process	biological_process	0.65505	1	50	1565	201	6066	13	B0510_4042,Novel00826,B0510_1061,B0510_7425,B0510_6351,Novel01081,B0510_8600,Novel01138,B0510_4130,B0510_4107,B0510_320,B0510_2,B0510_1553	37	Novel00087,Novel00080,B0510_7013,Novel01067,B0510_2959,B0510_9299,B0510_9484,B0510_4289,B0510_2050,Novel00433,Novel00502,Novel01080,Novel01136,B0510_1849,B0510_5486,Novel00561,B0510_2714,B0510_5994,Novel01374,B0510_1979,B0510_1053,Novel01051,B0510_1375,B0510_10169,B0510_9831,Novel01094,B0510_7091,B0510_4701,B0510_4595,Novel00034,B0510_5843,B0510_3165,B0510_8029,B0510_4551,B0510_8073,B0510_700,Nov…
GO:0015298	solute:cation antiporter activity	molecular_function	0.65706	1	2	1565	8	6066	2	B0510_228,B0510_912	0
GO:0015299	solute:hydrogen antiporter activity	molecular_function	0.65706	1	2	1565	8	6066	2	B0510_228,B0510_912	0
GO:0005768	endosome	cellular_component	0.65809	1	1	1565	4	6066	1	B0510_5326	0
GO:0043168	anion binding	molecular_function	0.65936	1	232	1565	939	6066	102	B0510_1096,Novel01275,B0510_6984,B0510_2539,B0510_7778,B0510_1250,B0510_9998,B0510_1533,B0510_2670,B0510_8557,B0510_7905,B0510_3495,B0510_8193,B0510_2391,B0510_6889,B0510_8601,Novel01219,B0510_3158,B0510_2,Novel00643,B0510_5011,B0510_7654,B0510_9575,B0510_8066,B0510_1856,B0510_6188,B0510_8518,B0510_9737,B0510_7184,B0510_5158,B0510_7826,B0510_8175,B0510_10119,Novel01740,B0510_3930,B0510_5657,B0510…	130	B0510_2660,B0510_6301,B0510_4749,B0510_3322,B0510_5632,B0510_5260,B0510_4011,B0510_797,B0510_9417,B0510_9296,B0510_311,Novel00567,B0510_1216,B0510_2833,Novel01444,Novel00087,B0510_2085,Novel01919,Novel01061,B0510_10259,Novel00771,B0510_2124,Novel01056,B0510_9469,Novel01582,B0510_9264,B0510_3165,B0510_7628,B0510_7782,B0510_4605,B0510_3428,B0510_9983,B0510_1810,B0510_3020,B0510_1638,B0510_9403,B051…
GO:0009523	photosystem II	cellular_component	0.66119	1	2	1565	8	6066	2	Novel00876,Novel01362	0
GO:0009539	photosystem II reaction center	cellular_component	0.66119	1	2	1565	8	6066	2	Novel00876,Novel01362	0
GO:0019200	carbohydrate kinase activity	molecular_function	0.66121	1	2	1565	8	6066	0		2	Novel00567,B0510_2050
GO:0006099	tricarboxylic acid cycle	biological_process	0.66176	1	2	1565	8	6066	0		2	B0510_2120,B0510_7984
GO:0009060	aerobic respiration	biological_process	0.66176	1	2	1565	8	6066	0		2	B0510_7984,B0510_2120
GO:0009605	response to external stimulus	biological_process	0.66249	1	1	1565	4	6066	0		1	B0510_797
GO:0003857	3-hydroxyacyl-CoA dehydrogenase activity	molecular_function	0.66277	1	2	1565	8	6066	1	B0510_10161	1	Novel00080
GO:0006403	RNA localization	biological_process	0.66304	1	2	1565	8	6066	0		2	B0510_314,Novel00174
GO:0050657	nucleic acid transport	biological_process	0.66304	1	2	1565	8	6066	0		2	Novel00174,B0510_314
GO:0050658	RNA transport	biological_process	0.66304	1	2	1565	8	6066	0		2	B0510_314,Novel00174
GO:0051028	mRNA transport	biological_process	0.66304	1	2	1565	8	6066	0		2	B0510_314,Novel00174
GO:0051236	establishment of RNA localization	biological_process	0.66304	1	2	1565	8	6066	0		2	B0510_314,Novel00174
GO:0009890	negative regulation of biosynthetic process	biological_process	0.66314	1	2	1565	8	6066	2	B0510_8871,B0510_5292	0
GO:0010558	negative regulation of macromolecule biosynthetic process	biological_process	0.66314	1	2	1565	8	6066	2	B0510_8871,B0510_5292	0
GO:0031327	negative regulation of cellular biosynthetic process	biological_process	0.66314	1	2	1565	8	6066	2	B0510_5292,B0510_8871	0
GO:2000113	negative regulation of cellular macromolecule biosynthetic process	biological_process	0.66314	1	2	1565	8	6066	2	B0510_8871,B0510_5292	0
GO:0045934	negative regulation of nucleobase-containing compound metabolic process	biological_process	0.66314	1	2	1565	8	6066	2	B0510_8871,B0510_5292	0
GO:0051172	negative regulation of nitrogen compound metabolic process	biological_process	0.66314	1	2	1565	8	6066	2	B0510_8871,B0510_5292	0
GO:0042180	cellular ketone metabolic process	biological_process	0.66315	1	2	1565	8	6066	0		2	B0510_4074,B0510_7693
GO:0006006	glucose metabolic process	biological_process	0.66971	1	6	1565	25	6066	3	B0510_722,B0510_4107,B0510_739	3	Novel00080,B0510_9831,B0510_6344
GO:0006733	oxidoreduction coenzyme metabolic process	biological_process	0.67021	1	7	1565	29	6066	3	B0510_2,B0510_4130,B0510_4107	4	B0510_4074,B0510_9831,B0510_7693,Novel00080
GO:0006207	'de novo' pyrimidine nucleobase biosynthetic process	biological_process	0.67399	1	1	1565	4	6066	0		1	B0510_2714
GO:0006766	vitamin metabolic process	biological_process	0.6763	1	5	1565	21	6066	1	B0510_127	4	Novel00034,B0510_9041,B0510_2919,Novel00087
GO:0006767	water-soluble vitamin metabolic process	biological_process	0.6763	1	5	1565	21	6066	1	B0510_127	4	Novel00034,B0510_9041,B0510_2919,Novel00087
GO:0044707	single-multicellular organism process	biological_process	0.67732	1	4	1565	17	6066	1	Novel01758	3	Novel01823,Novel01863,B0510_4154
GO:0005635	nuclear envelope	cellular_component	0.67763	1	4	1565	18	6066	0		4	B0510_4040,B0510_3529,B0510_2576,B0510_1314
GO:0008134	transcription factor binding	molecular_function	0.67942	1	1	1565	4	6066	0		1	B0510_4477
GO:0071554	cell wall organization or biogenesis	biological_process	0.6809	1	4	1565	17	6066	4	Novel00924,B0510_3277,Novel01758,Novel00590	0
GO:0005216	ion channel activity	molecular_function	0.68277	1	3	1565	13	6066	2	B0510_8489,Novel01375	1	Novel00772
GO:0022838	substrate-specific channel activity	molecular_function	0.68277	1	3	1565	13	6066	2	B0510_8489,Novel01375	1	Novel00772
GO:0031981	nuclear lumen	cellular_component	0.6839	1	19	1565	79	6066	0		19	B0510_1795,B0510_590,B0510_4011,B0510_3411,B0510_644,B0510_6804,B0510_1138,B0510_8778,B0510_149,B0510_4749,B0510_1988,B0510_314,B0510_1198,B0510_6159,B0510_3191,B0510_4056,Novel00447,B0510_8698,B0510_3683
GO:0003855	3-dehydroquinate dehydratase activity	molecular_function	0.68402	1	1	1565	4	6066	1	B0510_9555	0
GO:0006397	mRNA processing	biological_process	0.68475	1	6	1565	26	6066	1	Novel01758	5	B0510_5018,B0510_777,B0510_3683,B0510_7256,B0510_7115
GO:0004842	ubiquitin-protein ligase activity	molecular_function	0.68477	1	3	1565	14	6066	1	Novel01901	2	B0510_6945,Novel01472
GO:0019787	small conjugating protein ligase activity	molecular_function	0.68477	1	3	1565	14	6066	1	Novel01901	2	Novel01472,B0510_6945
GO:0031461	cullin-RING ubiquitin ligase complex	cellular_component	0.68556	1	3	1565	13	6066	1	Novel01901	2	B0510_2684,Novel01472
GO:0004100	chitin synthase activity	molecular_function	0.68631	1	1	1565	4	6066	1	B0510_6788	0
GO:0006023	aminoglycan biosynthetic process	biological_process	0.68631	1	1	1565	4	6066	1	B0510_6788	0
GO:0006031	chitin biosynthetic process	biological_process	0.68631	1	1	1565	4	6066	1	B0510_6788	0
GO:0046349	amino sugar biosynthetic process	biological_process	0.68631	1	1	1565	4	6066	1	B0510_6788	0
GO:1901073	glucosamine-containing compound biosynthetic process	biological_process	0.68631	1	1	1565	4	6066	1	B0510_6788	0
GO:0004721	phosphoprotein phosphatase activity	molecular_function	0.68647	1	4	1565	17	6066	3	B0510_6964,B0510_8275,B0510_4672	1	B0510_7709
GO:0009116	nucleoside metabolic process	biological_process	0.68739	1	23	1565	95	6066	5	Novel01138,B0510_1553,Novel01081,B0510_8600,B0510_6351	18	Novel01051,B0510_7956,B0510_1375,Novel01067,B0510_3068,Novel01374,Novel00561,Novel01056,B0510_2714,B0510_4551,B0510_831,B0510_3165,Novel01136,B0510_8029,Novel00433,B0510_4595,Novel01094,Novel01080
GO:0004198	calcium-dependent cysteine-type endopeptidase activity	molecular_function	0.68917	1	1	1565	4	6066	1	B0510_5338	0
GO:0016459	myosin complex	cellular_component	0.6893	1	1	1565	5	6066	0		1	B0510_354
GO:0016653	oxidoreductase activity, acting on NAD(P)H, heme protein as acceptor	molecular_function	0.6905	1	1	1565	4	6066	0		1	B0510_1396
GO:0000166	nucleotide binding	molecular_function	0.69104	1	218	1565	884	6066	89	B0510_2670,B0510_8557,B0510_1250,B0510_1533,B0510_9998,B0510_2539,B0510_7778,B0510_1096,B0510_6984,Novel01275,B0510_6074,B0510_1856,B0510_6188,Novel00643,B0510_5011,B0510_7654,B0510_9575,B0510_6889,Novel01219,B0510_7917,B0510_8601,B0510_3158,B0510_3080,B0510_3930,B0510_937,B0510_5657,B0510_739,B0510_10119,B0510_5158,B0510_8175,B0510_8518,B0510_9737,B0510_7184,Novel01572,B0510_6083,B0510_8870,B051…	129	Novel00087,B0510_4864,B0510_1746,B0510_2833,Novel01047,Novel01919,Novel01061,B0510_7373,B0510_311,B0510_9296,B0510_1216,Novel00567,B0510_5260,B0510_797,B0510_4011,B0510_4000,B0510_9417,B0510_2660,B0510_4749,B0510_6301,B0510_3322,B0510_4605,B0510_3428,B0510_9983,B0510_3020,B0510_1810,B0510_7628,B0510_7782,B0510_6768,B0510_9264,Novel01582,B0510_9469,B0510_3165,Novel01056,Novel00080,B0510_8314,B0510…
GO:1901265	nucleoside phosphate binding	molecular_function	0.69104	1	218	1565	884	6066	89	B0510_1096,Novel01275,B0510_6984,B0510_2539,B0510_7778,B0510_9998,B0510_1533,B0510_1250,B0510_2670,B0510_8557,B0510_3080,B0510_8601,B0510_7917,Novel01219,B0510_3158,B0510_6889,B0510_9575,B0510_7654,Novel00643,B0510_5011,B0510_6188,B0510_1856,B0510_6074,B0510_9737,B0510_7184,B0510_8518,B0510_8175,B0510_5158,B0510_10119,B0510_5657,B0510_937,B0510_739,B0510_3930,B0510_2454,B0510_7685,B0510_4948,B051…	129	B0510_3322,B0510_2660,B0510_6301,B0510_4749,B0510_9417,B0510_4000,B0510_5260,B0510_4011,B0510_797,Novel00567,B0510_1216,B0510_311,B0510_9296,B0510_7373,Novel01061,B0510_2833,Novel00087,B0510_4864,B0510_1746,Novel01919,Novel01047,Novel01056,B0510_6768,Novel01582,B0510_9469,B0510_3165,B0510_9264,B0510_7782,B0510_7628,B0510_9983,B0510_1810,B0510_3020,B0510_4605,B0510_3428,B0510_37,B0510_7579,B0510_1…
GO:0006558	L-phenylalanine metabolic process	biological_process	0.69326	1	1	1565	4	6066	0		1	Novel00174
GO:1902221	erythrose 4-phosphate/phosphoenolpyruvate family amino acid metabolic process	biological_process	0.69326	1	1	1565	4	6066	0		1	Novel00174
GO:0003909	DNA ligase activity	molecular_function	0.69347	1	1	1565	4	6066	1	B0510_3244	0
GO:0006493	protein O-linked glycosylation	biological_process	0.6937	1	1	1565	4	6066	0		1	Novel01642
GO:0015936	coenzyme A metabolic process	biological_process	0.69394	1	1	1565	4	6066	1	B0510_1553	0
GO:0016471	vacuolar proton-transporting V-type ATPase complex	cellular_component	0.6948	1	1	1565	4	6066	0		1	B0510_6225
GO:0030674	protein binding, bridging	molecular_function	0.69541	1	1	1565	4	6066	1	B0510_4520	0
GO:0060090	binding, bridging	molecular_function	0.69541	1	1	1565	4	6066	1	B0510_4520	0
GO:0004629	phospholipase C activity	molecular_function	0.6959	1	1	1565	4	6066	1	B0510_1524	0
GO:0019627	urea metabolic process	biological_process	0.69623	1	1	1565	4	6066	0		1	Novel00797
GO:0031625	ubiquitin protein ligase binding	molecular_function	0.6969	1	1	1565	4	6066	0		1	B0510_2684
GO:0044389	small conjugating protein ligase binding	molecular_function	0.6969	1	1	1565	4	6066	0		1	B0510_2684
GO:0015491	cation:cation antiporter activity	molecular_function	0.69862	1	1	1565	4	6066	1	B0510_228	0
GO:0008653	lipopolysaccharide metabolic process	biological_process	0.70032	1	1	1565	4	6066	1	Novel01656	0
GO:0009103	lipopolysaccharide biosynthetic process	biological_process	0.70032	1	1	1565	4	6066	1	Novel01656	0
GO:0055065	metal ion homeostasis	biological_process	0.70096	1	1	1565	4	6066	0		1	Novel00772
GO:0008238	exopeptidase activity	molecular_function	0.70114	1	8	1565	34	6066	7	B0510_10304,B0510_3668,B0510_5471,B0510_5638,B0510_10339,Novel00760,B0510_2797	1	B0510_8546
GO:0015979	photosynthesis	biological_process	0.70235	1	3	1565	13	6066	3	Novel00876,Novel01375,Novel01362	0
GO:0003724	RNA helicase activity	molecular_function	0.70309	1	1	1565	4	6066	0		1	Novel00681
GO:0005179	hormone activity	molecular_function	0.70313	1	1	1565	4	6066	1	Novel00652	0
GO:0006891	intra-Golgi vesicle-mediated transport	biological_process	0.70314	1	1	1565	4	6066	0		1	B0510_3269
GO:0000103	sulfate assimilation	biological_process	0.70329	1	1	1565	4	6066	1	B0510_1240	0
GO:0009062	fatty acid catabolic process	biological_process	0.70357	1	1	1565	4	6066	1	B0510_3937	0
GO:0008239	dipeptidyl-peptidase activity	molecular_function	0.70373	1	1	1565	4	6066	1	B0510_2797	0
GO:0019203	carbohydrate phosphatase activity	molecular_function	0.70377	1	1	1565	4	6066	0		1	B0510_2050
GO:0050308	sugar-phosphatase activity	molecular_function	0.70377	1	1	1565	4	6066	0		1	B0510_2050
GO:0004803	transposase activity	molecular_function	0.70377	1	1	1565	4	6066	0		1	Novel01144
GO:0003935	GTP cyclohydrolase II activity	molecular_function	0.70377	1	1	1565	4	6066	1	B0510_127	0
GO:0016846	carbon-sulfur lyase activity	molecular_function	0.70379	1	3	1565	13	6066	2	B0510_10002,Novel01697	1	Novel01455
GO:0015035	protein disulfide oxidoreductase activity	molecular_function	0.70379	1	3	1565	13	6066	2	Novel01208,B0510_8147	1	B0510_7263
GO:0000213	tRNA-intron endonuclease activity	molecular_function	0.70388	1	1	1565	4	6066	0		1	B0510_9186
GO:0016801	hydrolase activity, acting on ether bonds	molecular_function	0.70398	1	1	1565	4	6066	1	B0510_3667	0
GO:0006665	sphingolipid metabolic process	biological_process	0.70401	1	1	1565	4	6066	1	B0510_4042	0
GO:0005048	signal sequence binding	molecular_function	0.70403	1	1	1565	4	6066	0		1	B0510_3213
GO:0006741	NADP biosynthetic process	biological_process	0.70403	1	1	1565	4	6066	1	B0510_4130	0
GO:0042277	peptide binding	molecular_function	0.70403	1	1	1565	4	6066	0		1	B0510_3213
GO:0004733	pyridoxamine-phosphate oxidase activity	molecular_function	0.70405	1	1	1565	4	6066	0		1	B0510_9041
GO:0009089	lysine biosynthetic process via diaminopimelate	biological_process	0.70406	1	1	1565	4	6066	0		1	B0510_7688
GO:0046451	diaminopimelate metabolic process	biological_process	0.70406	1	1	1565	4	6066	0		1	B0510_7688
GO:0003006	developmental process involved in reproduction	biological_process	0.70407	1	1	1565	4	6066	1	Novel01758	0
GO:0016868	intramolecular transferase activity, phosphotransferases	molecular_function	0.70407	1	1	1565	4	6066	0		1	B0510_1078
GO:0004579	dolichyl-diphosphooligosaccharide-protein glycotransferase activity	molecular_function	0.70407	1	1	1565	4	6066	0		1	Novel00585
GO:0006081	cellular aldehyde metabolic process	biological_process	0.70407	1	1	1565	4	6066	1	Novel00826	0
GO:0004520	endodeoxyribonuclease activity	molecular_function	0.70407	1	1	1565	4	6066	0		1	B0510_1898
GO:0016888	endodeoxyribonuclease activity, producing 5'-phosphomonoesters	molecular_function	0.70407	1	1	1565	4	6066	0		1	B0510_1898
GO:0015994	chlorophyll metabolic process	biological_process	0.70407	1	1	1565	4	6066	1	Novel01573	0
GO:0008318	protein prenyltransferase activity	molecular_function	0.70407	1	1	1565	4	6066	1	Novel00580	0
GO:0018342	protein prenylation	biological_process	0.70407	1	1	1565	4	6066	1	Novel00580	0
GO:0097354	prenylation	biological_process	0.70407	1	1	1565	4	6066	1	Novel00580	0
GO:0016837	carbon-oxygen lyase activity, acting on polysaccharides	molecular_function	0.70407	1	1	1565	4	6066	1	B0510_4894	0
GO:0005778	peroxisomal membrane	cellular_component	0.70407	1	1	1565	4	6066	1	B0510_5902	0
GO:0005779	integral to peroxisomal membrane	cellular_component	0.70407	1	1	1565	4	6066	1	B0510_5902	0
GO:0009452	7-methylguanosine RNA capping	biological_process	0.70407	1	1	1565	4	6066	0		1	B0510_9716
GO:0031231	intrinsic to peroxisomal membrane	cellular_component	0.70407	1	1	1565	4	6066	1	B0510_5902	0
GO:0031903	microbody membrane	cellular_component	0.70407	1	1	1565	4	6066	1	B0510_5902	0
GO:0036260	RNA capping	biological_process	0.70407	1	1	1565	4	6066	0		1	B0510_9716
GO:0044438	microbody part	cellular_component	0.70407	1	1	1565	4	6066	1	B0510_5902	0
GO:0044439	peroxisomal part	cellular_component	0.70407	1	1	1565	4	6066	1	B0510_5902	0
GO:0018205	peptidyl-lysine modification	biological_process	0.70407	1	1	1565	4	6066	0		1	B0510_3839
GO:0051087	chaperone binding	molecular_function	0.70407	1	1	1565	4	6066	0		1	B0510_4589
GO:0008479	queuine tRNA-ribosyltransferase activity	molecular_function	0.70407	1	1	1565	4	6066	0		1	B0510_3068
GO:0008616	queuosine biosynthetic process	biological_process	0.70407	1	1	1565	4	6066	0		1	B0510_3068
GO:0046116	queuosine metabolic process	biological_process	0.70407	1	1	1565	4	6066	0		1	B0510_3068
GO:0001897	cytolysis by symbiont of host cells	biological_process	0.70407	1	1	1565	4	6066	1	Novel00091	0
GO:0001907	killing by symbiont of host cells	biological_process	0.70407	1	1	1565	4	6066	1	Novel00091	0
GO:0019836	hemolysis by symbiont of host erythrocytes	biological_process	0.70407	1	1	1565	4	6066	1	Novel00091	0
GO:0044004	disruption by symbiont of host cell	biological_process	0.70407	1	1	1565	4	6066	1	Novel00091	0
GO:0044448	cell cortex part	cellular_component	0.70623	1	2	1565	9	6066	0		2	B0510_6421,B0510_2580
GO:0016788	hydrolase activity, acting on ester bonds	molecular_function	0.70648	1	58	1565	238	6066	41	B0510_9722,B0510_9330,B0510_4200,B0510_4037,Novel00965,Novel00652,B0510_3556,Novel00946,B0510_3990,B0510_5273,B0510_6847,Novel01923,B0510_9256,B0510_1144,B0510_8433,B0510_1214,B0510_1075,Novel01573,B0510_6062,B0510_7826,B0510_8514,B0510_7158,B0510_8630,Novel00590,B0510_6007,B0510_8275,B0510_1020,B0510_4672,B0510_184,B0510_6906,B0510_3953,B0510_6964,B0510_4042,B0510_4557,B0510_2640,B0510_31,B0510_…	17	B0510_7709,B0510_1898,B0510_950,B0510_4658,B0510_2643,B0510_4683,B0510_8540,B0510_1465,B0510_2041,B0510_389,B0510_7836,B0510_5994,B0510_9186,B0510_3505,B0510_7541,Novel01919,B0510_2050
GO:1901657	glycosyl compound metabolic process	biological_process	0.70839	1	23	1565	96	6066	5	B0510_6351,Novel01138,B0510_1553,Novel01081,B0510_8600	18	B0510_3165,Novel01136,B0510_8029,Novel00433,B0510_4595,Novel01094,Novel01080,Novel00561,Novel01056,B0510_2714,B0510_4551,B0510_831,Novel01067,B0510_3068,Novel01374,Novel01051,B0510_7956,B0510_1375
GO:0000152	nuclear ubiquitin ligase complex	cellular_component	0.71211	1	2	1565	9	6066	1	Novel01901	1	Novel01472
GO:0005680	anaphase-promoting complex	cellular_component	0.71211	1	2	1565	9	6066	1	Novel01901	1	Novel01472
GO:0016780	phosphotransferase activity, for other substituted phosphate groups	molecular_function	0.71385	1	2	1565	9	6066	0		2	B0510_2898,B0510_7567
GO:0050790	regulation of catalytic activity	biological_process	0.71469	1	8	1565	35	6066	5	B0510_6351,B0510_225,B0510_6333,B0510_6440,B0510_4655	3	Novel01080,B0510_6219,Novel01136
GO:0004012	phospholipid-translocating ATPase activity	molecular_function	0.71618	1	1	1565	5	6066	1	B0510_5158	0
GO:0005548	phospholipid transporter activity	molecular_function	0.71618	1	1	1565	5	6066	1	B0510_5158	0
GO:0015914	phospholipid transport	biological_process	0.71618	1	1	1565	5	6066	1	B0510_5158	0
GO:0006914	autophagy	biological_process	0.72094	1	4	1565	18	6066	4	B0510_5326,B0510_4068,B0510_7184,B0510_8000	0
GO:0042398	cellular modified amino acid biosynthetic process	biological_process	0.72134	1	5	1565	22	6066	0		5	B0510_2493,B0510_3839,B0510_2919,B0510_3447,B0510_7956
GO:0019362	pyridine nucleotide metabolic process	biological_process	0.72253	1	5	1565	22	6066	3	B0510_4130,B0510_4107,B0510_2	2	B0510_9831,Novel00080
GO:0046496	nicotinamide nucleotide metabolic process	biological_process	0.72253	1	5	1565	22	6066	3	B0510_4107,B0510_4130,B0510_2	2	B0510_9831,Novel00080
GO:0004806	triglyceride lipase activity	molecular_function	0.72284	1	2	1565	9	6066	2	B0510_7158,Novel00652	0
GO:0032501	multicellular organismal process	biological_process	0.72412	1	4	1565	18	6066	1	Novel01758	3	B0510_4154,Novel01823,Novel01863
GO:0051539	4 iron, 4 sulfur cluster binding	molecular_function	0.72599	1	2	1565	9	6066	0		2	B0510_2120,B0510_5853
GO:0016833	oxo-acid-lyase activity	molecular_function	0.72674	1	2	1565	9	6066	1	B0510_6799	1	B0510_4535
GO:0005829	cytosol	cellular_component	0.72751	1	2	1565	9	6066	0		2	B0510_6627,B0510_6633
GO:0044445	cytosolic part	cellular_component	0.72751	1	2	1565	9	6066	0		2	B0510_6633,B0510_6627
GO:0016861	intramolecular oxidoreductase activity, interconverting aldoses and ketoses	molecular_function	0.72769	1	2	1565	9	6066	0		2	B0510_8205,B0510_831
GO:0007017	microtubule-based process	biological_process	0.72798	1	7	1565	32	6066	0		7	Novel01240,Novel01224,B0510_3234,B0510_6350,B0510_7628,B0510_8991,B0510_6901
GO:0004499	N,N-dimethylaniline monooxygenase activity	molecular_function	0.72843	1	2	1565	9	6066	2	B0510_3158,Novel00580	0
GO:0031324	negative regulation of cellular metabolic process	biological_process	0.72862	1	2	1565	9	6066	2	B0510_5292,B0510_8871	0
GO:0006732	coenzyme metabolic process	biological_process	0.73353	1	15	1565	64	6066	4	B0510_2,B0510_4107,B0510_4130,B0510_1553	11	Novel00034,B0510_3447,B0510_9831,B0510_7693,Novel00087,Novel00080,B0510_7956,B0510_4074,B0510_2919,B0510_2493,B0510_831
GO:0006461	protein complex assembly	biological_process	0.73359	1	6	1565	27	6066	0		6	Novel01067,Novel01056,B0510_3895,B0510_5125,Novel00797,B0510_708
GO:0070271	protein complex biogenesis	biological_process	0.73359	1	6	1565	27	6066	0		6	Novel01056,B0510_3895,Novel01067,Novel00797,B0510_5125,B0510_708
GO:0016875	ligase activity, forming carbon-oxygen bonds	molecular_function	0.73454	1	10	1565	44	6066	0		10	B0510_950,Novel01109,B0510_2041,B0510_4605,B0510_8314,B0510_5566,B0510_1818,B0510_427,B0510_6396,Novel01144
GO:0016876	ligase activity, forming aminoacyl-tRNA and related compounds	molecular_function	0.73454	1	10	1565	44	6066	0		10	B0510_4605,B0510_1818,B0510_8314,B0510_5566,B0510_427,B0510_6396,Novel01144,B0510_950,B0510_2041,Novel01109
GO:0043038	amino acid activation	biological_process	0.73454	1	10	1565	44	6066	0		10	B0510_1818,B0510_8314,B0510_5566,B0510_4605,Novel01144,B0510_6396,B0510_427,Novel01109,B0510_2041,B0510_950
GO:0043039	tRNA aminoacylation	biological_process	0.73454	1	10	1565	44	6066	0		10	B0510_6396,B0510_427,Novel01144,B0510_4605,B0510_1818,B0510_5566,B0510_8314,B0510_950,Novel01109,B0510_2041
GO:0015267	channel activity	molecular_function	0.73501	1	3	1565	14	6066	2	B0510_8489,Novel01375	1	Novel00772
GO:0022803	passive transmembrane transporter activity	molecular_function	0.73501	1	3	1565	14	6066	2	B0510_8489,Novel01375	1	Novel00772
GO:0043623	cellular protein complex assembly	biological_process	0.73503	1	4	1565	18	6066	0		4	B0510_5125,Novel01056,B0510_3895,Novel01067
GO:0000375	RNA splicing, via transesterification reactions	biological_process	0.73637	1	1	1565	5	6066	0		1	B0510_5018
GO:0000377	RNA splicing, via transesterification reactions with bulged adenosine as nucleophile	biological_process	0.73637	1	1	1565	5	6066	0		1	B0510_5018
GO:0000398	mRNA splicing, via spliceosome	biological_process	0.73637	1	1	1565	5	6066	0		1	B0510_5018
GO:0016765	transferase activity, transferring alkyl or aryl (other than methyl) groups	molecular_function	0.74389	1	6	1565	27	6066	2	B0510_9153,Novel00580	4	B0510_1012,B0510_1019,B0510_5629,B0510_7956
GO:0004559	alpha-mannosidase activity	molecular_function	0.74451	1	3	1565	14	6066	3	B0510_4541,B0510_7514,B0510_4175	0
GO:0016830	carbon-carbon lyase activity	molecular_function	0.74825	1	10	1565	44	6066	2	B0510_7210,B0510_6799	8	B0510_7091,B0510_4701,B0510_5567,Novel00087,Novel00034,B0510_4535,B0510_1561,Novel01541
GO:0016763	transferase activity, transferring pentosyl groups	molecular_function	0.74903	1	3	1565	14	6066	1	B0510_1350	2	B0510_4535,B0510_3068
GO:0009314	response to radiation	biological_process	0.75015	1	1	1565	5	6066	0		1	B0510_797
GO:0009416	response to light stimulus	biological_process	0.75015	1	1	1565	5	6066	0		1	B0510_797
GO:0009628	response to abiotic stimulus	biological_process	0.75015	1	1	1565	5	6066	0		1	B0510_797
GO:0015932	nucleobase-containing compound transmembrane transporter activity	molecular_function	0.75117	1	3	1565	14	6066	2	Novel01451,B0510_9449	1	Novel00069
GO:0005856	cytoskeleton	cellular_component	0.76084	1	11	1565	51	6066	0		11	B0510_3234,Novel01240,B0510_6350,B0510_8991,B0510_2580,B0510_3895,Novel01224,B0510_6421,B0510_354,B0510_7628,B0510_6901
GO:0051188	cofactor biosynthetic process	biological_process	0.76136	1	14	1565	61	6066	2	B0510_4130,B0510_2	12	B0510_2493,B0510_2919,B0510_4074,B0510_7956,B0510_9094,B0510_1012,B0510_8594,Novel00087,B0510_7693,B0510_3447,B0510_7999,Novel00034
GO:0043531	ADP binding	molecular_function	0.76278	1	2	1565	10	6066	1	B0510_6889	1	Novel01388
GO:0003690	double-stranded DNA binding	molecular_function	0.76407	1	2	1565	10	6066	1	B0510_8870	1	B0510_1216
GO:0030983	mismatched DNA binding	molecular_function	0.76407	1	2	1565	10	6066	1	B0510_8870	1	B0510_1216
GO:0044003	modification by symbiont of host morphology or physiology	biological_process	0.76569	1	1	1565	5	6066	1	Novel00091	0
GO:0045261	proton-transporting ATP synthase complex, catalytic core F(1)	cellular_component	0.76652	1	1	1565	5	6066	0		1	Novel01051
GO:0006417	regulation of translation	biological_process	0.7678	1	1	1565	5	6066	0		1	B0510_3205
GO:0010608	posttranscriptional regulation of gene expression	biological_process	0.7678	1	1	1565	5	6066	0		1	B0510_3205
GO:0015988	energy coupled proton transmembrane transport, against electrochemical gradient	biological_process	0.76787	1	4	1565	19	6066	0		4	Novel00337,Novel01537,B0510_6225,B0510_2655
GO:0015991	ATP hydrolysis coupled proton transport	biological_process	0.76787	1	4	1565	19	6066	0		4	B0510_2655,Novel00337,Novel01537,B0510_6225
GO:0097159	organic cyclic compound binding	molecular_function	0.76791	1	423	1565	1696	6066	188	B0510_8116,B0510_7585,B0510_9443,B0510_5328,B0510_6283,B0510_6453,B0510_513,B0510_548,B0510_1402,B0510_3887,B0510_7394,B0510_277,B0510_8842,B0510_10163,B0510_8391,B0510_1710,B0510_607,B0510_1553,B0510_7481,B0510_7472,B0510_10360,B0510_31,B0510_7074,B0510_1182,B0510_9923,B0510_7582,B0510_9658,B0510_4680,B0510_6947,B0510_5927,B0510_1685,B0510_2991,B0510_4784,B0510_3776,B0510_3852,B0510_5904,B0510_5…	235	B0510_7704,B0510_2612,B0510_8161,B0510_2580,B0510_8059,B0510_354,B0510_2452,B0510_700,B0510_4427,B0510_4273,B0510_7546,B0510_646,B0510_2694,Novel01889,B0510_4613,Novel01144,B0510_4690,B0510_9821,B0510_8432,Novel00367,B0510_2849,B0510_3985,Novel01388,B0510_7477,B0510_6901,B0510_4797,B0510_389,Novel00681,B0510_5993,B0510_6421,B0510_2463,Novel00148,B0510_5894,B0510_867,B0510_8470,B0510_2643,B0510_48…
GO:1901565	organonitrogen compound catabolic process	biological_process	0.77062	1	18	1565	79	6066	9	B0510_1,B0510_8600,B0510_7233,Novel01573,B0510_2,B0510_6351,B0510_9003,B0510_3132,B0510_4042	9	Novel01056,B0510_4551,B0510_6226,Novel01136,B0510_7022,Novel01080,Novel01067,B0510_34,Novel00174
GO:0007266	Rho protein signal transduction	biological_process	0.77258	1	1	1565	6	6066	1	B0510_1027	0
GO:0035023	regulation of Rho protein signal transduction	biological_process	0.77258	1	1	1565	6	6066	1	B0510_1027	0
GO:0016886	ligase activity, forming phosphoric ester bonds	molecular_function	0.77306	1	1	1565	5	6066	1	B0510_3244	0
GO:0034622	cellular macromolecular complex assembly	biological_process	0.77318	1	7	1565	32	6066	1	B0510_3348	6	B0510_5125,B0510_4850,B0510_9466,Novel01056,B0510_3895,Novel01067
GO:0008375	acetylglucosaminyltransferase activity	molecular_function	0.7734	1	2	1565	10	6066	2	B0510_5549,B0510_6788	0
GO:0008272	sulfate transport	biological_process	0.77385	1	1	1565	5	6066	1	B0510_4409	0
GO:0015116	sulfate transmembrane transporter activity	molecular_function	0.77385	1	1	1565	5	6066	1	B0510_4409	0
GO:0072348	sulfur compound transport	biological_process	0.77385	1	1	1565	5	6066	1	B0510_4409	0
GO:1901682	sulfur compound transmembrane transporter activity	molecular_function	0.77385	1	1	1565	5	6066	1	B0510_4409	0
GO:0006094	gluconeogenesis	biological_process	0.77391	1	1	1565	5	6066	1	B0510_739	0
GO:0065003	macromolecular complex assembly	biological_process	0.77407	1	9	1565	41	6066	1	B0510_3348	8	Novel01056,B0510_3895,B0510_5125,B0510_4850,B0510_708,Novel01067,Novel00797,B0510_9466
GO:0004812	aminoacyl-tRNA ligase activity	molecular_function	0.77421	1	9	1565	41	6066	0		9	Novel01109,B0510_2041,B0510_950,Novel01144,B0510_427,B0510_8314,B0510_5566,B0510_1818,B0510_4605
GO:0006418	tRNA aminoacylation for protein translation	biological_process	0.77421	1	9	1565	41	6066	0		9	B0510_950,Novel01109,B0510_2041,B0510_4605,B0510_1818,B0510_8314,B0510_5566,B0510_427,Novel01144
GO:0033865	nucleoside bisphosphate metabolic process	biological_process	0.77429	1	1	1565	5	6066	1	B0510_1553	0
GO:0033875	ribonucleoside bisphosphate metabolic process	biological_process	0.77429	1	1	1565	5	6066	1	B0510_1553	0
GO:0034032	purine nucleoside bisphosphate metabolic process	biological_process	0.77429	1	1	1565	5	6066	1	B0510_1553	0
GO:0006144	purine nucleobase metabolic process	biological_process	0.77475	1	1	1565	5	6066	0		1	Novel00034
GO:1901363	heterocyclic compound binding	molecular_function	0.77742	1	422	1565	1694	6066	187	B0510_9590,B0510_547,B0510_1811,B0510_877,B0510_396,B0510_6152,B0510_5875,B0510_9243,B0510_6360,B0510_5735,B0510_1009,B0510_8600,B0510_10242,B0510_4452,B0510_535,B0510_5969,B0510_2597,B0510_2930,B0510_9768,B0510_222,B0510_664,B0510_624,B0510_8871,B0510_6489,B0510_6289,B0510_5379,B0510_6180,B0510_9152,B0510_9074,B0510_9368,B0510_3244,B0510_1003,B0510_8363,B0510_7909,B0510_3660,B0510_450,B0510_9667…	235	B0510_6350,B0510_2424,B0510_4074,Novel01541,B0510_6183,B0510_8407,Novel00665,B0510_6396,B0510_8739,B0510_5203,B0510_466,B0510_9354,B0510_908,B0510_7837,B0510_6849,B0510_673,B0510_6914,B0510_10169,B0510_2041,B0510_3214,B0510_10237,B0510_6190,B0510_7138,B0510_1584,B0510_8563,B0510_65,B0510_5377,Novel00034,B0510_6245,B0510_4377,B0510_6717,Novel01750,B0510_2461,B0510_476,Novel01067,B0510_9214,B0510_7…
GO:0007155	cell adhesion	biological_process	0.77915	1	1	1565	5	6066	1	B0510_4997	0
GO:0048878	chemical homeostasis	biological_process	0.77938	1	1	1565	5	6066	0		1	Novel00772
GO:0050801	ion homeostasis	biological_process	0.77938	1	1	1565	5	6066	0		1	Novel00772
GO:0055080	cation homeostasis	biological_process	0.77938	1	1	1565	5	6066	0		1	Novel00772
GO:0004536	deoxyribonuclease activity	molecular_function	0.78104	1	1	1565	5	6066	0		1	B0510_1898
GO:0016108	tetraterpenoid metabolic process	biological_process	0.78118	1	1	1565	5	6066	0		1	Novel01619
GO:0016109	tetraterpenoid biosynthetic process	biological_process	0.78118	1	1	1565	5	6066	0		1	Novel01619
GO:0016116	carotenoid metabolic process	biological_process	0.78118	1	1	1565	5	6066	0		1	Novel01619
GO:0016117	carotenoid biosynthetic process	biological_process	0.78118	1	1	1565	5	6066	0		1	Novel01619
GO:0004576	oligosaccharyl transferase activity	molecular_function	0.78132	1	1	1565	5	6066	0		1	Novel00585
GO:0072329	monocarboxylic acid catabolic process	biological_process	0.7814	1	1	1565	5	6066	1	B0510_3937	0
GO:0005381	iron ion transmembrane transporter activity	molecular_function	0.78161	1	1	1565	5	6066	1	B0510_6307	0
GO:0006826	iron ion transport	biological_process	0.78161	1	1	1565	5	6066	1	B0510_6307	0
GO:0022414	reproductive process	biological_process	0.78176	1	1	1565	5	6066	1	Novel01758	0
GO:0016413	O-acetyltransferase activity	molecular_function	0.78177	1	1	1565	5	6066	0		1	B0510_6429
GO:0016778	diphosphotransferase activity	molecular_function	0.78177	1	1	1565	5	6066	0		1	B0510_5486
GO:0030599	pectinesterase activity	molecular_function	0.78177	1	1	1565	5	6066	1	Novel00590	0
GO:0042545	cell wall modification	biological_process	0.78177	1	1	1565	5	6066	1	Novel00590	0
GO:0015939	pantothenate metabolic process	biological_process	0.78177	1	1	1565	5	6066	0		1	B0510_2919
GO:0015940	pantothenate biosynthetic process	biological_process	0.78177	1	1	1565	5	6066	0		1	B0510_2919
GO:0015293	symporter activity	molecular_function	0.78177	1	1	1565	5	6066	1	Novel01451	0
GO:0015294	solute:cation symporter activity	molecular_function	0.78177	1	1	1565	5	6066	1	Novel01451	0
GO:0001906	cell killing	biological_process	0.78177	1	1	1565	5	6066	1	Novel00091	0
GO:0031640	killing of cells of other organism	biological_process	0.78177	1	1	1565	5	6066	1	Novel00091	0
GO:0044179	hemolysis in other organism	biological_process	0.78177	1	1	1565	5	6066	1	Novel00091	0
GO:0044364	disruption of cells of other organism	biological_process	0.78177	1	1	1565	5	6066	1	Novel00091	0
GO:0051715	cytolysis in other organism	biological_process	0.78177	1	1	1565	5	6066	1	Novel00091	0
GO:0051801	cytolysis in other organism involved in symbiotic interaction	biological_process	0.78177	1	1	1565	5	6066	1	Novel00091	0
GO:0051818	disruption of cells of other organism involved in symbiotic interaction	biological_process	0.78177	1	1	1565	5	6066	1	Novel00091	0
GO:0051883	killing of cells in other organism involved in symbiotic interaction	biological_process	0.78177	1	1	1565	5	6066	1	Novel00091	0
GO:0052331	hemolysis in other organism involved in symbiotic interaction	biological_process	0.78177	1	1	1565	5	6066	1	Novel00091	0
GO:0008374	O-acyltransferase activity	molecular_function	0.78217	1	2	1565	10	6066	1	B0510_3317	1	B0510_6429
GO:0044255	cellular lipid metabolic process	biological_process	0.78401	1	25	1565	109	6066	12	B0510_3937,B0510_4042,Novel01656,Novel00826,B0510_2112,B0510_1421,B0510_7425,B0510_1061,B0510_10161,B0510_5979,B0510_2391,B0510_1553	13	Novel00080,B0510_9821,Novel00998,B0510_10169,Novel01619,B0510_4289,B0510_3768,B0510_4701,B0510_7567,B0510_8470,B0510_3285,B0510_5843,B0510_5994
GO:0005643	nuclear pore	cellular_component	0.78493	1	3	1565	16	6066	0		3	B0510_3529,B0510_1314,B0510_4040
GO:0048285	organelle fission	biological_process	0.78842	1	3	1565	15	6066	1	B0510_5902	2	B0510_3100,B0510_3321
GO:0005938	cell cortex	cellular_component	0.79579	1	2	1565	11	6066	0		2	B0510_6421,B0510_2580
GO:0016311	dephosphorylation	biological_process	0.80061	1	4	1565	20	6066	3	B0510_8275,B0510_6964,B0510_4672	1	B0510_7709
GO:0006298	mismatch repair	biological_process	0.80713	1	2	1565	11	6066	1	B0510_8870	1	B0510_1216
GO:0009112	nucleobase metabolic process	biological_process	0.81071	1	2	1565	11	6066	0		2	B0510_2714,Novel00034
GO:0044459	plasma membrane part	cellular_component	0.81255	1	1	1565	6	6066	1	Novel01375	0
GO:0016071	mRNA metabolic process	biological_process	0.81265	1	6	1565	30	6066	1	Novel01758	5	B0510_7115,B0510_777,B0510_3683,B0510_5018,B0510_7256
GO:0005524	ATP binding	molecular_function	0.81609	1	130	1565	554	6066	43	B0510_2454,Novel01572,B0510_8870,B0510_6083,B0510_5158,B0510_8518,B0510_7184,B0510_739,B0510_937,B0510_10119,B0510_6188,B0510_5011,B0510_7654,B0510_7778,B0510_2539,B0510_1096,B0510_1250,B0510_1533,B0510_2597,B0510_3852,B0510_4680,B0510_5927,B0510_535,B0510_9243,B0510_8396,B0510_6152,B0510_500,B0510_5904,B0510_8842,B0510_6053,B0510_6453,B0510_4002,B0510_450,B0510_7909,B0510_7582,B0510_8363,B0510_3…	87	B0510_1818,B0510_8991,B0510_4551,B0510_4736,B0510_950,B0510_4505,B0510_427,B0510_2433,Novel00949,B0510_5566,Novel01100,Novel00724,B0510_1638,B0510_7579,B0510_8314,B0510_8554,Novel01109,B0510_9264,B0510_9469,B0510_3165,B0510_3428,B0510_4605,B0510_3020,B0510_7628,B0510_7782,B0510_4011,B0510_797,B0510_5260,B0510_9417,B0510_6301,B0510_4749,B0510_3322,Novel01919,B0510_2833,Novel01061,B0510_311,B0510_9…
GO:0007049	cell cycle	biological_process	0.81657	1	13	1565	60	6066	4	B0510_4655,B0510_3751,B0510_6333,B0510_225	9	B0510_6421,B0510_3100,B0510_3233,B0510_3321,Novel01388,B0510_2580,B0510_6219,B0510_6159,Novel00623
GO:0016879	ligase activity, forming carbon-nitrogen bonds	molecular_function	0.81906	1	21	1565	95	6066	8	B0510_5541,B0510_8959,B0510_1350,B0510_4534,Novel01901,B0510_739,B0510_8322,B0510_5921	13	Novel00034,B0510_8470,B0510_3165,Novel00724,B0510_8073,Novel01472,Novel01541,B0510_9484,B0510_1823,B0510_6945,B0510_7108,B0510_2919,Novel00665
GO:0003968	RNA-directed RNA polymerase activity	molecular_function	0.81945	1	1	1565	6	6066	1	B0510_7085	0
GO:0051536	iron-sulfur cluster binding	molecular_function	0.81952	1	6	1565	30	6066	2	Novel01739,B0510_3937	4	B0510_2169,B0510_2120,B0510_5853,B0510_8313
GO:0051540	metal cluster binding	molecular_function	0.81952	1	6	1565	30	6066	2	B0510_3937,Novel01739	4	B0510_2169,B0510_8313,B0510_5853,B0510_2120
GO:0007186	G-protein coupled receptor signaling pathway	biological_process	0.8208	1	5	1565	25	6066	1	B0510_4956	4	B0510_3393,Novel01047,Novel00681,Novel00567
GO:0030554	adenyl nucleotide binding	molecular_function	0.82162	1	132	1565	563	6066	44	B0510_6889,B0510_6188,B0510_5011,B0510_7654,B0510_7778,B0510_2539,B0510_1096,B0510_1250,B0510_1533,B0510_2454,Novel01572,B0510_6083,B0510_8870,B0510_5158,B0510_8518,B0510_7184,B0510_739,B0510_937,B0510_10119,B0510_8842,B0510_6053,B0510_6453,B0510_4002,B0510_450,B0510_7909,B0510_8363,B0510_7582,B0510_3611,B0510_9667,B0510_10360,B0510_5379,B0510_6289,B0510_3244,B0510_1003,B0510_2597,B0510_3852,B051…	88	B0510_9469,B0510_3165,B0510_9264,B0510_3428,B0510_4605,B0510_3020,B0510_7628,B0510_7782,B0510_797,B0510_4011,B0510_5260,B0510_9417,B0510_4749,B0510_6301,B0510_3322,Novel01919,B0510_2833,Novel01061,B0510_9296,B0510_311,B0510_1216,Novel00567,B0510_1818,B0510_8991,B0510_4551,B0510_4736,B0510_950,B0510_4505,B0510_427,B0510_2433,Novel00949,B0510_5566,Novel01100,Novel00724,B0510_1638,B0510_7579,B0510_8…
GO:0006206	pyrimidine nucleobase metabolic process	biological_process	0.82271	1	1	1565	6	6066	0		1	B0510_2714
GO:0019856	pyrimidine nucleobase biosynthetic process	biological_process	0.82271	1	1	1565	6	6066	0		1	B0510_2714
GO:0046930	pore complex	cellular_component	0.82274	1	3	1565	17	6066	0		3	B0510_1314,B0510_3529,B0510_4040
GO:0015923	mannosidase activity	molecular_function	0.82585	1	3	1565	16	6066	3	B0510_7514,B0510_4541,B0510_4175	0
GO:0016646	oxidoreductase activity, acting on the CH-NH group of donors, NAD or NADP as acceptor	molecular_function	0.82594	1	2	1565	11	6066	0		2	B0510_2493,B0510_3131
GO:0009396	folic acid-containing compound biosynthetic process	biological_process	0.82602	1	2	1565	11	6066	0		2	B0510_2493,B0510_3447
GO:0009893	positive regulation of metabolic process	biological_process	0.82636	1	2	1565	11	6066	0		2	B0510_4477,Novel01136
GO:0031325	positive regulation of cellular metabolic process	biological_process	0.82636	1	2	1565	11	6066	0		2	B0510_4477,Novel01136
GO:0035821	modification of morphology or physiology of other organism	biological_process	0.82722	1	1	1565	6	6066	1	Novel00091	0
GO:0051817	modification of morphology or physiology of other organism involved in symbiotic interaction	biological_process	0.82722	1	1	1565	6	6066	1	Novel00091	0
GO:0019359	nicotinamide nucleotide biosynthetic process	biological_process	0.82729	1	2	1565	11	6066	2	B0510_2,B0510_4130	0
GO:0019363	pyridine nucleotide biosynthetic process	biological_process	0.82729	1	2	1565	11	6066	2	B0510_2,B0510_4130	0
GO:0015931	nucleobase-containing compound transport	biological_process	0.8274	1	2	1565	11	6066	0		2	Novel00174,B0510_314
GO:0008168	methyltransferase activity	molecular_function	0.82769	1	25	1565	111	6066	9	B0510_9805,B0510_8043,B0510_2221,Novel01740,B0510_776,B0510_7294,B0510_7161,B0510_4086,B0510_1589	16	B0510_6615,B0510_9357,B0510_7099,B0510_2959,B0510_4797,Novel00216,B0510_6260,B0510_6226,Novel00502,B0510_9987,Novel00524,B0510_6214,B0510_9716,B0510_6552,B0510_7030,B0510_2259
GO:0071941	nitrogen cycle metabolic process	biological_process	0.82883	1	1	1565	6	6066	0		1	Novel00797
GO:0016838	carbon-oxygen lyase activity, acting on phosphates	molecular_function	0.82903	1	1	1565	6	6066	0		1	B0510_9403
GO:0005088	Ras guanyl-nucleotide exchange factor activity	molecular_function	0.8323	1	1	1565	7	6066	1	B0510_1027	0
GO:0005089	Rho guanyl-nucleotide exchange factor activity	molecular_function	0.8323	1	1	1565	7	6066	1	B0510_1027	0
GO:0016020	membrane	cellular_component	0.83439	1	250	1565	1014	6066	167	B0510_6051,B0510_2371,B0510_3351,B0510_2467,B0510_9165,B0510_5158,B0510_2979,B0510_475,B0510_4409,B0510_9799,B0510_9449,B0510_9800,Novel00277,B0510_1330,Novel01375,B0510_6307,B0510_4912,B0510_7979,B0510_8472,B0510_6272,B0510_937,B0510_8489,B0510_215,B0510_8333,B0510_7066,B0510_2372,B0510_6194,B0510_4778,B0510_10229,B0510_7490,B0510_5305,B0510_6238,B0510_8774,B0510_9523,B0510_6776,Novel01758,Novel…	83	B0510_9711,B0510_3537,B0510_9038,B0510_8710,B0510_2714,B0510_6954,B0510_258,B0510_7560,Novel01109,B0510_5610,B0510_3434,B0510_8418,B0510_2655,B0510_1671,B0510_9815,B0510_7533,Novel01537,Novel00069,B0510_7598,B0510_1375,B0510_307,B0510_9851,Novel01055,B0510_5154,B0510_6607,B0510_7696,B0510_6730,Novel00433,B0510_797,B0510_8656,Novel00772,Novel00567,B0510_7693,B0510_1153,B0510_2576,B0510_8398,B0510_…
GO:0019220	regulation of phosphate metabolic process	biological_process	0.83546	1	7	1565	35	6066	4	B0510_225,B0510_4655,B0510_6333,B0510_6351	3	Novel01136,Novel01080,B0510_6219
GO:0051174	regulation of phosphorus metabolic process	biological_process	0.83546	1	7	1565	35	6066	4	B0510_6333,B0510_6351,B0510_225,B0510_4655	3	Novel01080,B0510_6219,Novel01136
GO:0030151	molybdenum ion binding	molecular_function	0.83677	1	1	1565	6	6066	1	Novel01362	0
GO:0016211	ammonia ligase activity	molecular_function	0.83749	1	1	1565	6	6066	0		1	Novel01541
GO:0016880	acid-ammonia (or amide) ligase activity	molecular_function	0.83749	1	1	1565	6	6066	0		1	Novel01541
GO:0016832	aldehyde-lyase activity	molecular_function	0.83757	1	1	1565	6	6066	0		1	B0510_1561
GO:0003746	translation elongation factor activity	molecular_function	0.83846	1	1	1565	6	6066	0		1	B0510_37
GO:0006721	terpenoid metabolic process	biological_process	0.83864	1	1	1565	6	6066	0		1	Novel01619
GO:0016114	terpenoid biosynthetic process	biological_process	0.83864	1	1	1565	6	6066	0		1	Novel01619
GO:0007275	multicellular organismal development	biological_process	0.83883	1	1	1565	6	6066	1	Novel01758	0
GO:0032559	adenyl ribonucleotide binding	molecular_function	0.84105	1	131	1565	562	6066	44	B0510_5904,B0510_500,B0510_6152,B0510_8396,B0510_9243,B0510_535,B0510_5927,B0510_4680,B0510_3852,B0510_2597,B0510_3244,B0510_1003,B0510_6289,B0510_5379,B0510_10360,B0510_9667,B0510_3611,B0510_8363,B0510_7582,B0510_7909,B0510_450,B0510_4002,B0510_6453,B0510_6053,B0510_8842,B0510_10119,B0510_937,B0510_739,B0510_7184,B0510_8518,B0510_5158,B0510_6083,B0510_8870,Novel01572,B0510_2454,B0510_1533,B0510_…	87	B0510_2050,Novel00392,B0510_2424,B0510_3233,B0510_6183,Novel01541,B0510_8407,Novel00665,B0510_6350,B0510_7703,B0510_908,B0510_3234,B0510_6396,B0510_7835,B0510_6914,B0510_2041,B0510_6901,B0510_1584,B0510_10237,B0510_8563,B0510_6849,Novel01388,Novel00367,B0510_3985,B0510_673,B0510_483,B0510_8470,Novel00034,B0510_5377,B0510_5894,B0510_10228,B0510_1905,B0510_9214,B0510_8533,B0510_10004,B0510_7546,Nov…
GO:0043565	sequence-specific DNA binding	molecular_function	0.84686	1	14	1565	66	6066	11	B0510_2808,B0510_410,B0510_656,B0510_5286,B0510_6415,Novel00723,B0510_664,B0510_3414,B0510_6180,B0510_469,Novel00664	3	B0510_10169,B0510_3555,Novel00623
GO:0007059	chromosome segregation	biological_process	0.8515	1	2	1565	12	6066	0		2	Novel01388,B0510_3233
GO:0051704	multi-organism process	biological_process	0.85368	1	6	1565	31	6066	5	Novel00429,B0510_9800,Novel00391,Novel01758,Novel00091	1	Novel00367
GO:0005681	spliceosomal complex	cellular_component	0.85685	1	1	1565	7	6066	0		1	B0510_3100
GO:0000280	nuclear division	biological_process	0.85708	1	2	1565	12	6066	0		2	B0510_3100,B0510_3321
GO:0007067	mitosis	biological_process	0.85708	1	2	1565	12	6066	0		2	B0510_3321,B0510_3100
GO:0000041	transition metal ion transport	biological_process	0.86021	1	3	1565	17	6066	1	B0510_6307	2	Novel01856,B0510_5154
GO:0009108	coenzyme biosynthetic process	biological_process	0.86195	1	10	1565	49	6066	2	B0510_2,B0510_4130	8	B0510_7956,B0510_4074,B0510_2919,B0510_2493,Novel00034,B0510_3447,B0510_7693,Novel00087
GO:0006760	folic acid-containing compound metabolic process	biological_process	0.86241	1	2	1565	12	6066	0		2	B0510_3447,B0510_2493
GO:0042559	pteridine-containing compound biosynthetic process	biological_process	0.86241	1	2	1565	12	6066	0		2	B0510_2493,B0510_3447
GO:0048518	positive regulation of biological process	biological_process	0.86268	1	2	1565	12	6066	0		2	Novel01136,B0510_4477
GO:0048522	positive regulation of cellular process	biological_process	0.86268	1	2	1565	12	6066	0		2	Novel01136,B0510_4477
GO:0044257	cellular protein catabolic process	biological_process	0.86276	1	10	1565	50	6066	1	B0510_6062	9	B0510_8540,B0510_804,Novel00712,B0510_4641,B0510_1278,B0510_1043,B0510_7517,Novel00658,B0510_2684
GO:0051603	proteolysis involved in cellular protein catabolic process	biological_process	0.86276	1	10	1565	50	6066	1	B0510_6062	9	B0510_8540,Novel00712,B0510_804,B0510_4641,B0510_1278,B0510_1043,B0510_7517,B0510_2684,Novel00658
GO:0051258	protein polymerization	biological_process	0.86352	1	2	1565	12	6066	0		2	Novel01056,Novel01067
GO:0071944	cell periphery	cellular_component	0.86557	1	7	1565	37	6066	5	Novel00590,Novel01375,Novel00543,Novel00391,B0510_9800	2	B0510_6421,B0510_2580
GO:0007166	cell surface receptor signaling pathway	biological_process	0.87113	1	5	1565	27	6066	1	B0510_4956	4	B0510_3393,Novel00681,Novel01047,Novel00567
GO:0019725	cellular homeostasis	biological_process	0.87257	1	5	1565	27	6066	1	B0510_1402	4	B0510_4729,B0510_7263,Novel00772,B0510_6385
GO:0008094	DNA-dependent ATPase activity	molecular_function	0.87582	1	2	1565	13	6066	0		2	B0510_2433,B0510_8268
GO:0000030	mannosyltransferase activity	molecular_function	0.87718	1	1	1565	7	6066	0		1	Novel01642
GO:0006888	ER to Golgi vesicle-mediated transport	biological_process	0.87792	1	1	1565	7	6066	0		1	Novel00941
GO:0005543	phospholipid binding	molecular_function	0.87943	1	8	1565	44	6066	8	B0510_7905,B0510_2391,B0510_650,B0510_1083,B0510_5584,B0510_8066,B0510_753,B0510_5231	0
GO:0006323	DNA packaging	biological_process	0.87948	1	3	1565	18	6066	1	B0510_3348	2	B0510_3321,B0510_3233
GO:0044403	symbiosis, encompassing mutualism through parasitism	biological_process	0.88049	1	3	1565	18	6066	3	Novel00391,Novel00091,Novel00429	0
GO:0044419	interspecies interaction between organisms	biological_process	0.88049	1	3	1565	18	6066	3	Novel00429,Novel00391,Novel00091	0
GO:0000394	RNA splicing, via endonucleolytic cleavage and ligation	biological_process	0.8808	1	1	1565	7	6066	0		1	B0510_9186
GO:0006388	tRNA splicing, via endonucleolytic cleavage and ligation	biological_process	0.8808	1	1	1565	7	6066	0		1	B0510_9186
GO:0009435	NAD biosynthetic process	biological_process	0.88119	1	1	1565	7	6066	1	B0510_2	0
GO:0019674	NAD metabolic process	biological_process	0.88119	1	1	1565	7	6066	1	B0510_2	0
GO:0003951	NAD+ kinase activity	molecular_function	0.88132	1	1	1565	7	6066	1	B0510_4130	0
GO:0016813	hydrolase activity, acting on carbon-nitrogen (but not peptide) bonds, in linear amidines	molecular_function	0.88134	1	1	1565	7	6066	1	B0510_4989	0
GO:0044265	cellular macromolecule catabolic process	biological_process	0.88503	1	11	1565	56	6066	2	B0510_6062,B0510_8433	9	B0510_1278,B0510_1043,B0510_7517,Novel00658,B0510_2684,B0510_8540,B0510_804,Novel00712,B0510_4641
GO:0005319	lipid transporter activity	molecular_function	0.8862	1	1	1565	8	6066	1	B0510_5158	0
GO:0015748	organophosphate ester transport	biological_process	0.8862	1	1	1565	8	6066	1	B0510_5158	0
GO:0031300	intrinsic to organelle membrane	cellular_component	0.88654	1	4	1565	23	6066	1	B0510_5902	3	Novel00069,B0510_2576,B0510_7678
GO:0008289	lipid binding	molecular_function	0.88782	1	9	1565	49	6066	9	Novel01680,B0510_753,B0510_5231,B0510_8066,B0510_2391,B0510_7905,B0510_650,B0510_1083,B0510_5584	0
GO:0045454	cell redox homeostasis	biological_process	0.88918	1	4	1565	23	6066	1	B0510_1402	3	B0510_7263,B0510_6385,B0510_4729
GO:0003676	nucleic acid binding	molecular_function	0.8924	1	194	1565	811	6066	60	B0510_1036,Novel01375,Novel00668,B0510_9129,B0510_6906,B0510_5286,B0510_4152,B0510_5200,Novel00664,Novel01689,B0510_8870,B0510_2783,B0510_7621,B0510_10327,B0510_6194,B0510_9164,B0510_7253,B0510_4383,B0510_410,B0510_469,B0510_2808,B0510_2562,B0510_232,B0510_10181,B0510_8433,B0510_6415,Novel00723,B0510_3990,B0510_8559,B0510_3498,B0510_6431,Novel01451,B0510_9371,B0510_656,B0510_8177,B0510_5086,B0510…	134	B0510_1007,Novel00171,B0510_7686,B0510_3199,B0510_7115,B0510_8262,B0510_3505,Novel00025,B0510_37,B0510_8103,Novel00623,B0510_9499,Novel00724,B0510_8238,B0510_7856,B0510_7838,B0510_3731,B0510_7359,B0510_3205,B0510_2433,B0510_1626,Novel00949,B0510_8003,B0510_9466,B0510_3473,Novel00967,B0510_6314,B0510_3469,B0510_473,B0510_3683,B0510_9296,B0510_311,B0510_8698,B0510_4141,B0510_1216,B0510_2189,B0510_7…
GO:0006333	chromatin assembly or disassembly	biological_process	0.89263	1	2	1565	13	6066	1	B0510_3348	1	B0510_6566
GO:0000160	phosphorelay signal transduction system	biological_process	0.89274	1	4	1565	26	6066	1	B0510_6289	3	B0510_4732,Novel00005,B0510_797
GO:1901068	guanosine-containing compound metabolic process	biological_process	0.89297	1	9	1565	47	6066	2	B0510_6351,B0510_8600	7	Novel01374,Novel01080,Novel01136,B0510_3165,Novel01067,B0510_4551,Novel01056
GO:0004386	helicase activity	molecular_function	0.89361	1	19	1565	96	6066	1	B0510_9667	18	B0510_7703,B0510_4749,B0510_4613,B0510_8268,B0510_4011,B0510_5894,B0510_5377,B0510_9469,B0510_9264,B0510_9296,B0510_1882,Novel00681,B0510_2433,B0510_8623,Novel01919,B0510_3985,B0510_10004,B0510_3020
GO:0044428	nuclear part	cellular_component	0.8939	1	26	1565	123	6066	1	Novel01901	25	B0510_1198,Novel01472,B0510_6159,B0510_3191,B0510_1988,B0510_314,Novel00447,B0510_1314,B0510_8698,B0510_3683,B0510_4040,B0510_4056,B0510_590,B0510_4011,B0510_1795,B0510_6804,B0510_2576,B0510_1138,B0510_3529,B0510_8778,B0510_4749,B0510_149,B0510_3411,B0510_644,B0510_3100
GO:0008092	cytoskeletal protein binding	molecular_function	0.89546	1	6	1565	34	6066	3	Novel01914,B0510_4520,B0510_6163	3	B0510_4896,B0510_7628,B0510_7833
GO:0008565	protein transporter activity	molecular_function	0.89728	1	4	1565	24	6066	0		4	B0510_1314,B0510_7696,B0510_4040,B0510_7876
GO:0000155	phosphorelay sensor kinase activity	molecular_function	0.89771	1	3	1565	21	6066	0		3	B0510_797,Novel00005,B0510_4732
GO:0004673	protein histidine kinase activity	molecular_function	0.89771	1	3	1565	21	6066	0		3	B0510_4732,Novel00005,B0510_797
GO:0016775	phosphotransferase activity, nitrogenous group as acceptor	molecular_function	0.89771	1	3	1565	21	6066	0		3	B0510_797,B0510_4732,Novel00005
GO:0022607	cellular component assembly	biological_process	0.90142	1	10	1565	52	6066	2	B0510_4520,B0510_3348	8	B0510_3895,Novel01056,B0510_5125,B0510_4850,B0510_708,Novel01067,Novel00797,B0510_9466
GO:0071702	organic substance transport	biological_process	0.90233	1	43	1565	195	6066	24	B0510_2176,B0510_5337,B0510_6063,B0510_10025,B0510_9630,B0510_7066,B0510_10359,B0510_5877,Novel01572,B0510_1074,B0510_9114,B0510_5326,B0510_8000,Novel00543,B0510_4068,B0510_5158,B0510_9912,B0510_9530,B0510_1939,B0510_8181,B0510_8600,B0510_7184,B0510_2121,B0510_8472	19	B0510_4879,B0510_190,Novel00968,B0510_9815,B0510_2849,Novel00174,B0510_314,B0510_9851,B0510_2836,B0510_4040,B0510_7696,B0510_6607,B0510_8710,B0510_3213,B0510_1314,Novel00567,Novel00005,B0510_5610,B0510_7876
GO:0046434	organophosphate catabolic process	biological_process	0.90598	1	11	1565	57	6066	5	B0510_4042,B0510_6351,B0510_7425,B0510_1061,B0510_8600	6	Novel01067,Novel01136,Novel01080,Novel01056,B0510_700,B0510_4551
GO:0006479	protein methylation	biological_process	0.90731	1	1	1565	8	6066	0		1	Novel00216
GO:0008213	protein alkylation	biological_process	0.90731	1	1	1565	8	6066	0		1	Novel00216
GO:0005085	guanyl-nucleotide exchange factor activity	molecular_function	0.90821	1	2	1565	16	6066	2	B0510_1027,B0510_1922	0
GO:0008171	O-methyltransferase activity	molecular_function	0.90921	1	4	1565	24	6066	4	B0510_1589,B0510_4086,B0510_7161,B0510_9805	0
GO:0070403	NAD+ binding	molecular_function	0.90962	1	1	1565	8	6066	1	B0510_8557	0
GO:0030119	AP-type membrane coat adaptor complex	cellular_component	0.91088	1	1	1565	8	6066	0		1	B0510_4879
GO:0030131	clathrin adaptor complex	cellular_component	0.91088	1	1	1565	8	6066	0		1	B0510_4879
GO:0048610	cellular process involved in reproduction	biological_process	0.91175	1	1	1565	8	6066	1	B0510_9800	0
GO:0071555	cell wall organization	biological_process	0.91223	1	1	1565	8	6066	1	Novel00590	0
GO:0006313	transposition, DNA-mediated	biological_process	0.91239	1	1	1565	8	6066	0		1	Novel01144
GO:0032196	transposition	biological_process	0.91239	1	1	1565	8	6066	0		1	Novel01144
GO:0004523	ribonuclease H activity	molecular_function	0.91251	1	1	1565	8	6066	0		1	B0510_2643
GO:0006869	lipid transport	biological_process	0.91277	1	1	1565	9	6066	1	B0510_5158	0
GO:0010876	lipid localization	biological_process	0.91277	1	1	1565	9	6066	1	B0510_5158	0
GO:0000003	reproduction	biological_process	0.91303	1	2	1565	14	6066	2	Novel01758,B0510_9800	0
GO:0042558	pteridine-containing compound metabolic process	biological_process	0.91509	1	2	1565	14	6066	0		2	B0510_2493,B0510_3447
GO:0004177	aminopeptidase activity	molecular_function	0.91513	1	2	1565	14	6066	1	B0510_2797	1	B0510_8546
GO:0046915	transition metal ion transmembrane transporter activity	molecular_function	0.91579	1	2	1565	14	6066	1	B0510_6307	1	B0510_5154
GO:0006886	intracellular protein transport	biological_process	0.92137	1	16	1565	82	6066	3	B0510_5326,B0510_9630,B0510_6063	13	B0510_7876,B0510_4040,Novel00567,Novel00005,B0510_1314,B0510_2836,B0510_9851,B0510_3213,B0510_9815,Novel00968,B0510_7696,B0510_190,B0510_4879
GO:0008194	UDP-glycosyltransferase activity	molecular_function	0.92168	1	2	1565	15	6066	2	B0510_6788,B0510_5549	0
GO:0016874	ligase activity	molecular_function	0.92599	1	32	1565	152	6066	9	B0510_8322,B0510_5921,B0510_5541,B0510_8959,B0510_4534,B0510_739,B0510_3244,B0510_1350,Novel01901	23	B0510_4605,B0510_427,B0510_6945,B0510_2919,B0510_2041,B0510_1818,Novel00034,B0510_3165,B0510_8470,B0510_950,B0510_8073,Novel01472,B0510_8314,Novel00665,B0510_7108,B0510_1823,Novel01109,Novel01541,B0510_9484,Novel00724,B0510_5566,B0510_6396,Novel01144
GO:0046039	GTP metabolic process	biological_process	0.92647	1	8	1565	45	6066	2	B0510_8600,B0510_6351	6	Novel01056,B0510_4551,Novel01067,Novel01136,Novel01080,Novel01374
GO:0044248	cellular catabolic process	biological_process	0.92692	1	37	1565	173	6066	19	B0510_4042,B0510_3937,B0510_1061,B0510_7425,B0510_6351,B0510_6062,Novel01573,B0510_8433,B0510_8600,B0510_7184,B0510_9003,B0510_3132,B0510_5326,B0510_8000,Novel01758,B0510_4068,B0510_2,B0510_3277,B0510_1	18	B0510_34,B0510_4641,Novel01067,B0510_2684,Novel01080,Novel01136,B0510_6226,Novel00712,Novel00174,B0510_8540,B0510_1278,B0510_1043,B0510_7517,B0510_7022,B0510_804,B0510_4551,Novel00658,Novel01056
GO:0006644	phospholipid metabolic process	biological_process	0.92721	1	9	1565	50	6066	4	Novel00826,B0510_7425,B0510_1061,B0510_4042	5	B0510_4289,B0510_5994,B0510_10169,B0510_4701,B0510_5843
GO:0004518	nuclease activity	molecular_function	0.9281	1	13	1565	69	6066	4	B0510_3990,B0510_8433,B0510_6906,B0510_31	9	B0510_1465,B0510_9186,B0510_4658,B0510_2643,B0510_3505,B0510_1898,B0510_7541,B0510_8540,B0510_7836
GO:0003684	damaged DNA binding	molecular_function	0.92995	1	2	1565	15	6066	2	B0510_7621,B0510_9768	0
GO:0000226	microtubule cytoskeleton organization	biological_process	0.93175	1	2	1565	15	6066	0		2	Novel01224,Novel01240
GO:0016569	covalent chromatin modification	biological_process	0.93189	1	1	1565	9	6066	0		1	B0510_4056
GO:0016570	histone modification	biological_process	0.93189	1	1	1565	9	6066	0		1	B0510_4056
GO:0034613	cellular protein localization	biological_process	0.93213	1	17	1565	88	6066	3	B0510_6063,B0510_9630,B0510_5326	14	B0510_9815,B0510_7696,Novel00968,B0510_4879,B0510_190,B0510_1314,B0510_2836,B0510_4040,B0510_7876,Novel00005,Novel00567,B0510_3434,B0510_3213,B0510_9851
GO:0070727	cellular macromolecule localization	biological_process	0.93213	1	17	1565	88	6066	3	B0510_6063,B0510_9630,B0510_5326	14	B0510_4879,B0510_190,Novel00968,B0510_7696,B0510_9815,B0510_3434,B0510_3213,B0510_9851,B0510_1314,B0510_2836,B0510_7876,B0510_4040,Novel00005,Novel00567
GO:0005777	peroxisome	cellular_component	0.93301	1	1	1565	9	6066	1	B0510_5902	0
GO:0042579	microbody	cellular_component	0.93301	1	1	1565	9	6066	1	B0510_5902	0
GO:0006825	copper ion transport	biological_process	0.93346	1	1	1565	9	6066	0		1	Novel01856
GO:0003954	NADH dehydrogenase activity	molecular_function	0.93538	1	1	1565	9	6066	0		1	Novel01390
GO:0008137	NADH dehydrogenase (ubiquinone) activity	molecular_function	0.93538	1	1	1565	9	6066	0		1	Novel01390
GO:0050136	NADH dehydrogenase (quinone) activity	molecular_function	0.93538	1	1	1565	9	6066	0		1	Novel01390
GO:0006771	riboflavin metabolic process	biological_process	0.93543	1	1	1565	9	6066	1	B0510_127	0
GO:0009231	riboflavin biosynthetic process	biological_process	0.93543	1	1	1565	9	6066	1	B0510_127	0
GO:0042726	flavin-containing compound metabolic process	biological_process	0.93543	1	1	1565	9	6066	1	B0510_127	0
GO:0042727	flavin-containing compound biosynthetic process	biological_process	0.93543	1	1	1565	9	6066	1	B0510_127	0
GO:0031090	organelle membrane	cellular_component	0.93657	1	25	1565	122	6066	4	B0510_944,B0510_5902,B0510_8000,B0510_4068	21	Novel00585,B0510_190,B0510_7847,B0510_6225,B0510_8029,B0510_9711,B0510_2576,Novel00561,B0510_7678,B0510_7693,B0510_1012,B0510_9821,B0510_9851,B0510_307,B0510_2836,Novel00069,B0510_1396,Novel01051,B0510_1375,B0510_10169,B0510_7876
GO:0051276	chromosome organization	biological_process	0.93841	1	6	1565	37	6066	1	B0510_3348	5	B0510_3233,B0510_4056,B0510_3321,B0510_6566,B0510_8407
GO:0032259	methylation	biological_process	0.93916	1	4	1565	27	6066	0		4	B0510_6214,Novel00216,B0510_6552,B0510_9716
GO:1901361	organic cyclic compound catabolic process	biological_process	0.94229	1	13	1565	70	6066	7	B0510_8600,B0510_8433,B0510_2,Novel01573,B0510_9003,B0510_3132,B0510_6351	6	Novel01056,B0510_4551,Novel01067,Novel01136,Novel01080,Novel00174
GO:0006950	response to stress	biological_process	0.9423	1	25	1565	124	6066	17	B0510_3506,Novel00809,B0510_7621,B0510_513,B0510_9799,Novel00598,B0510_4254,B0510_5517,B0510_3244,B0510_8870,B0510_1685,Novel00109,Novel00321,B0510_9768,B0510_6051,B0510_4996,B0510_3512	8	B0510_697,B0510_1465,B0510_1216,B0510_3233,Novel01823,B0510_3234,B0510_1511,Novel01863
GO:0016070	RNA metabolic process	biological_process	0.94509	1	144	1565	621	6066	52	B0510_1808,B0510_396,B0510_3414,B0510_2991,B0510_6947,B0510_4705,B0510_5367,B0510_664,B0510_651,B0510_8871,B0510_6027,B0510_3292,B0510_6289,B0510_6180,Novel01478,B0510_9074,B0510_7675,B0510_9462,B0510_548,B0510_7421,B0510_8391,B0510_277,B0510_4580,B0510_607,B0510_9129,B0510_5292,B0510_1036,Novel00664,B0510_5286,B0510_4316,B0510_10204,B0510_8705,Novel01758,Novel01689,B0510_7253,B0510_9164,B0510_86…	92	Novel00665,Novel00447,B0510_6396,B0510_8739,B0510_3654,B0510_466,B0510_1138,B0510_2259,B0510_1988,B0510_216,B0510_6065,B0510_2041,B0510_7138,B0510_2866,B0510_6190,B0510_4797,B0510_7477,Novel00034,B0510_3393,Novel01750,B0510_590,B0510_3411,Novel01889,B0510_9357,B0510_3068,Novel01619,B0510_4445,Novel01144,B0510_7836,B0510_8786,Novel00313,B0510_1198,B0510_3191,B0510_7489,B0510_7235,B0510_3555,B0510_…
GO:0009118	regulation of nucleoside metabolic process	biological_process	0.94546	1	3	1565	22	6066	1	B0510_6351	2	Novel01080,Novel01136
GO:0030811	regulation of nucleotide catabolic process	biological_process	0.94546	1	3	1565	22	6066	1	B0510_6351	2	Novel01136,Novel01080
GO:0033121	regulation of purine nucleotide catabolic process	biological_process	0.94546	1	3	1565	22	6066	1	B0510_6351	2	Novel01136,Novel01080
GO:0033124	regulation of GTP catabolic process	biological_process	0.94546	1	3	1565	22	6066	1	B0510_6351	2	Novel01136,Novel01080
GO:0043087	regulation of GTPase activity	biological_process	0.94546	1	3	1565	22	6066	1	B0510_6351	2	Novel01080,Novel01136
GO:1900542	regulation of purine nucleotide metabolic process	biological_process	0.94546	1	3	1565	22	6066	1	B0510_6351	2	Novel01136,Novel01080
GO:0042592	homeostatic process	biological_process	0.94583	1	5	1565	32	6066	1	B0510_1402	4	B0510_7263,Novel00772,B0510_6385,B0510_4729
GO:0071103	DNA conformation change	biological_process	0.94593	1	3	1565	22	6066	1	B0510_3348	2	B0510_3321,B0510_3233
GO:0015629	actin cytoskeleton	cellular_component	0.94744	1	1	1565	11	6066	0		1	B0510_354
GO:0030118	clathrin coat	cellular_component	0.94818	1	1	1565	10	6066	0		1	B0510_4879
GO:0009073	aromatic amino acid family biosynthetic process	biological_process	0.94947	1	1	1565	10	6066	0		1	B0510_1019
GO:0043414	macromolecule methylation	biological_process	0.95014	1	2	1565	17	6066	0		2	Novel00216,B0510_9716
GO:0046983	protein dimerization activity	molecular_function	0.95038	1	9	1565	52	6066	4	Novel00723,B0510_4494,Novel00664,B0510_10298	5	B0510_3445,B0510_4551,B0510_4589,B0510_7688,Novel00623
GO:0000785	chromatin	cellular_component	0.95244	1	1	1565	10	6066	1	B0510_3348	0
GO:0000786	nucleosome	cellular_component	0.95244	1	1	1565	10	6066	1	B0510_3348	0
GO:0032993	protein-DNA complex	cellular_component	0.95244	1	1	1565	10	6066	1	B0510_3348	0
GO:0046700	heterocycle catabolic process	biological_process	0.95399	1	12	1565	67	6066	7	B0510_8600,B0510_2,Novel01573,B0510_9003,B0510_3132,B0510_8433,B0510_6351	5	Novel01056,B0510_4551,Novel01136,Novel01067,Novel01080
GO:0016758	transferase activity, transferring hexosyl groups	molecular_function	0.95481	1	10	1565	59	6066	7	B0510_2391,Novel00924,B0510_6788,B0510_4061,Novel01656,B0510_5549,B0510_1421	3	Novel01642,Novel00585,B0510_1656
GO:0051336	regulation of hydrolase activity	biological_process	0.95638	1	3	1565	23	6066	1	B0510_6351	2	Novel01136,Novel01080
GO:0006140	regulation of nucleotide metabolic process	biological_process	0.95638	1	3	1565	23	6066	1	B0510_6351	2	Novel01136,Novel01080
GO:0006310	DNA recombination	biological_process	0.95676	1	3	1565	23	6066	1	B0510_3244	2	B0510_3233,Novel01144
GO:0048193	Golgi vesicle transport	biological_process	0.95834	1	2	1565	17	6066	0		2	B0510_3269,Novel00941
GO:0060589	nucleoside-triphosphatase regulator activity	molecular_function	0.95945	1	7	1565	47	6066	3	B0510_1027,B0510_6351,B0510_1922	4	Novel01136,B0510_2816,B0510_4589,Novel01080
GO:0006184	GTP catabolic process	biological_process	0.96026	1	7	1565	44	6066	2	B0510_8600,B0510_6351	5	Novel01067,Novel01056,Novel01136,Novel01080,B0510_4551
GO:1901069	guanosine-containing compound catabolic process	biological_process	0.96026	1	7	1565	44	6066	2	B0510_8600,B0510_6351	5	Novel01056,Novel01067,Novel01136,Novel01080,B0510_4551
GO:0006796	phosphate-containing compound metabolic process	biological_process	0.96054	1	80	1565	363	6066	29	B0510_6333,B0510_225,B0510_4680,B0510_4130,B0510_4107,B0510_1061,B0510_7425,B0510_6964,B0510_7184,B0510_8600,B0510_6351,B0510_9243,B0510_8396,B0510_4002,B0510_320,B0510_5011,B0510_1553,B0510_4655,B0510_2,B0510_1533,Novel00826,B0510_4042,Novel01607,Novel01138,B0510_8275,Novel01081,B0510_4672,B0510_7909,B0510_450	51	Novel01051,B0510_6914,B0510_1375,B0510_10169,B0510_8563,B0510_1584,B0510_4505,B0510_1979,B0510_8073,B0510_483,B0510_4551,Novel00034,B0510_5843,B0510_7709,B0510_4289,B0510_2050,B0510_2959,B0510_9299,B0510_7013,Novel00080,B0510_2714,B0510_5994,B0510_1849,Novel01136,Novel00502,B0510_7782,B0510_1053,B0510_3428,Novel01374,B0510_700,Novel01028,Novel01056,B0510_3165,B0510_8029,Novel01094,B0510_9831,B051…
GO:0016032	viral process	biological_process	0.96098	1	1	1565	11	6066	1	Novel00391	0
GO:0008276	protein methyltransferase activity	molecular_function	0.9619	1	1	1565	11	6066	0		1	Novel00216
GO:0000428	DNA-directed RNA polymerase complex	cellular_component	0.96192	1	1	1565	11	6066	0		1	B0510_8698
GO:0030880	RNA polymerase complex	cellular_component	0.96192	1	1	1565	11	6066	0		1	B0510_8698
GO:0055029	nuclear DNA-directed RNA polymerase complex	cellular_component	0.96192	1	1	1565	11	6066	0		1	B0510_8698
GO:0016043	cellular component organization	biological_process	0.96199	1	30	1565	150	6066	9	B0510_3348,Novel00590,B0510_4520,Novel01853,Novel01813,B0510_5326,Novel01914,B0510_5902,B0510_9800	21	B0510_7833,Novel00797,Novel01240,B0510_3321,B0510_5125,Novel01224,Novel01056,B0510_3895,B0510_3100,B0510_3434,B0510_9466,B0510_1115,Novel01067,B0510_9851,B0510_708,B0510_8407,B0510_6566,B0510_4850,B0510_4056,Novel00005,B0510_3233
GO:0006807	nitrogen compound metabolic process	biological_process	0.9624	1	278	1565	1167	6066	88	B0510_5292,B0510_6774,Novel00664,B0510_9629,B0510_8705,Novel01758,Novel01689,B0510_9164,B0510_6194,B0510_7233,B0510_4042,B0510_7224,Novel01921,B0510_410,B0510_10181,B0510_8433,B0510_5179,B0510_2808,B0510_3132,B0510_3498,B0510_4618,B0510_8559,Novel00723,B0510_6415,B0510_656,B0510_1808,B0510_5740,B0510_396,B0510_8600,B0510_4705,B0510_9768,B0510_664,B0510_651,B0510_8871,B0510_6027,B0510_6289,B0510_6…	190	B0510_7115,B0510_7013,B0510_10363,Novel00932,B0510_34,B0510_9426,Novel01109,B0510_2959,B0510_9299,B0510_3447,Novel00647,B0510_8238,Novel00724,B0510_7688,B0510_5566,B0510_2714,B0510_4477,Novel00113,B0510_1626,B0510_2433,B0510_1476,B0510_3731,B0510_5695,B0510_473,Novel01355,B0510_950,Novel01061,B0510_2085,B0510_8698,B0510_3683,B0510_2233,B0510_797,B0510_4011,B0510_9094,B0510_6301,B0510_697,B0510_46…
GO:0006793	phosphorus metabolic process	biological_process	0.96313	1	80	1565	364	6066	29	B0510_4655,B0510_1553,B0510_2,B0510_5011,B0510_4002,B0510_320,Novel01081,B0510_4672,Novel01138,B0510_8275,B0510_450,B0510_7909,Novel00826,B0510_1533,B0510_4042,Novel01607,B0510_6333,B0510_4107,B0510_4130,B0510_225,B0510_4680,B0510_8600,B0510_7184,B0510_8396,B0510_9243,B0510_6351,B0510_7425,B0510_1061,B0510_6964	51	B0510_700,Novel01056,Novel01028,B0510_4701,B0510_4595,Novel01094,B0510_9831,B0510_7091,B0510_6219,B0510_3165,B0510_8029,B0510_1053,B0510_7782,Novel01374,B0510_3428,B0510_5486,Novel00561,B0510_3322,Novel00972,Novel00433,Novel01080,Novel01390,B0510_9484,Novel01919,Novel00087,Novel01067,B0510_4551,B0510_483,B0510_8073,Novel00034,B0510_5843,B0510_7709,B0510_8563,B0510_1584,Novel01051,B0510_10169,B051…
GO:0043933	macromolecular complex subunit organization	biological_process	0.96353	1	9	1565	54	6066	1	B0510_3348	8	Novel01067,B0510_9466,Novel00797,B0510_3895,Novel01056,B0510_4850,B0510_5125,B0510_708
GO:0016655	oxidoreductase activity, acting on NAD(P)H, quinone or similar compound as acceptor	molecular_function	0.96401	1	1	1565	11	6066	0		1	Novel01390
GO:0030163	protein catabolic process	biological_process	0.9644	1	10	1565	60	6066	1	B0510_6062	9	B0510_804,Novel00712,B0510_4641,B0510_8540,B0510_7517,Novel00658,B0510_2684,B0510_1278,B0510_1043
GO:0005618	cell wall	cellular_component	0.96456	1	1	1565	11	6066	1	Novel00590	0
GO:0016757	transferase activity, transferring glycosyl groups	molecular_function	0.96504	1	15	1565	84	6066	10	B0510_6788,B0510_4061,B0510_705,B0510_1350,Novel00924,B0510_2391,B0510_8791,Novel01656,B0510_1421,B0510_5549	5	B0510_4535,Novel01642,B0510_3068,Novel00585,B0510_1656
GO:1901136	carbohydrate derivative catabolic process	biological_process	0.96735	1	9	1565	55	6066	3	B0510_6351,B0510_7233,B0510_8600	6	Novel01136,Novel01067,Novel01080,B0510_700,Novel01056,B0510_4551
GO:0071822	protein complex subunit organization	biological_process	0.96779	1	6	1565	40	6066	0		6	B0510_3895,Novel01056,Novel01067,B0510_5125,Novel00797,B0510_708
GO:1901360	organic cyclic compound metabolic process	biological_process	0.96854	1	245	1565	1040	6066	82	B0510_2,B0510_656,B0510_6617,B0510_8177,B0510_9003,B0510_3132,B0510_8559,B0510_3498,B0510_6415,Novel00723,Novel01573,B0510_8433,B0510_10181,Novel01138,B0510_9049,B0510_2808,B0510_5179,B0510_469,B0510_410,Novel01921,B0510_4383,B0510_8617,B0510_9164,B0510_7253,B0510_6194,B0510_10327,Novel00745,B0510_7621,B0510_6370,B0510_4107,B0510_8705,Novel01689,B0510_8870,Novel01758,Novel00664,B0510_5286,B0510_1…	163	Novel01487,Novel01582,B0510_3165,B0510_8029,B0510_7999,B0510_1838,Novel01094,B0510_9831,B0510_777,B0510_4595,B0510_7256,B0510_5215,B0510_6926,B0510_5727,B0510_164,Novel01056,B0510_3321,B0510_149,B0510_9716,B0510_6552,B0510_697,Novel00174,B0510_4605,B0510_1465,B0510_2493,B0510_2236,B0510_3420,B0510_4011,B0510_797,Novel00433,B0510_3042,B0510_9094,B0510_6301,B0510_8409,B0510_4298,B0510_7373,Novel010…
GO:0022402	cell cycle process	biological_process	0.96923	1	4	1565	30	6066	1	B0510_3751	3	B0510_3321,B0510_3233,B0510_3100
GO:0017076	purine nucleotide binding	molecular_function	0.96937	1	145	1565	653	6066	47	B0510_7654,B0510_5011,B0510_6188,B0510_6889,B0510_1533,B0510_1250,B0510_1096,B0510_2539,B0510_7778,B0510_4948,B0510_6083,B0510_8870,Novel01572,B0510_2454,B0510_10119,B0510_937,B0510_5657,B0510_739,B0510_7184,B0510_8518,B0510_5158,B0510_4002,B0510_6453,B0510_6053,B0510_8842,B0510_1003,B0510_3244,B0510_6289,B0510_5379,B0510_10360,B0510_9667,B0510_3611,B0510_8363,B0510_7582,B0510_7909,B0510_450,B051…	98	B0510_7782,B0510_7628,B0510_9983,B0510_3020,B0510_4605,B0510_3428,Novel01056,B0510_3165,B0510_9469,B0510_9264,B0510_1216,Novel00567,B0510_9296,B0510_311,Novel01061,B0510_2833,Novel01047,Novel01919,B0510_3322,B0510_4749,B0510_6301,B0510_9417,B0510_5260,B0510_797,B0510_4011,Novel00949,B0510_2433,B0510_427,B0510_4505,B0510_950,B0510_4551,B0510_4736,B0510_8991,B0510_1818,Novel01109,B0510_8554,B0510_8…
GO:0006511	ubiquitin-dependent protein catabolic process	biological_process	0.96978	1	6	1565	41	6066	1	B0510_6062	5	B0510_8540,B0510_804,B0510_7517,B0510_4641,B0510_2684
GO:0019941	modification-dependent protein catabolic process	biological_process	0.96978	1	6	1565	41	6066	1	B0510_6062	5	B0510_8540,B0510_7517,B0510_804,B0510_2684,B0510_4641
GO:0043632	modification-dependent macromolecule catabolic process	biological_process	0.96978	1	6	1565	41	6066	1	B0510_6062	5	B0510_4641,B0510_2684,B0510_804,B0510_7517,B0510_8540
GO:0003779	actin binding	molecular_function	0.9698	1	3	1565	25	6066	2	Novel01914,B0510_6163	1	B0510_7833
GO:0030659	cytoplasmic vesicle membrane	cellular_component	0.96995	1	1	1565	12	6066	1	B0510_8000	0
GO:0044433	cytoplasmic vesicle part	cellular_component	0.96995	1	1	1565	12	6066	1	B0510_8000	0
GO:0035639	purine ribonucleoside triphosphate binding	molecular_function	0.9701	1	142	1565	641	6066	46	B0510_3611,B0510_9667,B0510_7909,B0510_7582,B0510_8363,B0510_450,B0510_1003,B0510_3244,B0510_6289,B0510_10360,B0510_5379,B0510_8842,B0510_4002,B0510_6453,B0510_6053,B0510_8600,B0510_8396,B0510_9243,B0510_6152,B0510_500,B0510_5904,B0510_3852,B0510_2597,B0510_5927,B0510_535,B0510_4680,B0510_1096,B0510_7778,B0510_2539,B0510_1533,B0510_1250,B0510_7654,B0510_5011,B0510_6188,B0510_7184,B0510_8518,B0510…	96	Novel01144,B0510_4613,B0510_8268,B0510_1905,B0510_10228,B0510_10004,B0510_8533,Novel01067,B0510_9214,B0510_7546,Novel00968,B0510_354,B0510_8059,B0510_7091,B0510_2580,B0510_7956,B0510_1882,B0510_2612,Novel01374,B0510_8623,B0510_908,B0510_7703,B0510_6396,B0510_3234,B0510_7835,Novel01541,B0510_3233,B0510_6183,B0510_2424,Novel00392,B0510_2050,B0510_8407,Novel00665,B0510_6350,B0510_483,Novel00034,B051…
GO:0008654	phospholipid biosynthetic process	biological_process	0.97207	1	4	1565	30	6066	1	Novel00826	3	B0510_4701,B0510_10169,B0510_5843
GO:0051301	cell division	biological_process	0.97249	1	1	1565	12	6066	0		1	Novel01388
GO:0043169	cation binding	molecular_function	0.97328	1	232	1565	992	6066	162	B0510_6152,B0510_2584,B0510_877,B0510_9870,B0510_8449,B0510_4573,Novel00969,B0510_5735,B0510_5718,B0510_4539,B0510_7591,B0510_1808,B0510_1524,B0510_722,B0510_1056,B0510_5086,B0510_4248,B0510_3920,B0510_8974,B0510_651,B0510_4705,B0510_4574,B0510_5367,B0510_549,B0510_7514,Novel00946,B0510_9793,B0510_2009,B0510_6947,B0510_4030,B0510_5969,B0510_2991,B0510_6365,B0510_9923,B0510_9462,Novel01070,B0510_3…	70	B0510_8866,B0510_2769,Novel01660,B0510_7079,B0510_9394,B0510_7553,Novel01037,B0510_6717,B0510_6245,Novel01750,B0510_8470,Novel00034,B0510_2643,B0510_5027,B0510_3538,B0510_8037,B0510_2898,Novel01684,B0510_6065,B0510_9764,B0510_2889,B0510_5486,Novel00972,B0510_4273,Novel01472,B0510_4033,B0510_534,Novel01512,B0510_7091,Novel01856,Novel00052,B0510_3555,Novel00101,Novel00998,Novel01828,B0510_3768,Nove…
GO:0046907	intracellular transport	biological_process	0.97334	1	18	1565	100	6066	3	B0510_6063,B0510_9630,B0510_5326	15	B0510_9815,Novel00968,B0510_7696,B0510_4879,B0510_190,B0510_3269,B0510_2836,B0510_1314,Novel00567,Novel00005,B0510_4040,B0510_7876,Novel00941,B0510_3213,B0510_9851
GO:0006996	organelle organization	biological_process	0.97344	1	17	1565	95	6066	3	B0510_3348,B0510_5902,B0510_5326	14	B0510_3321,Novel01224,B0510_3100,B0510_7833,Novel01240,B0510_8407,B0510_4850,B0510_6566,B0510_4056,Novel00005,B0510_3233,B0510_1115,B0510_9466,B0510_9851
GO:0005096	GTPase activator activity	molecular_function	0.97405	1	3	1565	26	6066	1	B0510_6351	2	Novel01080,Novel01136
GO:0006334	nucleosome assembly	biological_process	0.97416	1	1	1565	12	6066	1	B0510_3348	0
GO:0031497	chromatin assembly	biological_process	0.97416	1	1	1565	12	6066	1	B0510_3348	0
GO:0034728	nucleosome organization	biological_process	0.97416	1	1	1565	12	6066	1	B0510_3348	0
GO:0065004	protein-DNA complex assembly	biological_process	0.97416	1	1	1565	12	6066	1	B0510_3348	0
GO:0071824	protein-DNA complex subunit organization	biological_process	0.97416	1	1	1565	12	6066	1	B0510_3348	0
GO:0046872	metal ion binding	molecular_function	0.97484	1	231	1565	989	6066	161	B0510_9870,B0510_877,B0510_2584,B0510_6152,B0510_5718,B0510_5735,Novel00969,B0510_4573,B0510_8449,B0510_7591,B0510_1808,B0510_4539,B0510_8974,B0510_3920,B0510_4248,B0510_5086,B0510_722,B0510_1056,B0510_1524,B0510_5367,B0510_4705,B0510_4574,B0510_651,B0510_7514,B0510_549,B0510_2009,B0510_9793,Novel00946,B0510_5969,B0510_2991,B0510_4030,B0510_6947,B0510_3660,B0510_9462,Novel01070,B0510_6365,B0510_9…	70	B0510_9394,B0510_7079,Novel01660,B0510_2769,B0510_8866,B0510_7553,Novel01037,Novel00034,B0510_8470,Novel01750,B0510_6245,B0510_6717,B0510_3538,B0510_5027,B0510_2643,B0510_8037,B0510_6065,Novel01684,B0510_2898,B0510_2889,B0510_9764,Novel00972,B0510_5486,Novel01472,B0510_4033,B0510_534,B0510_4273,Novel01512,Novel00052,B0510_7091,Novel01856,B0510_3555,Novel01828,Novel00998,Novel00101,B0510_3768,B051…
GO:0000278	mitotic cell cycle	biological_process	0.97498	1	2	1565	19	6066	0		2	B0510_3100,B0510_3321
GO:0001883	purine nucleoside binding	molecular_function	0.9756	1	143	1565	649	6066	47	B0510_2539,B0510_7778,B0510_1096,B0510_1250,B0510_1533,B0510_6889,B0510_6188,B0510_5011,B0510_7654,B0510_5158,B0510_8518,B0510_7184,B0510_5657,B0510_937,B0510_739,B0510_10119,B0510_2454,Novel01572,B0510_8870,B0510_6083,B0510_4948,B0510_450,B0510_7582,B0510_8363,B0510_7909,B0510_9667,B0510_3611,B0510_5379,B0510_10360,B0510_6289,B0510_3244,B0510_1003,B0510_8842,B0510_6053,B0510_6453,B0510_4002,B051…	96	B0510_5260,B0510_4011,B0510_797,B0510_9417,B0510_6301,B0510_4749,B0510_3322,B0510_2833,Novel01919,Novel01061,B0510_9296,B0510_311,Novel00567,B0510_1216,B0510_9264,B0510_9469,B0510_3165,Novel01056,B0510_4605,B0510_3428,B0510_9983,B0510_3020,B0510_7628,B0510_7782,Novel00724,B0510_5566,Novel01100,B0510_1638,B0510_37,B0510_7579,B0510_8314,B0510_8554,Novel01109,B0510_8991,B0510_1818,B0510_4736,B0510_4…
GO:0032549	ribonucleoside binding	molecular_function	0.9756	1	143	1565	649	6066	47	Novel01572,B0510_4948,B0510_6083,B0510_8870,B0510_2454,B0510_739,B0510_937,B0510_5657,B0510_10119,B0510_5158,B0510_7184,B0510_8518,B0510_6188,B0510_7654,B0510_5011,B0510_6889,B0510_1533,B0510_1250,B0510_7778,B0510_2539,B0510_1096,B0510_4680,B0510_535,B0510_5927,B0510_2597,B0510_3852,B0510_5904,B0510_8396,B0510_9243,B0510_500,B0510_6152,B0510_8600,B0510_6453,B0510_6053,B0510_4002,B0510_8842,B0510_…	96	B0510_427,B0510_4505,B0510_2433,Novel00949,B0510_1818,B0510_8991,B0510_950,B0510_4736,B0510_4551,B0510_8554,B0510_8314,Novel01109,Novel01100,B0510_5566,Novel00724,B0510_7579,B0510_37,B0510_1638,B0510_3020,B0510_9983,B0510_3428,B0510_4605,B0510_7782,B0510_7628,B0510_3165,B0510_9469,B0510_9264,Novel01056,Novel01061,Novel01919,B0510_2833,B0510_1216,Novel00567,B0510_9296,B0510_311,B0510_9417,B0510_79…
GO:0032550	purine ribonucleoside binding	molecular_function	0.9756	1	143	1565	649	6066	47	B0510_7778,B0510_2539,B0510_1096,B0510_1533,B0510_1250,B0510_6889,B0510_6188,B0510_7654,B0510_5011,B0510_5158,B0510_7184,B0510_8518,B0510_739,B0510_937,B0510_5657,B0510_10119,B0510_2454,Novel01572,B0510_4948,B0510_6083,B0510_8870,B0510_7909,B0510_8363,B0510_7582,B0510_450,B0510_3611,B0510_9667,B0510_6289,B0510_10360,B0510_5379,B0510_1003,B0510_3244,B0510_8842,B0510_6453,B0510_6053,B0510_4002,B051…	96	B0510_9417,B0510_797,B0510_4011,B0510_5260,B0510_3322,B0510_4749,B0510_6301,Novel01061,Novel01919,B0510_2833,B0510_1216,Novel00567,B0510_9296,B0510_311,B0510_3165,B0510_9469,B0510_9264,Novel01056,B0510_9983,B0510_3020,B0510_3428,B0510_4605,B0510_7782,B0510_7628,B0510_5566,Novel01100,Novel00724,B0510_7579,B0510_37,B0510_1638,B0510_8554,B0510_8314,Novel01109,B0510_1818,B0510_8991,B0510_950,B0510_47…
GO:0032555	purine ribonucleotide binding	molecular_function	0.9756	1	143	1565	649	6066	47	B0510_10119,B0510_739,B0510_937,B0510_5657,B0510_7184,B0510_8518,B0510_5158,B0510_4948,B0510_6083,B0510_8870,Novel01572,B0510_2454,B0510_1533,B0510_1250,B0510_1096,B0510_7778,B0510_2539,B0510_7654,B0510_5011,B0510_6188,B0510_6889,B0510_5904,B0510_8600,B0510_9243,B0510_8396,B0510_500,B0510_6152,B0510_535,B0510_5927,B0510_4680,B0510_3852,B0510_2597,B0510_3244,B0510_1003,B0510_6289,B0510_10360,B0510…	96	Novel01109,B0510_8554,B0510_8314,B0510_7579,B0510_37,B0510_1638,Novel01100,B0510_5566,Novel00724,B0510_2433,Novel00949,B0510_427,B0510_4505,B0510_950,B0510_4736,B0510_4551,B0510_1818,B0510_8991,B0510_1216,Novel00567,B0510_9296,B0510_311,Novel01061,Novel01919,B0510_2833,B0510_3322,B0510_4749,B0510_6301,B0510_9417,B0510_797,B0510_4011,B0510_5260,B0510_7782,B0510_7628,B0510_3020,B0510_9983,B0510_342…
GO:0032553	ribonucleotide binding	molecular_function	0.97577	1	152	1565	686	6066	55	B0510_6152,B0510_5875,B0510_500,B0510_8396,B0510_9243,B0510_8600,B0510_5904,B0510_9590,B0510_2597,B0510_3852,B0510_8871,B0510_10242,B0510_4680,B0510_5927,B0510_535,B0510_7582,B0510_8363,B0510_7909,B0510_450,B0510_9667,B0510_3926,B0510_3611,B0510_6289,B0510_5379,B0510_7472,B0510_10360,B0510_1003,B0510_3244,B0510_9368,B0510_8842,B0510_6453,B0510_6053,B0510_4002,B0510_5158,B0510_7184,B0510_8518,B051…	97	B0510_6396,B0510_3234,B0510_7835,B0510_7703,B0510_908,B0510_9041,B0510_6350,B0510_2424,B0510_2050,Novel00392,Novel01541,B0510_3233,B0510_6183,Novel00665,B0510_8407,Novel00034,B0510_5377,B0510_8470,B0510_5894,B0510_483,B0510_6849,Novel01388,B0510_4690,B0510_673,B0510_3985,Novel00367,B0510_2849,B0510_6421,B0510_6914,B0510_2041,B0510_10237,B0510_6901,B0510_1584,Novel00681,B0510_8563,Novel01144,B0510…
GO:0004221	ubiquitin thiolesterase activity	molecular_function	0.9761	1	2	1565	20	6066	1	B0510_6062	1	B0510_8540
GO:0030695	GTPase regulator activity	molecular_function	0.97637	1	6	1565	45	6066	3	B0510_1922,B0510_6351,B0510_1027	3	Novel01080,B0510_2816,Novel01136
GO:0019439	aromatic compound catabolic process	biological_process	0.97662	1	11	1565	67	6066	5	B0510_8600,B0510_8433,B0510_2,Novel01573,B0510_6351	6	Novel01056,B0510_4551,Novel01067,Novel01136,Novel01080,Novel00174
GO:0001882	nucleoside binding	molecular_function	0.97675	1	143	1565	650	6066	47	B0510_1533,B0510_1250,B0510_1096,B0510_7778,B0510_2539,B0510_7654,B0510_5011,B0510_6188,B0510_6889,B0510_10119,B0510_739,B0510_937,B0510_5657,B0510_7184,B0510_8518,B0510_5158,B0510_4948,B0510_6083,B0510_8870,Novel01572,B0510_2454,B0510_3244,B0510_1003,B0510_6289,B0510_10360,B0510_5379,B0510_3611,B0510_9667,B0510_7909,B0510_8363,B0510_7582,B0510_450,B0510_4002,B0510_6453,B0510_6053,B0510_8842,B051…	96	B0510_1216,Novel00567,B0510_9296,B0510_311,Novel01061,Novel01919,B0510_2833,B0510_3322,B0510_4749,B0510_6301,B0510_9417,B0510_797,B0510_4011,B0510_5260,B0510_7782,B0510_7628,B0510_3020,B0510_9983,B0510_3428,B0510_4605,Novel01056,B0510_3165,B0510_9469,B0510_9264,Novel01109,B0510_8554,B0510_8314,B0510_7579,B0510_37,B0510_1638,B0510_5566,Novel01100,Novel00724,B0510_2433,Novel00949,B0510_427,B0510_45…
GO:0012506	vesicle membrane	cellular_component	0.97785	1	1	1565	13	6066	1	B0510_8000	0
GO:0005097	Rab GTPase activator activity	molecular_function	0.97857	1	1	1565	13	6066	1	B0510_6351	0
GO:0032313	regulation of Rab GTPase activity	biological_process	0.97857	1	1	1565	13	6066	1	B0510_6351	0
GO:0032482	Rab protein signal transduction	biological_process	0.97857	1	1	1565	13	6066	1	B0510_6351	0
GO:0032483	regulation of Rab protein signal transduction	biological_process	0.97857	1	1	1565	13	6066	1	B0510_6351	0
GO:0006289	nucleotide-excision repair	biological_process	0.97993	1	1	1565	13	6066	1	B0510_7621	0
GO:0006152	purine nucleoside catabolic process	biological_process	0.98021	1	7	1565	48	6066	2	B0510_6351,B0510_8600	5	Novel01136,Novel01056,Novel01067,B0510_4551,Novel01080
GO:0009143	nucleoside triphosphate catabolic process	biological_process	0.98021	1	7	1565	48	6066	2	B0510_8600,B0510_6351	5	Novel01067,Novel01056,Novel01136,Novel01080,B0510_4551
GO:0009146	purine nucleoside triphosphate catabolic process	biological_process	0.98021	1	7	1565	48	6066	2	B0510_8600,B0510_6351	5	Novel01056,Novel01067,Novel01136,Novel01080,B0510_4551
GO:0009203	ribonucleoside triphosphate catabolic process	biological_process	0.98021	1	7	1565	48	6066	2	B0510_6351,B0510_8600	5	Novel01136,Novel01056,Novel01067,B0510_4551,Novel01080
GO:0009207	purine ribonucleoside triphosphate catabolic process	biological_process	0.98021	1	7	1565	48	6066	2	B0510_8600,B0510_6351	5	Novel01080,B0510_4551,Novel01056,Novel01067,Novel01136
GO:0046130	purine ribonucleoside catabolic process	biological_process	0.98021	1	7	1565	48	6066	2	B0510_6351,B0510_8600	5	Novel01136,Novel01056,Novel01067,B0510_4551,Novel01080
GO:0043167	ion binding	molecular_function	0.98041	1	442	1565	1855	6066	253	B0510_5367,B0510_3776,B0510_3852,B0510_7514,B0510_9793,B0510_4680,B0510_1083,B0510_6947,B0510_4030,B0510_5927,B0510_2991,B0510_500,B0510_2584,B0510_8396,Novel00969,B0510_4539,B0510_5904,B0510_1524,B0510_5086,B0510_4248,B0510_8974,B0510_277,B0510_8842,B0510_10163,B0510_8391,B0510_607,B0510_5345,B0510_2891,B0510_9443,B0510_7585,B0510_8116,B0510_6453,B0510_10026,B0510_6283,B0510_548,B0510_7421,B0510…	189	B0510_5894,B0510_8470,B0510_2643,B0510_5027,B0510_3538,B0510_483,B0510_4690,B0510_3985,Novel00367,B0510_2849,B0510_8037,B0510_3939,Novel01388,B0510_7477,B0510_6901,Novel00681,B0510_6421,B0510_6065,B0510_8866,B0510_2769,B0510_7835,B0510_3234,B0510_1849,B0510_7703,Novel01037,B0510_9041,Novel00392,B0510_2050,B0510_3233,B0510_2580,Novel01856,B0510_8059,B0510_354,B0510_2452,Novel00101,B0510_2612,B0510…
GO:0016310	phosphorylation	biological_process	0.981	1	28	1565	149	6066	13	B0510_1533,B0510_4002,B0510_6333,B0510_5011,Novel01607,B0510_4680,B0510_225,B0510_4655,B0510_7184,B0510_7909,B0510_450,B0510_9243,B0510_8396	15	B0510_6914,B0510_4289,B0510_7782,B0510_1584,Novel01390,B0510_8563,B0510_4505,B0510_3428,Novel01919,Novel01374,Novel01028,B0510_5994,B0510_483,B0510_3322,B0510_6219
GO:0038023	signaling receptor activity	molecular_function	0.98146	1	3	1565	29	6066	0		3	B0510_797,B0510_4732,Novel00005
GO:0005783	endoplasmic reticulum	cellular_component	0.9817	1	9	1565	58	6066	2	B0510_4668,Novel01068	7	Novel00585,B0510_9821,B0510_307,B0510_6385,B0510_6206,B0510_3765,B0510_10169
GO:0000156	phosphorelay response regulator activity	molecular_function	0.98182	1	2	1565	23	6066	1	B0510_6289	1	B0510_797
GO:0031329	regulation of cellular catabolic process	biological_process	0.98267	1	3	1565	27	6066	1	B0510_6351	2	Novel01136,Novel01080
GO:0003924	GTPase activity	molecular_function	0.98316	1	9	1565	59	6066	3	B0510_5657,B0510_4948,B0510_8600	6	Novel01067,Novel01388,Novel01919,B0510_37,Novel01056,B0510_4551
GO:0016023	cytoplasmic membrane-bounded vesicle	cellular_component	0.98351	1	1	1565	14	6066	1	B0510_8000	0
GO:0031410	cytoplasmic vesicle	cellular_component	0.98351	1	1	1565	14	6066	1	B0510_8000	0
GO:0006195	purine nucleotide catabolic process	biological_process	0.98354	1	7	1565	49	6066	2	B0510_8600,B0510_6351	5	Novel01080,B0510_4551,Novel01056,Novel01067,Novel01136
GO:0009154	purine ribonucleotide catabolic process	biological_process	0.98354	1	7	1565	49	6066	2	B0510_8600,B0510_6351	5	Novel01080,B0510_4551,Novel01056,Novel01067,Novel01136
GO:0009261	ribonucleotide catabolic process	biological_process	0.98354	1	7	1565	49	6066	2	B0510_8600,B0510_6351	5	Novel01080,B0510_4551,Novel01067,Novel01056,Novel01136
GO:0009164	nucleoside catabolic process	biological_process	0.98354	1	7	1565	49	6066	2	B0510_6351,B0510_8600	5	B0510_4551,Novel01080,Novel01136,Novel01056,Novel01067
GO:0042454	ribonucleoside catabolic process	biological_process	0.98354	1	7	1565	49	6066	2	B0510_8600,B0510_6351	5	Novel01080,B0510_4551,Novel01067,Novel01056,Novel01136
GO:1901658	glycosyl compound catabolic process	biological_process	0.98354	1	7	1565	49	6066	2	B0510_8600,B0510_6351	5	Novel01056,Novel01067,Novel01136,Novel01080,B0510_4551
GO:0016881	acid-amino acid ligase activity	molecular_function	0.98386	1	7	1565	50	6066	2	B0510_1350,Novel01901	5	B0510_2919,B0510_6945,Novel01472,Novel00034,B0510_1823
GO:0044431	Golgi apparatus part	cellular_component	0.98396	1	2	1565	21	6066	1	B0510_944	1	B0510_3269
GO:0001071	nucleic acid binding transcription factor activity	molecular_function	0.98421	1	45	1565	224	6066	37	B0510_6180,Novel01478,B0510_469,B0510_6027,B0510_3292,B0510_1808,B0510_1036,B0510_410,B0510_7675,B0510_3414,B0510_9462,Novel00664,B0510_10181,B0510_396,B0510_4316,B0510_5179,B0510_2808,B0510_10204,B0510_5286,B0510_9049,B0510_3498,B0510_548,B0510_7421,B0510_8705,Novel00723,B0510_6415,B0510_277,B0510_664,B0510_651,B0510_4705,B0510_5367,B0510_10327,B0510_607,B0510_6617,B0510_8177,B0510_8617,B0510_656	8	Novel00623,Novel00647,B0510_8238,B0510_8409,Novel00313,Novel00113,B0510_6065,B0510_3555
GO:0003700	sequence-specific DNA binding transcription factor activity	molecular_function	0.98421	1	45	1565	224	6066	37	B0510_8177,B0510_6617,B0510_656,B0510_8617,B0510_10327,B0510_607,B0510_4705,B0510_5367,B0510_277,B0510_651,B0510_664,Novel00723,B0510_8705,B0510_6415,B0510_7421,B0510_548,B0510_3498,B0510_9049,B0510_5286,B0510_5179,B0510_4316,B0510_10204,B0510_2808,B0510_396,Novel00664,B0510_10181,B0510_3414,B0510_9462,B0510_1036,B0510_7675,B0510_410,B0510_6027,B0510_469,B0510_1808,B0510_3292,B0510_6180,Novel01478	8	B0510_3555,B0510_6065,Novel00113,Novel00313,B0510_8409,Novel00647,B0510_8238,Novel00623
GO:0004527	exonuclease activity	molecular_function	0.98435	1	1	1565	14	6066	0		1	B0510_8540
GO:0005654	nucleoplasm	cellular_component	0.98438	1	5	1565	39	6066	0		5	Novel00447,B0510_8698,B0510_1198,B0510_3683,B0510_6159
GO:1901362	organic cyclic compound biosynthetic process	biological_process	0.98468	1	134	1565	602	6066	58	B0510_9129,B0510_127,B0510_5292,B0510_1036,Novel00664,B0510_5286,B0510_4316,B0510_10204,B0510_6370,B0510_8705,Novel01689,B0510_7253,B0510_9164,B0510_8617,B0510_10327,Novel00745,B0510_6194,B0510_469,Novel01921,B0510_410,B0510_10181,B0510_9049,B0510_5179,B0510_2808,B0510_3498,Novel00723,B0510_6415,B0510_2,B0510_8177,B0510_6617,B0510_656,B0510_1808,B0510_5740,B0510_396,B0510_3414,B0510_4130,B0510_29…	76	B0510_9426,B0510_2959,B0510_9299,Novel00647,B0510_3447,B0510_7856,B0510_8238,Novel01136,Novel00724,Novel00623,B0510_2714,B0510_4477,B0510_8003,Novel00113,Novel00949,B0510_1375,B0510_3445,B0510_5695,B0510_473,B0510_7030,B0510_7373,B0510_1746,Novel00087,B0510_8698,B0510_6206,Novel00433,B0510_797,B0510_9094,B0510_8409,B0510_2493,B0510_1838,B0510_7999,B0510_8029,B0510_3165,Novel01487,B0510_4595,Novel…
GO:0008104	protein localization	biological_process	0.9851	1	22	1565	123	6066	7	B0510_5326,B0510_8000,B0510_4068,B0510_6063,B0510_9630,B0510_8600,B0510_7184	15	B0510_3213,B0510_3434,B0510_2849,B0510_9851,B0510_1314,B0510_2836,B0510_4040,B0510_7876,Novel00005,Novel00567,B0510_4879,B0510_190,B0510_9815,Novel00968,B0510_7696
GO:0030312	external encapsulating structure	cellular_component	0.98581	1	1	1565	14	6066	1	Novel00590	0
GO:0033036	macromolecule localization	biological_process	0.98604	1	25	1565	138	6066	8	B0510_5326,B0510_8000,B0510_4068,B0510_5158,B0510_6063,B0510_9630,B0510_8600,B0510_7184	17	B0510_3213,B0510_3434,Novel00174,B0510_2849,B0510_9851,B0510_314,B0510_1314,B0510_2836,B0510_4040,B0510_7876,Novel00005,Novel00567,B0510_4879,B0510_190,B0510_9815,Novel00968,B0510_7696
GO:0015031	protein transport	biological_process	0.98613	1	21	1565	119	6066	7	B0510_8000,B0510_4068,B0510_5326,B0510_8600,B0510_7184,B0510_6063,B0510_9630	14	B0510_2836,B0510_1314,Novel00005,Novel00567,B0510_4040,B0510_7876,B0510_2849,B0510_3213,B0510_9851,B0510_9815,B0510_7696,Novel00968,B0510_4879,B0510_190
GO:0045184	establishment of protein localization	biological_process	0.98613	1	21	1565	119	6066	7	B0510_8000,B0510_4068,B0510_5326,B0510_8600,B0510_7184,B0510_6063,B0510_9630	14	B0510_2836,B0510_1314,Novel00567,Novel00005,B0510_7876,B0510_4040,B0510_2849,B0510_3213,B0510_9851,B0510_9815,Novel00968,B0510_7696,B0510_4879,B0510_190
GO:0006259	DNA metabolic process	biological_process	0.98623	1	32	1565	170	6066	8	B0510_4383,B0510_9768,B0510_8870,B0510_7621,B0510_8559,B0510_3348,B0510_8433,B0510_3244	24	B0510_5727,B0510_6926,B0510_3321,B0510_6717,B0510_1465,B0510_1626,Novel00949,B0510_7235,B0510_2612,B0510_697,B0510_673,Novel00313,B0510_6301,B0510_3234,Novel01144,Novel00057,B0510_7835,B0510_1055,B0510_3233,B0510_1216,B0510_10228,B0510_1905,B0510_311,B0510_9214
GO:0072523	purine-containing compound catabolic process	biological_process	0.98634	1	7	1565	50	6066	2	B0510_8600,B0510_6351	5	Novel01067,Novel01056,Novel01136,Novel01080,B0510_4551
GO:0004871	signal transducer activity	molecular_function	0.98693	1	8	1565	58	6066	1	B0510_6289	7	B0510_3393,Novel01047,B0510_797,Novel00567,Novel00005,B0510_4732,Novel00681
GO:0060089	molecular transducer activity	molecular_function	0.98693	1	8	1565	58	6066	1	B0510_6289	7	Novel00681,Novel00005,Novel00567,B0510_4732,B0510_797,Novel01047,B0510_3393
GO:0007010	cytoskeleton organization	biological_process	0.98718	1	3	1565	28	6066	0		3	B0510_7833,Novel01240,Novel01224
GO:0005099	Ras GTPase activator activity	molecular_function	0.98741	1	1	1565	15	6066	1	B0510_6351	0
GO:0035091	phosphatidylinositol binding	molecular_function	0.98742	1	1	1565	15	6066	1	B0510_8066	0
GO:0006325	chromatin organization	biological_process	0.98752	1	3	1565	28	6066	1	B0510_3348	2	B0510_4056,B0510_6566
GO:0044270	cellular nitrogen compound catabolic process	biological_process	0.98772	1	10	1565	66	6066	5	B0510_8600,B0510_6351,B0510_8433,Novel01573,B0510_2	5	B0510_4551,Novel01056,Novel01080,Novel01067,Novel01136
GO:0031982	vesicle	cellular_component	0.98785	1	1	1565	15	6066	1	B0510_8000	0
GO:0031988	membrane-bounded vesicle	cellular_component	0.98785	1	1	1565	15	6066	1	B0510_8000	0
GO:0000139	Golgi membrane	cellular_component	0.98804	1	1	1565	15	6066	1	B0510_944	0
GO:0043234	protein complex	cellular_component	0.98825	1	59	1565	291	6066	5	Novel01901,B0510_6596,Novel00876,Novel01375,Novel01362	54	B0510_3529,Novel01224,Novel00561,Novel00433,B0510_3269,Novel01240,B0510_6633,B0510_3234,Novel00712,B0510_1314,Novel00447,B0510_8698,B0510_3683,B0510_1905,B0510_7876,B0510_2684,B0510_1055,Novel00005,Novel01472,B0510_34,B0510_6350,Novel01067,B0510_4641,B0510_7013,B0510_2655,B0510_354,Novel00658,Novel01056,B0510_3895,Novel00337,B0510_700,B0510_9815,B0510_2580,B0510_8991,Novel01094,B0510_4879,B0510_8…
GO:0016568	chromatin modification	biological_process	0.98856	1	1	1565	15	6066	0		1	B0510_4056
GO:0009166	nucleotide catabolic process	biological_process	0.98869	1	7	1565	51	6066	2	B0510_6351,B0510_8600	5	B0510_4551,Novel01080,Novel01136,Novel01067,Novel01056
GO:1901292	nucleoside phosphate catabolic process	biological_process	0.98869	1	7	1565	51	6066	2	B0510_6351,B0510_8600	5	B0510_4551,Novel01080,Novel01136,Novel01056,Novel01067
GO:0004674	protein serine/threonine kinase activity	molecular_function	0.98898	1	14	1565	89	6066	6	B0510_450,B0510_9243,B0510_4680,B0510_7909,B0510_5011,B0510_7184	8	B0510_4505,B0510_3428,B0510_1584,B0510_8563,B0510_6914,B0510_7782,B0510_483,B0510_3322
GO:0032502	developmental process	biological_process	0.98961	1	1	1565	15	6066	1	Novel01758	0
GO:0008047	enzyme activator activity	molecular_function	0.98986	1	3	1565	30	6066	1	B0510_6351	2	Novel01080,Novel01136
GO:0006725	cellular aromatic compound metabolic process	biological_process	0.99025	1	232	1565	1012	6066	76	B0510_1036,B0510_5292,B0510_9129,B0510_10204,B0510_4316,B0510_5286,Novel00664,Novel01689,B0510_8870,Novel01758,B0510_8705,B0510_4107,B0510_3721,B0510_7621,B0510_10327,B0510_6194,B0510_9164,B0510_8617,B0510_7253,B0510_4383,B0510_410,Novel01921,B0510_469,B0510_2808,B0510_5179,Novel01138,B0510_9049,Novel01573,B0510_10181,B0510_8433,B0510_6415,Novel00723,B0510_8559,B0510_3498,B0510_656,B0510_6617,B05…	156	B0510_5018,B0510_2959,B0510_9299,Novel01109,B0510_8314,B0510_9426,Novel00080,B0510_7013,B0510_7115,B0510_3505,B0510_8262,B0510_9186,B0510_2714,Novel00623,B0510_5566,Novel00724,B0510_8238,Novel00217,Novel01136,Novel00647,B0510_3447,B0510_7856,B0510_3731,B0510_3445,B0510_1476,B0510_2433,Novel00949,B0510_1626,B0510_1375,B0510_8003,Novel00113,B0510_1979,B0510_4477,B0510_427,B0510_4551,B0510_950,B0510…
GO:0000981	sequence-specific DNA binding RNA polymerase II transcription factor activity	molecular_function	0.99038	1	28	1565	153	6066	25	B0510_277,B0510_9462,B0510_651,B0510_4705,B0510_10181,B0510_5367,B0510_10327,B0510_4316,B0510_5179,B0510_607,B0510_10204,B0510_6617,B0510_8177,B0510_9049,B0510_8617,B0510_3498,Novel01478,B0510_6027,B0510_3292,B0510_1808,B0510_548,B0510_7421,B0510_1036,B0510_7675,B0510_8705	3	B0510_8238,B0510_8409,B0510_6065
GO:0005794	Golgi apparatus	cellular_component	0.99039	1	2	1565	23	6066	1	B0510_944	1	B0510_3269
GO:0065008	regulation of biological quality	biological_process	0.99103	1	6	1565	47	6066	2	B0510_1402,Novel00091	4	B0510_4729,B0510_7263,B0510_6385,Novel00772
GO:0009894	regulation of catabolic process	biological_process	0.99132	1	3	1565	30	6066	1	B0510_6351	2	Novel01080,Novel01136
GO:0046483	heterocycle metabolic process	biological_process	0.99132	1	230	1565	1006	6066	73	B0510_9129,B0510_1036,B0510_5292,B0510_127,Novel00664,B0510_4316,B0510_10204,B0510_5286,B0510_4107,B0510_7621,Novel01758,Novel01689,B0510_8870,B0510_8705,B0510_4383,B0510_6194,B0510_10327,B0510_7253,B0510_8617,B0510_9164,B0510_469,Novel01921,B0510_410,B0510_8433,B0510_10181,Novel01573,B0510_5179,B0510_2808,B0510_9049,Novel01138,B0510_3498,B0510_8559,B0510_9003,B0510_3132,Novel00723,B0510_6415,B05…	157	Novel00080,B0510_9426,B0510_8314,B0510_7115,B0510_7013,B0510_9299,B0510_2959,B0510_5018,Novel01109,Novel00724,B0510_5566,Novel00623,B0510_7856,B0510_3447,Novel00647,Novel01136,B0510_8238,Novel00217,B0510_8262,B0510_3505,B0510_2714,B0510_9186,B0510_1979,B0510_8003,Novel00113,B0510_427,B0510_4477,B0510_1476,B0510_3445,B0510_3731,B0510_1375,Novel00949,B0510_1626,B0510_2433,B0510_1818,B0510_473,B0510…
GO:0034655	nucleobase-containing compound catabolic process	biological_process	0.9916	1	8	1565	58	6066	3	B0510_8433,B0510_6351,B0510_8600	5	Novel01136,Novel01067,Novel01080,Novel01056,B0510_4551
GO:0006352	DNA-dependent transcription, initiation	biological_process	0.99228	1	1	1565	16	6066	0		1	B0510_3445
GO:0004872	receptor activity	molecular_function	0.99288	1	3	1565	33	6066	0		3	B0510_4732,Novel00005,B0510_797
GO:0046488	phosphatidylinositol metabolic process	biological_process	0.99308	1	3	1565	31	6066	0		3	B0510_5994,B0510_4289,B0510_10169
GO:0016790	thiolester hydrolase activity	molecular_function	0.9936	1	2	1565	25	6066	1	B0510_6062	1	B0510_8540
GO:0034641	cellular nitrogen compound metabolic process	biological_process	0.99374	1	234	1565	1028	6066	76	B0510_410,Novel01921,B0510_4042,B0510_469,Novel01138,B0510_9049,B0510_2808,B0510_5179,Novel01573,B0510_10181,B0510_8433,B0510_6415,Novel00723,B0510_8559,B0510_3498,B0510_4618,B0510_656,B0510_8177,B0510_6617,B0510_2,B0510_5292,B0510_127,B0510_6774,B0510_1036,B0510_9129,B0510_5286,B0510_10204,B0510_4316,B0510_9629,Novel00664,B0510_8705,B0510_8870,Novel01689,Novel01758,B0510_7621,B0510_4107,B0510_91…	158	B0510_1216,B0510_3683,B0510_311,B0510_8698,Novel01061,B0510_6159,Novel00087,B0510_1746,B0510_9094,B0510_3042,B0510_8409,B0510_6301,B0510_4298,B0510_3420,B0510_2236,Novel00433,B0510_797,B0510_4011,B0510_1465,B0510_2493,B0510_697,B0510_4605,B0510_6926,B0510_5215,Novel01056,B0510_164,B0510_5727,B0510_9716,B0510_149,B0510_3321,B0510_6552,Novel01582,B0510_3165,Novel01487,B0510_7999,B0510_1838,B0510_80…
GO:0006139	nucleobase-containing compound metabolic process	biological_process	0.99392	1	211	1565	936	6066	68	B0510_6027,B0510_3292,B0510_6289,B0510_6180,Novel01478,B0510_9074,B0510_3244,B0510_7675,B0510_9462,Novel01081,B0510_548,B0510_7421,B0510_8391,B0510_277,B0510_4580,B0510_1553,B0510_607,B0510_1808,B0510_396,B0510_3414,B0510_6351,B0510_8600,B0510_3348,B0510_4130,B0510_2991,B0510_6947,B0510_4705,B0510_9768,B0510_5367,B0510_664,B0510_651,B0510_8871,B0510_469,Novel01921,B0510_410,B0510_10181,B0510_8433…	143	B0510_9214,Novel01067,Novel01889,B0510_9357,B0510_3068,Novel01619,B0510_9484,B0510_1055,B0510_10228,B0510_4445,B0510_1905,Novel00057,Novel01144,Novel01080,B0510_8268,B0510_7836,B0510_8786,Novel00561,B0510_5486,Novel00313,Novel01374,B0510_1198,B0510_3191,B0510_7489,B0510_7956,B0510_7235,B0510_2612,B0510_1053,B0510_7091,B0510_3555,B0510_14,Novel00968,B0510_4658,B0510_6804,B0510_8778,B0510_3233,Nove…
GO:0030117	membrane coat	cellular_component	0.99421	1	2	1565	25	6066	0		2	B0510_4879,B0510_9815
GO:0048475	coated membrane	cellular_component	0.99421	1	2	1565	25	6066	0		2	B0510_4879,B0510_9815
GO:0000775	chromosome, centromeric region	cellular_component	0.99424	1	1	1565	17	6066	1	Novel01689	0
GO:0006506	GPI anchor biosynthetic process	biological_process	0.99427	1	1	1565	17	6066	0		1	B0510_10169
GO:0006661	phosphatidylinositol biosynthetic process	biological_process	0.99427	1	1	1565	17	6066	0		1	B0510_10169
GO:0019001	guanyl nucleotide binding	molecular_function	0.99429	1	16	1565	100	6066	3	B0510_5657,B0510_4948,B0510_8600	13	B0510_9983,Novel01388,Novel01067,Novel01919,B0510_2849,Novel01047,B0510_4690,Novel00567,B0510_6421,Novel00681,B0510_2580,Novel01056,B0510_37
GO:0019438	aromatic compound biosynthetic process	biological_process	0.99432	1	121	1565	563	6066	52	B0510_6947,Novel01689,B0510_8705,B0510_2991,B0510_4130,B0510_10327,B0510_6194,B0510_7253,B0510_9164,B0510_8617,B0510_8871,B0510_664,B0510_651,B0510_4705,B0510_5367,B0510_1036,B0510_5292,B0510_9129,B0510_1808,B0510_4316,B0510_10204,B0510_5286,B0510_3414,Novel00664,B0510_396,B0510_548,B0510_7421,Novel00723,B0510_6415,B0510_3498,B0510_607,B0510_8177,B0510_6617,B0510_656,B0510_277,B0510_2,B0510_8391,…	69	B0510_6190,B0510_7138,B0510_2866,B0510_3445,Novel00949,B0510_1375,Novel01051,B0510_6065,B0510_8003,Novel00113,B0510_3939,B0510_4477,B0510_8073,B0510_3393,Novel01750,B0510_5695,B0510_473,Novel00034,Novel00447,Novel00665,B0510_2959,B0510_9299,B0510_313,B0510_8594,B0510_9426,B0510_1849,B0510_2714,B0510_466,Novel00724,Novel00502,Novel00623,Novel00647,B0510_3447,B0510_7856,B0510_8238,Novel01136,B0510_…
GO:0006650	glycerophospholipid metabolic process	biological_process	0.99452	1	3	1565	32	6066	0		3	B0510_5994,B0510_10169,B0510_4289
GO:0046486	glycerolipid metabolic process	biological_process	0.99452	1	3	1565	32	6066	0		3	B0510_4289,B0510_5994,B0510_10169
GO:0051649	establishment of localization in cell	biological_process	0.99479	1	18	1565	112	6066	3	B0510_5326,B0510_9630,B0510_6063	15	B0510_9851,B0510_3213,Novel00941,B0510_4040,B0510_7876,Novel00567,Novel00005,B0510_1314,B0510_2836,B0510_3269,B0510_190,B0510_4879,B0510_9815,Novel00968,B0510_7696
GO:0001076	RNA polymerase II transcription factor binding transcription factor activity	molecular_function	0.99503	1	1	1565	18	6066	0		1	Novel00447
GO:0001104	RNA polymerase II transcription cofactor activity	molecular_function	0.99503	1	1	1565	18	6066	0		1	Novel00447
GO:0016592	mediator complex	cellular_component	0.99503	1	1	1565	18	6066	0		1	Novel00447
GO:0018130	heterocycle biosynthetic process	biological_process	0.99521	1	125	1565	582	6066	54	B0510_5367,B0510_4705,B0510_664,B0510_651,B0510_9164,B0510_8871,B0510_8617,B0510_7253,B0510_10327,B0510_6194,B0510_4130,B0510_2991,B0510_8705,Novel01689,B0510_6947,Novel00664,B0510_396,B0510_3414,B0510_5286,B0510_10204,B0510_4316,B0510_1808,B0510_5740,B0510_9129,B0510_127,B0510_5292,B0510_1036,B0510_2,B0510_8391,B0510_277,B0510_656,B0510_8177,B0510_6617,B0510_607,B0510_3498,B0510_6415,Novel00723,…	71	Novel00034,B0510_5695,B0510_473,Novel01750,B0510_3393,B0510_8073,B0510_4477,B0510_3939,Novel00113,B0510_8003,Novel01051,B0510_6065,Novel00949,B0510_1375,B0510_7138,B0510_2866,B0510_6190,B0510_3445,B0510_8238,Novel01136,B0510_3447,Novel00647,B0510_7856,Novel00623,Novel00502,Novel00724,B0510_466,B0510_2714,B0510_1849,B0510_9041,B0510_9426,B0510_8594,B0510_313,B0510_2959,Novel00665,Novel00447,B0510_…
GO:0051641	cellular localization	biological_process	0.99542	1	19	1565	118	6066	3	B0510_6063,B0510_9630,B0510_5326	16	B0510_7696,Novel00968,B0510_9815,B0510_4879,B0510_190,B0510_3269,B0510_2836,B0510_1314,Novel00567,Novel00005,B0510_4040,B0510_7876,Novel00941,B0510_3434,B0510_3213,B0510_9851
GO:0090304	nucleic acid metabolic process	biological_process	0.99571	1	171	1565	778	6066	60	B0510_3292,B0510_6289,B0510_6027,Novel01478,B0510_6180,B0510_9074,B0510_3244,B0510_7675,B0510_9462,B0510_548,B0510_7421,B0510_8391,B0510_4580,B0510_277,B0510_607,B0510_1808,B0510_396,B0510_3414,B0510_3348,B0510_2991,B0510_6947,B0510_9768,B0510_5367,B0510_4705,B0510_664,B0510_651,B0510_8871,B0510_469,B0510_410,Novel01921,B0510_10181,B0510_8433,B0510_9049,B0510_2808,B0510_5179,B0510_8559,B0510_3498…	111	Novel01889,B0510_9214,B0510_3068,B0510_9357,B0510_1055,Novel01619,B0510_4445,B0510_1905,B0510_10228,Novel00057,Novel01144,B0510_7836,B0510_8786,Novel00313,B0510_1198,B0510_3191,B0510_7235,B0510_7489,B0510_2612,B0510_14,Novel00968,B0510_3555,B0510_4658,B0510_6804,B0510_8778,B0510_3233,Novel00665,Novel00447,B0510_3654,B0510_3234,B0510_8739,B0510_6396,B0510_7835,B0510_466,B0510_1138,B0510_2259,B0510…
GO:0045017	glycerolipid biosynthetic process	biological_process	0.99571	1	1	1565	18	6066	0		1	B0510_10169
GO:0046474	glycerophospholipid biosynthetic process	biological_process	0.99571	1	1	1565	18	6066	0		1	B0510_10169
GO:0005525	GTP binding	molecular_function	0.99572	1	15	1565	97	6066	3	B0510_5657,B0510_4948,B0510_8600	12	Novel01067,Novel01388,B0510_9983,B0510_2580,B0510_4690,Novel01919,B0510_2849,B0510_6421,Novel01056,B0510_37,Novel00567,Novel00681
GO:0032561	guanyl ribonucleotide binding	molecular_function	0.99572	1	15	1565	97	6066	3	B0510_8600,B0510_4948,B0510_5657	12	Novel00681,Novel01056,B0510_37,B0510_6421,Novel00567,B0510_4690,B0510_2580,Novel01919,B0510_2849,Novel01067,Novel01388,B0510_9983
GO:0003677	DNA binding	molecular_function	0.99575	1	93	1565	453	6066	46	B0510_548,Novel00723,B0510_6415,B0510_3498,B0510_9277,B0510_8024,B0510_6431,B0510_607,B0510_8177,B0510_656,B0510_277,B0510_8391,B0510_410,B0510_3244,B0510_9074,B0510_6180,B0510_469,B0510_6489,B0510_2562,B0510_2808,B0510_4692,B0510_9667,B0510_10181,B0510_2783,B0510_6947,Novel01689,B0510_8870,B0510_2991,B0510_7621,B0510_10327,B0510_4784,B0510_6194,B0510_7253,B0510_9164,B0510_664,B0510_9768,B0510_10…	47	B0510_2612,B0510_1465,B0510_3555,B0510_164,B0510_5727,Novel00968,B0510_1838,B0510_9264,B0510_10228,B0510_8698,B0510_4141,B0510_311,B0510_1216,B0510_1055,B0510_646,B0510_9214,B0510_8409,B0510_6301,B0510_8786,B0510_8268,Novel01144,B0510_7138,B0510_6190,B0510_3214,B0510_3731,B0510_1626,Novel00949,B0510_10169,B0510_2433,Novel00367,B0510_8003,B0510_3985,B0510_673,Novel01388,B0510_6717,Novel01750,B0510…
GO:0006497	protein lipidation	biological_process	0.99578	1	1	1565	18	6066	0		1	B0510_10169
GO:0042158	lipoprotein biosynthetic process	biological_process	0.99578	1	1	1565	18	6066	0		1	B0510_10169
GO:0009247	glycolipid biosynthetic process	biological_process	0.99578	1	1	1565	18	6066	0		1	B0510_10169
GO:0046467	membrane lipid biosynthetic process	biological_process	0.99578	1	1	1565	18	6066	0		1	B0510_10169
GO:0009966	regulation of signal transduction	biological_process	0.99582	1	5	1565	48	6066	4	B0510_6351,B0510_1922,B0510_4956,B0510_1027	1	B0510_3393
GO:0010646	regulation of cell communication	biological_process	0.99582	1	5	1565	48	6066	4	B0510_6351,B0510_4956,B0510_1922,B0510_1027	1	B0510_3393
GO:0023051	regulation of signaling	biological_process	0.99582	1	5	1565	48	6066	4	B0510_6351,B0510_4956,B0510_1922,B0510_1027	1	B0510_3393
GO:0048583	regulation of response to stimulus	biological_process	0.99582	1	5	1565	48	6066	4	B0510_1027,B0510_4956,B0510_1922,B0510_6351	1	B0510_3393
GO:0034654	nucleobase-containing compound biosynthetic process	biological_process	0.99589	1	108	1565	513	6066	52	B0510_9049,B0510_5179,B0510_2808,B0510_10181,B0510_9462,B0510_9074,Novel01921,B0510_410,B0510_7675,B0510_469,B0510_6027,B0510_3292,B0510_6289,B0510_6180,Novel01478,B0510_8177,B0510_6617,B0510_656,B0510_607,B0510_2,B0510_8391,B0510_277,Novel00723,B0510_6415,B0510_548,B0510_7421,B0510_3498,B0510_5286,B0510_4316,B0510_10204,Novel00664,B0510_396,B0510_3414,B0510_5292,B0510_1036,B0510_1808,B0510_9129,…	56	B0510_8786,Novel00561,B0510_5486,B0510_8409,Novel00313,Novel00433,B0510_797,B0510_9484,B0510_8698,B0510_3068,B0510_3555,B0510_164,B0510_6926,Novel00968,B0510_5215,B0510_1838,B0510_8029,B0510_3165,Novel01487,B0510_4595,Novel01094,B0510_7091,B0510_7956,B0510_7235,Novel01374,B0510_2714,B0510_466,B0510_1849,Novel00647,B0510_7856,B0510_8238,Novel01136,Novel00724,Novel00502,Novel00623,B0510_9299,Novel0…
GO:0005083	small GTPase regulator activity	molecular_function	0.9959	1	3	1565	35	6066	2	B0510_1027,B0510_6351	1	B0510_2816
GO:0030234	enzyme regulator activity	molecular_function	0.99607	1	8	1565	65	6066	3	B0510_1027,B0510_1922,B0510_6351	5	B0510_1055,B0510_2816,Novel01136,Novel01080,B0510_4589
GO:0006643	membrane lipid metabolic process	biological_process	0.9961	1	2	1565	26	6066	1	B0510_4042	1	B0510_10169
GO:0016740	transferase activity	molecular_function	0.99621	1	166	1565	761	6066	72	B0510_10120,B0510_1533,B0510_2842,B0510_9805,B0510_9153,B0510_776,Novel01656,B0510_5011,B0510_5760,B0510_4618,B0510_8083,B0510_8559,B0510_8076,B0510_8012,B0510_2391,B0510_2634,Novel01740,B0510_2112,B0510_1454,B0510_7184,B0510_10118,B0510_9629,B0510_415,B0510_1088,Novel00347,B0510_4383,B0510_2221,B0510_3813,B0510_8791,B0510_5324,B0510_1451,Novel00580,B0510_4086,B0510_883,B0510_450,B0510_1350,B0510…	94	B0510_8698,Novel00567,B0510_7984,Novel01444,Novel01919,B0510_2085,Novel01061,B0510_6214,B0510_2195,B0510_3042,B0510_3322,B0510_9987,B0510_797,B0510_7567,B0510_7782,B0510_9832,B0510_3428,Novel00771,B0510_6552,B0510_2124,B0510_9716,Novel00981,B0510_164,B0510_5215,B0510_6926,B0510_9685,B0510_1838,B0510_2959,B0510_7099,B0510_10275,B0510_4543,Novel00957,Novel00005,B0510_5863,Novel00080,Novel00932,B051…
GO:0032318	regulation of Ras GTPase activity	biological_process	0.99649	1	1	1565	19	6066	1	B0510_6351	0
GO:0007265	Ras protein signal transduction	biological_process	0.99688	1	2	1565	29	6066	2	B0510_6351,B0510_1027	0
GO:0046578	regulation of Ras protein signal transduction	biological_process	0.99688	1	2	1565	29	6066	2	B0510_1027,B0510_6351	0
GO:0005789	endoplasmic reticulum membrane	cellular_component	0.99764	1	4	1565	41	6066	0		4	Novel00585,B0510_9821,B0510_307,B0510_10169
GO:0042175	nuclear outer membrane-endoplasmic reticulum membrane network	cellular_component	0.99764	1	4	1565	41	6066	0		4	Novel00585,B0510_9821,B0510_307,B0510_10169
GO:0042157	lipoprotein metabolic process	biological_process	0.99771	1	1	1565	20	6066	0		1	B0510_10169
GO:0060255	regulation of macromolecule metabolic process	biological_process	0.99778	1	71	1565	362	6066	45	B0510_277,B0510_607,B0510_656,B0510_4655,B0510_8177,B0510_6617,B0510_3498,B0510_548,B0510_7421,B0510_6415,Novel00723,B0510_9462,B0510_10181,B0510_2808,B0510_5179,B0510_9049,Novel01478,B0510_6180,B0510_3292,B0510_6289,B0510_469,B0510_6027,B0510_410,B0510_7675,Novel01921,B0510_664,B0510_651,B0510_5367,B0510_4705,B0510_10327,B0510_8871,B0510_8617,B0510_225,B0510_6333,Novel01689,B0510_8705,B0510_3414…	26	B0510_6219,Novel01487,Novel00968,B0510_3555,B0510_797,B0510_8409,Novel00313,B0510_1055,B0510_3393,B0510_5695,B0510_473,Novel00113,B0510_4477,B0510_389,B0510_3445,B0510_3205,B0510_6065,Novel00949,Novel00623,Novel00724,B0510_8238,Novel01136,Novel00647,B0510_9426,Novel00447,Novel00665
GO:0009889	regulation of biosynthetic process	biological_process	0.99786	1	66	1565	340	6066	42	B0510_5286,B0510_4316,B0510_10204,Novel00664,B0510_396,B0510_3414,B0510_5292,B0510_1036,B0510_1808,B0510_8871,B0510_8617,B0510_10327,B0510_4705,B0510_5367,B0510_664,B0510_651,B0510_8705,Novel01689,B0510_9049,B0510_5179,B0510_2808,B0510_10181,B0510_9462,Novel01921,B0510_410,B0510_7675,B0510_469,B0510_6027,B0510_3292,B0510_6289,B0510_6180,Novel01478,B0510_6617,B0510_8177,B0510_656,B0510_607,B0510_2…	24	Novel00647,B0510_8238,Novel01136,Novel00724,Novel00623,Novel00447,Novel00665,B0510_9426,B0510_5695,B0510_473,B0510_3393,Novel00949,B0510_3205,B0510_6065,B0510_3445,B0510_4477,Novel00113,B0510_8409,Novel00313,B0510_797,B0510_1055,B0510_3555,Novel00968,Novel01487
GO:0010556	regulation of macromolecule biosynthetic process	biological_process	0.99786	1	66	1565	340	6066	42	B0510_8705,Novel01689,B0510_8871,B0510_8617,B0510_10327,B0510_5367,B0510_4705,B0510_651,B0510_664,B0510_5292,B0510_1036,B0510_1808,B0510_5286,B0510_10204,B0510_4316,B0510_396,Novel00664,B0510_3414,B0510_6415,Novel00723,B0510_7421,B0510_548,B0510_3498,B0510_656,B0510_8177,B0510_6617,B0510_607,B0510_277,B0510_7675,B0510_410,Novel01921,B0510_6289,B0510_3292,B0510_6027,B0510_469,Novel01478,B0510_6180…	24	B0510_6065,B0510_3205,Novel00949,B0510_3445,B0510_4477,Novel00113,B0510_473,B0510_5695,B0510_3393,Novel00447,Novel00665,B0510_9426,Novel01136,B0510_8238,Novel00647,Novel00623,Novel00724,Novel00968,B0510_3555,Novel01487,B0510_1055,Novel00313,B0510_8409,B0510_797
GO:0031326	regulation of cellular biosynthetic process	biological_process	0.99786	1	66	1565	340	6066	42	B0510_277,B0510_6617,B0510_8177,B0510_656,B0510_607,B0510_3498,Novel00723,B0510_6415,B0510_7421,B0510_548,B0510_10181,B0510_9462,B0510_9049,B0510_5179,B0510_2808,B0510_6027,B0510_469,B0510_6289,B0510_3292,B0510_6180,Novel01478,Novel01921,B0510_7675,B0510_410,B0510_4705,B0510_5367,B0510_651,B0510_664,B0510_8617,B0510_8871,B0510_10327,B0510_8705,Novel01689,B0510_396,Novel00664,B0510_3414,B0510_5286…	24	Novel01487,B0510_3555,Novel00968,B0510_797,Novel00313,B0510_8409,B0510_1055,B0510_473,B0510_5695,B0510_3393,B0510_4477,Novel00113,Novel00949,B0510_6065,B0510_3205,B0510_3445,Novel00647,Novel01136,B0510_8238,Novel00724,Novel00623,B0510_9426,Novel00447,Novel00665
GO:2000112	regulation of cellular macromolecule biosynthetic process	biological_process	0.99786	1	66	1565	340	6066	42	B0510_1808,B0510_5292,B0510_1036,Novel00664,B0510_396,B0510_3414,B0510_5286,B0510_4316,B0510_10204,B0510_8705,Novel01689,B0510_4705,B0510_5367,B0510_664,B0510_651,B0510_8871,B0510_8617,B0510_10327,B0510_469,B0510_6027,B0510_3292,B0510_6289,B0510_6180,Novel01478,Novel01921,B0510_410,B0510_7675,B0510_10181,B0510_9462,B0510_9049,B0510_5179,B0510_2808,B0510_3498,Novel00723,B0510_6415,B0510_548,B0510_…	24	B0510_9426,Novel00665,Novel00447,Novel00647,B0510_8238,Novel01136,Novel00724,Novel00623,B0510_4477,Novel00113,Novel00949,B0510_3205,B0510_6065,B0510_3445,B0510_5695,B0510_473,B0510_3393,B0510_1055,B0510_797,B0510_8409,Novel00313,Novel01487,B0510_3555,Novel00968
GO:0044451	nucleoplasm part	cellular_component	0.99794	1	3	1565	36	6066	0		3	B0510_3683,Novel00447,B0510_8698
GO:0000988	protein binding transcription factor activity	molecular_function	0.99799	1	1	1565	21	6066	0		1	Novel00447
GO:0000989	transcription factor binding transcription factor activity	molecular_function	0.99799	1	1	1565	21	6066	0		1	Novel00447
GO:0003712	transcription cofactor activity	molecular_function	0.99799	1	1	1565	21	6066	0		1	Novel00447
GO:0051056	regulation of small GTPase mediated signal transduction	biological_process	0.99806	1	3	1565	39	6066	3	B0510_6351,B0510_1922,B0510_1027	0
GO:0044432	endoplasmic reticulum part	cellular_component	0.99813	1	4	1565	42	6066	0		4	B0510_10169,B0510_307,Novel00585,B0510_9821
GO:0044271	cellular nitrogen compound biosynthetic process	biological_process	0.99818	1	121	1565	578	6066	54	B0510_9462,B0510_10181,B0510_2808,B0510_5179,B0510_9049,Novel01478,B0510_6180,B0510_3292,B0510_6289,B0510_469,B0510_6027,B0510_410,B0510_7675,Novel01921,B0510_9074,B0510_277,B0510_2,B0510_8391,B0510_607,B0510_656,B0510_8177,B0510_6617,B0510_3498,B0510_548,B0510_7421,B0510_6415,Novel00723,B0510_3414,Novel00664,B0510_396,B0510_10204,B0510_4316,B0510_5286,B0510_9129,B0510_5740,B0510_1808,B0510_1036,…	67	Novel00433,B0510_797,B0510_8409,Novel00313,B0510_5486,Novel00561,B0510_9094,B0510_8786,B0510_3068,Novel00087,B0510_1012,B0510_8698,B0510_9484,B0510_4595,Novel01094,B0510_7091,B0510_3165,Novel01487,B0510_7999,B0510_1838,B0510_8029,B0510_6926,Novel00968,B0510_5215,B0510_3555,B0510_164,Novel01374,B0510_2493,B0510_7956,B0510_7235,Novel00623,Novel00502,Novel00724,B0510_8238,Novel01136,B0510_3447,Novel…
GO:0046914	transition metal ion binding	molecular_function	0.99822	1	181	1565	828	6066	138	B0510_9462,B0510_6365,B0510_4887,B0510_6904,B0510_9658,B0510_6713,B0510_5324,B0510_3512,B0510_7229,Novel01843,B0510_9152,Novel01478,B0510_7481,B0510_3668,B0510_3292,B0510_6027,B0510_7675,B0510_1182,B0510_6115,B0510_5366,B0510_3813,B0510_9074,B0510_8605,B0510_7442,B0510_277,B0510_8391,B0510_10163,B0510_607,B0510_5345,B0510_2891,Novel00965,B0510_3092,B0510_8116,B0510_9443,B0510_10304,B0510_6283,B05…	43	B0510_9764,B0510_2889,Novel01472,B0510_4033,B0510_4273,Novel01512,Novel01856,Novel00052,B0510_3555,Novel00998,Novel00101,B0510_3768,B0510_2769,B0510_8866,Novel01660,Novel01037,Novel01750,B0510_6245,B0510_6717,B0510_3538,B0510_5027,B0510_8037,B0510_2898,B0510_6065,B0510_8409,B0510_2589,B0510_1746,B0510_4441,B0510_7463,Novel00641,Novel00797,B0510_8238,B0510_8546,B0510_8103,B0510_1951,B0510_7013,B05…
GO:0006355	regulation of transcription, DNA-dependent	biological_process	0.99823	1	64	1565	333	6066	42	B0510_607,B0510_6617,B0510_8177,B0510_656,B0510_277,B0510_548,B0510_7421,Novel00723,B0510_6415,B0510_3498,B0510_5179,B0510_2808,B0510_9049,B0510_9462,B0510_10181,Novel01921,B0510_410,B0510_7675,B0510_6180,Novel01478,B0510_469,B0510_6027,B0510_3292,B0510_6289,B0510_10327,B0510_8871,B0510_8617,B0510_664,B0510_651,B0510_4705,B0510_5367,Novel01689,B0510_8705,B0510_4316,B0510_10204,B0510_5286,B0510_34…	22	B0510_3555,Novel00968,Novel01487,B0510_8409,Novel00313,B0510_797,B0510_3393,B0510_5695,B0510_473,B0510_3445,Novel00949,B0510_6065,Novel00113,B0510_4477,Novel00724,Novel00623,Novel00647,B0510_8238,Novel01136,Novel00665,Novel00447,B0510_9426
GO:0051252	regulation of RNA metabolic process	biological_process	0.99823	1	64	1565	333	6066	42	B0510_277,B0510_607,B0510_8177,B0510_6617,B0510_656,B0510_3498,B0510_7421,B0510_548,Novel00723,B0510_6415,B0510_9462,B0510_10181,B0510_5179,B0510_2808,B0510_9049,B0510_6180,Novel01478,B0510_6027,B0510_469,B0510_6289,B0510_3292,Novel01921,B0510_7675,B0510_410,B0510_651,B0510_664,B0510_4705,B0510_5367,B0510_10327,B0510_8871,B0510_8617,Novel01689,B0510_8705,B0510_3414,B0510_396,Novel00664,B0510_4316…	22	Novel01487,B0510_3555,Novel00968,B0510_797,Novel00313,B0510_8409,B0510_3393,B0510_473,B0510_5695,Novel00113,B0510_4477,B0510_3445,Novel00949,B0510_6065,Novel00724,Novel00623,Novel00647,Novel01136,B0510_8238,B0510_9426,Novel00447,Novel00665
GO:2001141	regulation of RNA biosynthetic process	biological_process	0.99823	1	64	1565	333	6066	42	B0510_277,B0510_656,B0510_6617,B0510_8177,B0510_607,B0510_3498,B0510_6415,Novel00723,B0510_7421,B0510_548,B0510_10181,B0510_9462,B0510_9049,B0510_2808,B0510_5179,B0510_6289,B0510_3292,B0510_6027,B0510_469,Novel01478,B0510_6180,B0510_7675,B0510_410,Novel01921,B0510_5367,B0510_4705,B0510_651,B0510_664,B0510_8871,B0510_8617,B0510_10327,B0510_8705,Novel01689,B0510_396,Novel00664,B0510_3414,B0510_5286…	22	Novel01487,Novel00968,B0510_3555,B0510_797,Novel00313,B0510_8409,B0510_473,B0510_5695,B0510_3393,B0510_4477,Novel00113,B0510_6065,Novel00949,B0510_3445,Novel01136,B0510_8238,Novel00647,Novel00623,Novel00724,B0510_9426,Novel00447,Novel00665
GO:0006505	GPI anchor metabolic process	biological_process	0.99824	1	1	1565	21	6066	0		1	B0510_10169
GO:0006468	protein phosphorylation	biological_process	0.99827	1	21	1565	135	6066	12	B0510_450,B0510_9243,B0510_8396,B0510_7909,B0510_4655,B0510_7184,B0510_225,B0510_4680,B0510_5011,B0510_6333,B0510_1533,B0510_4002	9	B0510_6219,B0510_3322,B0510_483,B0510_4505,B0510_3428,B0510_1584,B0510_8563,B0510_6914,B0510_7782
GO:0046982	protein heterodimerization activity	molecular_function	0.99834	1	1	1565	21	6066	0		1	B0510_3445
GO:0005488	binding	molecular_function	0.99836	1	771	1565	3210	6066	394	B0510_7591,B0510_7566,B0510_2592,B0510_1811,B0510_3920,B0510_1056,B0510_9870,B0510_877,B0510_9243,B0510_5875,B0510_6360,B0510_8449,B0510_7330,B0510_2009,B0510_10242,B0510_4452,B0510_6605,B0510_535,B0510_2930,B0510_9768,B0510_4705,B0510_664,B0510_651,B0510_222,B0510_549,B0510_8439,B0510_6027,B0510_6180,B0510_7814,B0510_9074,B0510_9368,B0510_3244,B0510_8363,B0510_9462,B0510_9311,B0510_450,B0510_294…	377	B0510_6350,B0510_6183,Novel01541,B0510_5853,B0510_2424,B0510_7079,B0510_8739,B0510_7553,B0510_908,B0510_673,B0510_6914,B0510_8563,B0510_2898,B0510_6190,B0510_9703,B0510_7138,B0510_1584,B0510_3214,Novel00034,Novel01750,B0510_4139,B0510_4879,B0510_6717,B0510_476,B0510_2609,B0510_7174,B0510_4033,Novel01619,B0510_1905,B0510_4445,B0510_3025,B0510_2889,Novel01080,B0510_5486,B0510_2239,Novel01828,B0510_…
GO:0043412	macromolecule modification	biological_process	0.99845	1	48	1565	263	6066	19	B0510_1533,B0510_9377,B0510_5363,B0510_6964,B0510_7184,B0510_8275,Novel00580,B0510_4672,B0510_7909,B0510_9243,B0510_8396,B0510_450,B0510_4002,B0510_5549,B0510_6333,B0510_5011,B0510_4680,B0510_225,B0510_4655	29	B0510_3068,B0510_3839,Novel01642,B0510_3322,B0510_8262,Novel00216,B0510_3654,B0510_797,Novel00585,B0510_7782,B0510_10169,B0510_6914,B0510_4056,B0510_8563,B0510_6945,B0510_1584,B0510_2245,B0510_1476,Novel01237,B0510_3428,B0510_3191,B0510_4505,B0510_483,B0510_14,B0510_9716,B0510_6260,B0510_7709,Novel01511,B0510_6219
GO:0005694	chromosome	cellular_component	0.99853	1	5	1565	50	6066	2	Novel01689,B0510_3348	3	B0510_8407,B0510_1115,B0510_3233
GO:0033554	cellular response to stress	biological_process	0.99864	1	10	1565	79	6066	4	B0510_8870,B0510_3244,B0510_7621,B0510_9768	6	B0510_1465,B0510_1511,B0510_3233,B0510_1216,B0510_3234,B0510_697
GO:0006664	glycolipid metabolic process	biological_process	0.9987	1	1	1565	22	6066	0		1	B0510_10169
GO:0010468	regulation of gene expression	biological_process	0.99875	1	66	1565	346	6066	42	B0510_9462,B0510_10181,B0510_5179,B0510_2808,B0510_9049,B0510_6180,Novel01478,B0510_6027,B0510_469,B0510_6289,B0510_3292,Novel01921,B0510_7675,B0510_410,B0510_277,B0510_607,B0510_6617,B0510_8177,B0510_656,B0510_3498,B0510_7421,B0510_548,Novel00723,B0510_6415,B0510_3414,B0510_396,Novel00664,B0510_4316,B0510_10204,B0510_5286,B0510_1808,B0510_1036,B0510_5292,B0510_651,B0510_664,B0510_4705,B0510_5367…	24	B0510_797,Novel00313,B0510_8409,Novel01487,B0510_3555,Novel00968,Novel00724,Novel00623,Novel00647,Novel01136,B0510_8238,B0510_9426,Novel00665,Novel00447,B0510_3393,B0510_473,B0510_5695,Novel00113,B0510_4477,B0510_3445,B0510_389,Novel00949,B0510_6065,B0510_3205
GO:0043231	intracellular membrane-bounded organelle	cellular_component	0.99875	1	155	1565	726	6066	50	B0510_5292,B0510_1036,B0510_9129,B0510_4316,B0510_10204,Novel00664,B0510_8705,Novel01758,B0510_5902,Novel01689,B0510_7621,B0510_7253,B0510_8617,B0510_9164,B0510_6194,B0510_10327,Novel01921,B0510_9049,B0510_5179,Novel01901,B0510_10181,B0510_4068,B0510_3498,B0510_8177,B0510_6617,B0510_944,B0510_5086,B0510_1808,B0510_3348,B0510_2991,B0510_6947,B0510_8000,Novel01068,B0510_4705,B0510_5367,B0510_651,B0…	105	B0510_4543,Novel00005,B0510_5018,B0510_9426,B0510_9711,B0510_7856,B0510_3269,B0510_6034,B0510_8238,Novel00724,B0510_1375,Novel00949,B0510_3205,B0510_1476,B0510_3445,Novel00069,B0510_6642,B0510_6566,B0510_9851,B0510_307,B0510_314,B0510_4477,B0510_9466,B0510_8003,B0510_1671,B0510_1795,B0510_5695,Novel01537,Novel00567,B0510_8698,B0510_3683,B0510_6206,B0510_7693,B0510_6159,B0510_2923,B0510_4749,B0510…
GO:0043227	membrane-bounded organelle	cellular_component	0.99884	1	155	1565	727	6066	50	B0510_7621,B0510_8705,Novel01689,B0510_5902,Novel01758,B0510_8617,B0510_9164,B0510_7253,B0510_6194,B0510_10327,B0510_9129,B0510_5292,B0510_1036,Novel00664,B0510_10204,B0510_4316,B0510_3498,B0510_4068,B0510_944,B0510_6617,B0510_8177,Novel01921,B0510_10181,B0510_9049,B0510_5179,Novel01901,Novel01068,B0510_2991,B0510_8000,B0510_6947,B0510_5367,B0510_4705,B0510_651,B0510_1808,B0510_5086,B0510_3348,B0…	105	B0510_314,B0510_4477,B0510_9851,B0510_307,B0510_9466,B0510_8003,B0510_3205,B0510_1375,Novel00949,B0510_6566,B0510_1476,B0510_3445,B0510_6642,Novel00069,Novel01537,B0510_5695,B0510_1795,B0510_1671,B0510_9426,Novel00005,B0510_4543,B0510_5018,B0510_6034,B0510_8238,B0510_7856,B0510_3269,Novel00724,B0510_9711,B0510_3020,Novel00174,B0510_9832,B0510_3765,B0510_4040,B0510_7847,B0510_8029,B0510_777,B0510_…
GO:0031323	regulation of cellular metabolic process	biological_process	0.99893	1	73	1565	378	6066	47	Novel00664,B0510_396,B0510_3414,B0510_6351,B0510_5286,B0510_4316,B0510_10204,B0510_1808,B0510_5292,B0510_1036,B0510_4705,B0510_5367,B0510_664,B0510_651,B0510_8871,B0510_8617,B0510_10327,B0510_225,B0510_8705,B0510_6333,Novel01689,B0510_10181,B0510_9462,Novel00876,B0510_9049,B0510_5179,B0510_2808,B0510_469,B0510_6027,B0510_3292,B0510_6289,B0510_6180,Novel01478,Novel01921,B0510_410,B0510_7675,B0510_…	26	Novel00647,B0510_8238,Novel01136,Novel00724,Novel00623,B0510_9426,Novel00447,Novel00665,B0510_5695,B0510_473,B0510_3393,B0510_4477,Novel00113,Novel00949,B0510_3205,B0510_6065,B0510_3445,Novel01080,B0510_797,B0510_8409,Novel00313,B0510_1055,Novel01487,B0510_6219,B0510_3555,Novel00968
GO:0006281	DNA repair	biological_process	0.99897	1	9	1565	75	6066	4	B0510_8870,B0510_3244,B0510_9768,B0510_7621	5	B0510_1216,B0510_3233,B0510_1465,B0510_697,B0510_3234
GO:0006357	regulation of transcription from RNA polymerase II promoter	biological_process	0.99915	1	1	1565	24	6066	0		1	Novel00447
GO:0080090	regulation of primary metabolic process	biological_process	0.99915	1	72	1565	376	6066	46	Novel00723,B0510_6415,B0510_7421,B0510_548,B0510_3498,B0510_6617,B0510_8177,B0510_4655,B0510_656,B0510_607,B0510_277,Novel01921,B0510_7675,B0510_410,B0510_6027,B0510_469,B0510_6289,B0510_3292,B0510_6180,Novel01478,B0510_9049,B0510_5179,B0510_2808,B0510_10181,B0510_9462,B0510_8705,Novel01689,B0510_6333,B0510_225,B0510_8871,B0510_8617,B0510_10327,B0510_4705,B0510_5367,B0510_651,B0510_664,B0510_5292…	26	B0510_3555,Novel00968,Novel01487,B0510_6219,B0510_1055,Novel00313,B0510_8409,Novel01080,B0510_797,Novel00949,B0510_6065,B0510_3205,B0510_3445,B0510_4477,Novel00113,B0510_473,B0510_5695,B0510_3393,Novel00665,Novel00447,B0510_9426,Novel00647,Novel01136,B0510_8238,Novel00724,Novel00623
GO:0005634	nucleus	cellular_component	0.99917	1	109	1565	537	6066	42	B0510_607,B0510_6617,B0510_8177,B0510_277,B0510_8391,B0510_7421,B0510_548,B0510_3498,B0510_5179,Novel01901,B0510_9049,B0510_9462,B0510_10181,Novel01921,B0510_7675,B0510_9074,Novel01478,B0510_6027,B0510_3292,B0510_6194,B0510_10327,B0510_7253,B0510_8617,B0510_9164,B0510_651,B0510_4705,B0510_5367,B0510_6947,Novel01758,Novel01689,B0510_8705,B0510_2991,B0510_7621,B0510_4316,B0510_3348,B0510_10204,Nove…	67	B0510_8778,B0510_6804,B0510_6552,B0510_2576,B0510_3321,B0510_149,B0510_9716,B0510_644,B0510_164,B0510_3100,B0510_6219,B0510_777,B0510_4056,B0510_4040,B0510_3191,B0510_1198,Novel00174,B0510_685,B0510_3020,B0510_3529,B0510_4749,Novel00313,B0510_2923,B0510_8409,B0510_8268,B0510_8704,B0510_4011,Novel00057,B0510_1314,B0510_8698,B0510_3683,Novel00567,B0510_6159,Novel01472,Novel01889,B0510_3411,B0510_62…
GO:0006464	cellular protein modification process	biological_process	0.99918	1	41	1565	236	6066	19	B0510_6964,B0510_5363,B0510_9377,B0510_1533,B0510_8396,B0510_9243,B0510_450,B0510_7909,Novel00580,B0510_4672,B0510_8275,B0510_7184,B0510_4680,B0510_225,B0510_5011,B0510_5549,B0510_6333,B0510_4002,B0510_4655	22	Novel01642,B0510_3839,B0510_797,Novel00585,Novel00216,B0510_3322,B0510_3428,B0510_4505,Novel01237,B0510_8563,B0510_6945,B0510_2245,B0510_1584,B0510_7782,B0510_10169,B0510_4056,B0510_6914,Novel01511,B0510_6219,B0510_6260,B0510_7709,B0510_483
GO:0036211	protein modification process	biological_process	0.99918	1	41	1565	236	6066	19	B0510_6964,B0510_1533,B0510_9377,B0510_5363,B0510_7909,B0510_450,B0510_8396,B0510_9243,B0510_8275,B0510_7184,B0510_4672,Novel00580,B0510_4680,B0510_225,B0510_4002,B0510_6333,B0510_5549,B0510_5011,B0510_4655	22	Novel01642,B0510_3839,Novel00216,Novel00585,B0510_797,B0510_3322,Novel01237,B0510_4505,B0510_3428,B0510_4056,B0510_6914,B0510_10169,B0510_7782,B0510_1584,B0510_2245,B0510_6945,B0510_8563,B0510_7709,B0510_6260,B0510_6219,Novel01511,B0510_483
GO:0019222	regulation of metabolic process	biological_process	0.99925	1	75	1565	391	6066	48	B0510_664,B0510_651,B0510_5367,B0510_4705,B0510_10327,B0510_8871,B0510_8617,B0510_225,B0510_6333,Novel01689,B0510_6440,B0510_8705,B0510_6351,B0510_3414,Novel00664,B0510_396,B0510_10204,B0510_4316,B0510_5286,B0510_1808,B0510_1036,B0510_5292,B0510_277,B0510_607,B0510_4655,B0510_656,B0510_6617,B0510_8177,B0510_3498,B0510_548,B0510_7421,B0510_6415,Novel00723,B0510_9462,B0510_10181,B0510_2808,B0510_51…	27	B0510_3393,B0510_5695,B0510_473,Novel00113,B0510_4477,B0510_389,B0510_3445,B0510_3205,B0510_6065,Novel00949,Novel00623,Novel00724,B0510_8238,Novel01136,Novel00647,B0510_9426,Novel00665,Novel00447,B0510_6219,Novel01487,Novel00968,B0510_3555,B0510_797,Novel01080,B0510_8409,Novel00313,B0510_1055
GO:0006974	response to DNA damage stimulus	biological_process	0.99931	1	9	1565	77	6066	4	B0510_7621,B0510_9768,B0510_8870,B0510_3244	5	B0510_3234,B0510_697,B0510_1465,B0510_1216,B0510_3233
GO:0019219	regulation of nucleobase-containing compound metabolic process	biological_process	0.99939	1	67	1565	357	6066	43	B0510_5292,B0510_1036,B0510_1808,B0510_5286,B0510_4316,B0510_10204,B0510_396,Novel00664,B0510_3414,B0510_6351,B0510_8705,Novel01689,B0510_8617,B0510_8871,B0510_10327,B0510_4705,B0510_5367,B0510_651,B0510_664,Novel01921,B0510_7675,B0510_410,B0510_6027,B0510_469,B0510_6289,B0510_3292,B0510_6180,Novel01478,B0510_9049,B0510_5179,B0510_2808,B0510_10181,B0510_9462,Novel00723,B0510_6415,B0510_7421,B0510…	24	Novel00665,Novel00447,B0510_9426,Novel00647,Novel01136,B0510_8238,Novel00724,Novel00623,Novel00949,B0510_6065,B0510_3445,B0510_4477,Novel00113,B0510_473,B0510_5695,B0510_3393,B0510_1055,Novel00313,B0510_8409,Novel01080,B0510_797,B0510_3555,Novel00968,Novel01487
GO:0051171	regulation of nitrogen compound metabolic process	biological_process	0.99939	1	67	1565	357	6066	43	Novel01689,B0510_8705,B0510_10327,B0510_8871,B0510_8617,B0510_664,B0510_651,B0510_5367,B0510_4705,B0510_1036,B0510_5292,B0510_1808,B0510_10204,B0510_4316,B0510_5286,B0510_6351,B0510_3414,Novel00664,B0510_396,B0510_548,B0510_7421,B0510_6415,Novel00723,B0510_3498,B0510_607,B0510_656,B0510_6617,B0510_8177,B0510_277,B0510_410,B0510_7675,Novel01921,Novel01478,B0510_6180,B0510_3292,B0510_6289,B0510_469…	24	B0510_3445,B0510_6065,Novel00949,Novel00113,B0510_4477,B0510_3393,B0510_5695,B0510_473,Novel00665,Novel00447,B0510_9426,Novel00623,Novel00724,B0510_8238,Novel01136,Novel00647,Novel00968,B0510_3555,Novel01487,B0510_1055,B0510_8409,Novel00313,B0510_797,Novel01080
GO:0012505	endomembrane system	cellular_component	0.9994	1	9	1565	78	6066	1	B0510_944	8	B0510_307,Novel00585,B0510_9821,B0510_10169,B0510_4040,B0510_3529,B0510_2576,B0510_1314
GO:0032774	RNA biosynthetic process	biological_process	0.99951	1	86	1565	443	6066	50	B0510_1036,B0510_5292,B0510_9129,B0510_1808,B0510_4316,B0510_10204,B0510_5286,B0510_3414,B0510_396,Novel00664,B0510_6947,Novel01689,B0510_8705,B0510_2991,B0510_6194,B0510_10327,B0510_7253,B0510_8871,B0510_8617,B0510_9164,B0510_651,B0510_664,B0510_4705,B0510_5367,Novel01921,B0510_7675,B0510_410,B0510_9074,B0510_6180,Novel01478,B0510_6027,B0510_469,B0510_6289,B0510_3292,B0510_5179,B0510_2808,B0510_…	36	Novel00665,Novel00447,B0510_9426,B0510_466,Novel00724,Novel00623,B0510_7856,Novel00647,Novel01136,B0510_8238,B0510_3445,B0510_6190,B0510_7138,B0510_2866,Novel00949,B0510_6065,B0510_8003,Novel00113,B0510_4477,B0510_3393,Novel01750,B0510_473,B0510_5695,B0510_8698,Novel00313,B0510_8409,B0510_8786,B0510_797,B0510_7235,B0510_164,B0510_3555,Novel00968,B0510_5215,B0510_6926,B0510_1838,Novel01487
GO:0007264	small GTPase mediated signal transduction	biological_process	0.99968	1	8	1565	77	6066	4	B0510_8600,B0510_1027,B0510_6351,B0510_1922	4	Novel00681,Novel00567,B0510_2849,Novel01388
GO:0016301	kinase activity	molecular_function	0.9997	1	33	1565	208	6066	13	B0510_722,B0510_1533,B0510_7184,B0510_9243,B0510_8396,B0510_450,B0510_7909,B0510_5011,B0510_4002,B0510_320,B0510_4130,B0510_4680,B0510_6453	20	Novel01541,Novel00567,Novel00005,B0510_2050,B0510_4543,Novel01919,Novel01061,B0510_6344,B0510_4732,B0510_3322,B0510_797,B0510_8563,B0510_1584,B0510_7782,B0510_6914,Novel01374,B0510_3428,B0510_1979,B0510_4505,B0510_483
GO:0006351	transcription, DNA-dependent	biological_process	0.99972	1	84	1565	440	6066	50	B0510_9462,B0510_10181,B0510_5179,B0510_2808,B0510_9049,B0510_6180,Novel01478,B0510_6027,B0510_469,B0510_6289,B0510_3292,Novel01921,B0510_7675,B0510_410,B0510_9074,B0510_277,B0510_8391,B0510_607,B0510_8177,B0510_6617,B0510_656,B0510_3498,B0510_7421,B0510_548,Novel00723,B0510_6415,B0510_3414,B0510_396,Novel00664,B0510_4316,B0510_10204,B0510_5286,B0510_9129,B0510_1808,B0510_1036,B0510_5292,B0510_65…	34	B0510_797,Novel00313,B0510_8409,B0510_8786,B0510_8698,B0510_1838,Novel01487,B0510_164,B0510_3555,Novel00968,B0510_5215,Novel00724,Novel00623,B0510_7856,Novel00647,Novel01136,B0510_8238,B0510_466,B0510_9426,Novel00447,Novel00665,B0510_3393,Novel01750,B0510_473,B0510_5695,Novel00113,B0510_8003,B0510_4477,B0510_3445,B0510_7138,B0510_2866,B0510_6190,Novel00949,B0510_6065
GO:0044763	single-organism cellular process	biological_process	0.99974	1	231	1565	1069	6066	141	B0510_3612,B0510_2741,B0510_1402,B0510_5326,B0510_2949,B0510_7733,B0510_9114,B0510_9487,Novel01853,B0510_1027,B0510_5877,B0510_9134,B0510_4514,B0510_10025,B0510_1886,B0510_8842,B0510_1057,B0510_8878,B0510_4272,B0510_5421,B0510_8961,B0510_3244,B0510_4997,B0510_4287,B0510_6289,B0510_2121,B0510_10360,B0510_6028,B0510_3611,B0510_2154,B0510_3060,B0510_6411,B0510_9912,B0510_5212,B0510_450,B0510_9525,B0…	90	B0510_4056,B0510_2836,B0510_6385,Novel00968,B0510_3100,B0510_6225,B0510_2580,Novel00243,B0510_4729,B0510_1055,B0510_1314,B0510_8533,B0510_1581,B0510_3213,B0510_9810,B0510_7546,B0510_1115,Novel00561,Novel01240,Novel01144,B0510_6421,Novel01051,B0510_7961,B0510_6901,Novel00681,B0510_389,Novel01388,B0510_2849,B0510_190,B0510_3393,B0510_4879,B0510_7876,B0510_3233,B0510_8407,B0510_6350,Novel00283,B0510…
GO:0044699	single-organism process	biological_process	0.99975	1	248	1565	1141	6066	153	Novel01853,B0510_9487,B0510_7733,B0510_9114,B0510_2949,B0510_5326,B0510_2741,B0510_1402,B0510_5098,B0510_3612,B0510_8842,B0510_1886,B0510_10025,B0510_5877,B0510_9134,B0510_4514,B0510_1027,B0510_2121,B0510_10360,B0510_6289,B0510_4287,B0510_4997,B0510_8961,B0510_3244,B0510_5421,B0510_1057,B0510_8878,B0510_4272,B0510_5212,B0510_450,B0510_9923,B0510_9525,B0510_9912,B0510_6411,B0510_2154,B0510_3060,No…	95	B0510_6385,B0510_2836,B0510_4056,Novel01856,Novel00977,B0510_2580,B0510_6225,Novel00968,B0510_3100,B0510_7546,B0510_9810,B0510_1115,B0510_1581,B0510_3213,B0510_8533,B0510_1314,B0510_4729,B0510_1055,Novel00243,Novel01144,Novel01240,Novel00561,B0510_2849,Novel01388,Novel00681,B0510_389,B0510_7961,B0510_6901,Novel01051,B0510_6421,B0510_4879,B0510_3393,B0510_190,B0510_6350,B0510_8407,B0510_3233,B0510…
GO:0044427	chromosomal part	cellular_component	0.9998	1	2	1565	37	6066	2	B0510_3348,Novel01689	0
GO:0004672	protein kinase activity	molecular_function	0.99984	1	20	1565	148	6066	9	B0510_8396,B0510_9243,B0510_450,B0510_7909,B0510_7184,B0510_4680,B0510_5011,B0510_4002,B0510_1533	11	B0510_797,B0510_3322,B0510_483,B0510_4732,B0510_3428,B0510_4505,B0510_8563,B0510_1584,B0510_7782,Novel00005,B0510_6914
GO:0035556	intracellular signal transduction	biological_process	0.99988	1	10	1565	94	6066	6	B0510_4609,B0510_6351,B0510_1922,B0510_1027,B0510_8600,B0510_1524	4	Novel01388,B0510_2849,Novel00567,Novel00681
GO:0016772	transferase activity, transferring phosphorus-containing groups	molecular_function	0.9999	1	62	1565	354	6066	17	B0510_7184,B0510_7085,B0510_7909,B0510_450,B0510_8396,B0510_9243,B0510_1533,B0510_722,B0510_4383,B0510_9768,B0510_320,B0510_4002,B0510_5011,B0510_6453,B0510_4680,B0510_4130,B0510_8559	45	B0510_8786,B0510_3042,B0510_4732,B0510_3322,B0510_466,B0510_5486,B0510_7856,B0510_7567,B0510_925,B0510_797,B0510_4543,B0510_2050,Novel00957,Novel00567,Novel01541,Novel00005,B0510_7711,B0510_8698,B0510_6344,Novel01061,Novel01919,Novel00981,B0510_164,B0510_5215,B0510_483,B0510_6926,B0510_1838,B0510_6717,Novel01750,B0510_6914,B0510_1626,B0510_7782,B0510_7235,B0510_1584,B0510_7138,B0510_6190,B0510_28…
GO:0016192	vesicle-mediated transport	biological_process	0.99997	1	5	1565	66	6066	1	Novel00187	4	B0510_3269,B0510_9815,Novel00941,B0510_4879
GO:0006366	transcription from RNA polymerase II promoter	biological_process	0.99998	1	1	1565	37	6066	0		1	Novel00447
GO:0050896	response to stimulus	biological_process	0.99999	1	47	1565	303	6066	30	Novel00809,B0510_6289,B0510_3506,Novel00109,B0510_1524,B0510_9799,B0510_3244,B0510_4609,B0510_450,B0510_6351,B0510_4520,B0510_3512,B0510_8600,B0510_6051,B0510_4996,Novel00162,B0510_7621,B0510_513,B0510_1083,B0510_1922,B0510_1685,B0510_4254,Novel00598,B0510_8870,B0510_5517,B0510_6776,B0510_9768,Novel00321,B0510_1027,B0510_4956	17	Novel01047,Novel00567,Novel01823,Novel00005,B0510_3233,B0510_1216,B0510_3234,B0510_797,Novel01863,B0510_4732,Novel01388,B0510_697,B0510_2849,B0510_1465,Novel00681,B0510_3393,B0510_1511
GO:0016773	phosphotransferase activity, alcohol group as acceptor	molecular_function	0.99999	1	28	1565	209	6066	13	B0510_4130,B0510_4680,B0510_6453,B0510_5011,B0510_722,B0510_4002,B0510_320,B0510_1533,B0510_8396,B0510_9243,B0510_450,B0510_7909,B0510_7184	15	B0510_3428,Novel01919,B0510_4505,B0510_8563,B0510_1584,Novel01541,Novel00005,Novel00567,B0510_7782,B0510_6914,B0510_2050,B0510_797,B0510_4732,B0510_3322,B0510_483
GO:0050794	regulation of cellular process	biological_process	1	1	96	1565	536	6066	59	B0510_7675,B0510_410,Novel01921,Novel01478,B0510_6180,B0510_6289,B0510_3292,B0510_6027,B0510_469,B0510_2808,B0510_5179,B0510_9049,Novel00876,B0510_9462,B0510_450,B0510_4609,B0510_10181,B0510_1402,B0510_7421,B0510_548,B0510_6415,Novel00723,B0510_3498,B0510_607,B0510_656,B0510_4655,B0510_1027,B0510_8177,B0510_6617,B0510_277,B0510_1524,B0510_1036,B0510_5292,B0510_1808,B0510_10204,B0510_4316,B0510_86…	37	B0510_4729,Novel00567,B0510_1055,B0510_6159,Novel01047,Novel00313,B0510_8409,B0510_797,Novel01080,B0510_6385,Novel00968,B0510_3555,B0510_6219,Novel01487,Novel00447,Novel00665,Novel00005,B0510_9426,B0510_4732,B0510_7263,Novel00623,Novel00724,Novel01136,B0510_8238,Novel00647,Novel00681,B0510_3445,B0510_6065,B0510_3205,Novel00949,Novel00113,B0510_2849,Novel01388,B0510_4477,B0510_3393,B0510_473,B0510…
GO:0050789	regulation of biological process	biological_process	1	1	98	1565	553	6066	60	B0510_5292,B0510_1036,B0510_1524,B0510_1808,B0510_5286,B0510_4520,B0510_4316,B0510_8600,B0510_10204,Novel00664,B0510_396,B0510_3414,B0510_6351,B0510_8705,Novel01758,B0510_6440,B0510_3751,B0510_6333,Novel01689,B0510_1083,B0510_225,B0510_1922,B0510_8617,B0510_8871,B0510_4956,B0510_10327,B0510_4705,B0510_5367,B0510_664,B0510_651,Novel01921,B0510_410,B0510_7675,B0510_469,B0510_6027,B0510_3292,B0510_6…	38	Novel00005,Novel00665,Novel00447,B0510_9426,B0510_7263,B0510_4732,Novel00647,B0510_8238,Novel01136,Novel00724,Novel00623,Novel00949,B0510_3205,B0510_6065,B0510_3445,Novel00681,B0510_389,B0510_4477,Novel01388,Novel00113,B0510_2849,B0510_5695,B0510_473,B0510_3393,Novel00567,B0510_4729,B0510_1055,Novel01047,B0510_6159,B0510_8409,Novel00313,Novel01080,B0510_797,B0510_6385,B0510_3555,Novel00968,Novel0…
GO:0007165	signal transduction	biological_process	1	1	20	1565	176	6066	11	B0510_4609,B0510_6351,B0510_450,B0510_4520,B0510_1027,B0510_8600,B0510_4956,B0510_1083,B0510_6289,B0510_1922,B0510_1524	9	B0510_797,B0510_3393,B0510_4732,Novel01388,Novel01047,B0510_2849,Novel00005,Novel00567,Novel00681
GO:0023052	signaling	biological_process	1	1	20	1565	176	6066	11	B0510_1524,B0510_1922,B0510_6289,B0510_1083,B0510_4956,B0510_8600,B0510_1027,B0510_4520,B0510_450,B0510_6351,B0510_4609	9	Novel00681,Novel00005,Novel00567,Novel01047,B0510_2849,Novel01388,B0510_4732,B0510_3393,B0510_797
GO:0044700	single organism signaling	biological_process	1	1	20	1565	176	6066	11	B0510_8600,B0510_4956,B0510_1027,B0510_4520,B0510_450,B0510_6351,B0510_4609,B0510_1524,B0510_1922,B0510_1083,B0510_6289	9	B0510_4732,B0510_3393,B0510_797,Novel00681,Novel00005,Novel00567,B0510_2849,Novel01047,Novel01388
GO:0065007	biological regulation	biological_process	1	1	100	1565	568	6066	61	B0510_410,B0510_7675,Novel01921,Novel01478,B0510_6180,B0510_3292,B0510_6289,B0510_469,B0510_6027,B0510_2808,B0510_5179,B0510_9049,Novel00876,B0510_9462,B0510_450,B0510_10181,B0510_4609,B0510_1402,B0510_548,B0510_7421,B0510_6415,Novel00723,B0510_3498,B0510_607,B0510_656,B0510_4655,B0510_8177,B0510_6617,B0510_1027,B0510_277,B0510_1036,B0510_1524,B0510_5292,B0510_1808,B0510_10204,B0510_8600,B0510_43…	39	B0510_1055,Novel00567,B0510_4729,Novel00772,Novel01047,B0510_6159,B0510_8409,Novel00313,B0510_797,Novel01080,B0510_6385,Novel00968,B0510_3555,B0510_6219,Novel01487,Novel00665,Novel00447,Novel00005,B0510_9426,B0510_4732,B0510_7263,Novel00623,Novel00724,B0510_8238,Novel01136,Novel00647,Novel00681,B0510_389,B0510_3445,B0510_3205,B0510_6065,Novel00949,Novel00113,B0510_2849,B0510_4477,Novel01388,B0510…
GO:0008270	zinc ion binding	molecular_function	1	1	109	1565	610	6066	86	B0510_4573,B0510_8449,B0510_4316,B0510_10204,Novel00969,B0510_5718,B0510_5200,B0510_4367,B0510_7473,B0510_9870,B0510_1036,B0510_1056,B0510_5086,B0510_3920,B0510_8974,B0510_9129,B0510_890,B0510_7591,B0510_1808,B0510_549,B0510_6194,B0510_10327,B0510_7253,B0510_8617,B0510_7514,B0510_9164,B0510_1580,B0510_651,B0510_4574,B0510_9722,B0510_4705,B0510_5367,B0510_3000,B0510_6947,B0510_2783,B0510_4961,B051…	23	B0510_8103,B0510_8866,Novel01660,B0510_8238,B0510_8137,B0510_7115,B0510_5027,B0510_6245,B0510_6717,Novel01750,B0510_2898,B0510_6065,B0510_4477,B0510_8409,B0510_2889,Novel01512,B0510_4273,B0510_1746,B0510_4033,Novel01472,B0510_2589,B0510_4441,B0510_3555
GO:0007154	cell communication	biological_process	1	1	21	1565	189	6066	12	B0510_4609,B0510_450,B0510_6351,B0510_1027,B0510_4520,B0510_8600,B0510_4956,B0510_1083,B0510_6289,B0510_1922,B0510_8066,B0510_1524	9	B0510_3393,B0510_797,B0510_4732,Novel01388,Novel01047,B0510_2849,Novel00567,Novel00005,Novel00681
GO:0005515	protein binding	molecular_function	1	1	173	1565	932	6066	81	B0510_1083,B0510_225,B0510_1922,B0510_6605,B0510_2008,B0510_4842,B0510_2653,B0510_6163,B0510_1148,B0510_4681,B0510_753,Novel00652,B0510_7591,B0510_7566,B0510_8946,B0510_3920,B0510_2592,B0510_2593,B0510_1524,B0510_8973,B0510_4802,B0510_6360,B0510_6007,B0510_9378,B0510_7330,Novel00162,B0510_5273,B0510_5231,B0510_4727,B0510_5219,B0510_5122,B0510_1027,B0510_5345,B0510_4997,B0510_8439,B0510_2591,B0510…	92	B0510_1977,B0510_9703,B0510_3214,B0510_10237,B0510_7709,B0510_65,B0510_6245,B0510_4879,Novel01750,B0510_4139,B0510_7951,B0510_1794,B0510_2684,B0510_933,B0510_2424,B0510_6656,B0510_2581,B0510_3233,B0510_8407,B0510_6633,B0510_1277,B0510_4428,B0510_4589,B0510_8623,B0510_8540,B0510_4713,B0510_2819,B0510_7997,B0510_644,B0510_354,Novel00968,B0510_142,B0510_8059,B0510_6804,B0510_2609,B0510_9228,Novel014…
GO:0051716	cellular response to stimulus	biological_process	1	1	30	1565	253	6066	15	B0510_1524,B0510_8870,B0510_3244,B0510_7621,B0510_1083,B0510_6289,B0510_1922,B0510_1027,B0510_4520,B0510_4956,B0510_8600,B0510_4609,B0510_9768,B0510_450,B0510_6351	15	B0510_1465,Novel00005,Novel00567,B0510_3233,B0510_1216,Novel00681,Novel01388,B0510_697,B0510_2849,Novel01047,B0510_1511,B0510_4732,B0510_3234,B0510_3393,B0510_797
