# Supplementary material for: Transcriptome analysis and functional validation reveal a novel gene, BcCGF1, that enhances fungal virulence by promoting infection‐related development and host penetration
Source: Mol Plant Pathol. 2020 Apr 16;21(6):834–53. doi: 10.1111/mpp.12934 (PMC7214349; doi:10.1111/mpp.12934)
Supplement: Supplementary file 16 — TABLE S9 KEGG enrichment of the differentially expressed genes in tomato attacked by Botrytis cinerea at 24 hr post‐infection [file MPP-21-834-s016.xlsx]

## Sheet: Sheet1
Table S9. KEGG enrichment of the DEGs in tomato attacked by B. cinerea at 24 hr post infection
##The most enriched pathway or disease terms:
##Statistic method: hypergeometric test
##FDR correction method: Benjamini and Hochberg (1995)
#Term	Database	Id	Sample number	Background number	P-Value	Corrected P-Value	Genes	KO	Entrez_ID	Ensembl_ID	KO_name	Hyperlink
Biosynthesis of secondary metabolites	KEGG PATHWAY	sly01110	180	710	5.9573e-07	5.52069e-05	Solyc02g030170.2|Solyc10g084240.1|Solyc08g076360.2|Solyc02g091560.2|Solyc03g044470.2|Solyc02g036350.2|Solyc03g005230.2|Solyc04g071900.2|Solyc04g051860.2|Solyc11g066890.1|Solyc04g025530.2|Solyc05g006520.2|Solyc09g091470.2|Solyc10g007600.2|Solyc11g008620.1|Solyc10g024410.1|Solyc10g076510.1|Solyc03g083440.2|Solyc12g099260.1|Solyc07g064660.1|Solyc05g014980.2|Solyc01g066520.2|Solyc04g063210.2|Solyc10g…	sly:543937|sly:101249874|sly:778248|sly:101254439|sly:778267|sly:100125909|sly:101255662|sly:101253684|sly:544078|sly:101247693|sly:101259235|sly:543639|sly:101255924|sly:100134875|sly:101249417|sly:101263060|sly:101247173|sly:101254281|sly:101267503|sly:101266434|sly:101264422|sly:101258692|sly:101252173|sly:101255435|sly:101264821|sly:101265372|sly:101257483|sly:101250853|sly:101259221|sly:1012…	| | | | | | | | | | | | | | | | | | | | | | | | | | | | | | | | | | | | | | | | | | | | | | | | | | | | | | | | | | | | | | | | | | | | | | | | | | | | | | | | | | | | | | | | | | | | | | | | | | | | | | | | | | | | | | | | | | | | | | | | | | | | | | | | | | | | | | | | | | | | | | | | | | | | | | | | | | | | | | | | | | | | | | | | | | | | | | | | | | | | | |	543937|101249874|778248|101254439|778267|100125909|101255662|101253684|544078|101247693|101259235|543639|101255924|100134875|101249417|101263060|101247173|101254281|101267503|101266434|101264422|101258692|101252173|101255435|101264821|101265372|101257483|101250853|101259221|101267392|101266659|101256373|778256|544293|101246955|544084|100736507|101248494|101262183|101243656|101260072|543811|101253…	None|None|None|None|None|None|None|None|None|None|None|None|None|None|None|None|None|None|None|None|None|None|None|None|None|None|None|None|None|None|None|None|None|None|None|None|None|None|None|None|None|None|None|None|None|None|None|None|None|None|None|None|None|None|None|None|None|None|None|None|None|None|None|None|None|None|None|None|None|None|None|None|None|None|None|None|None|None|None|None…	http://www.genome.jp/kegg-bin/show_pathway?sly01110
Carbon metabolism	KEGG PATHWAY	sly01200	61	185	9.51843e-07	5.52069e-05	Solyc07g066610.2|Solyc03g007810.2|Solyc02g085950.2|Solyc03g114500.2|Solyc04g005160.1|Solyc02g082850.2|Solyc09g009260.2|Solyc05g055730.2|Solyc08g079070.2|Solyc10g049890.1|Solyc05g007260.2|Solyc12g011000.1|Solyc02g092530.2|Solyc02g086880.2|Solyc02g093830.2|Solyc01g106780.2|Solyc05g006520.2|Solyc10g018300.1|Solyc10g083720.1|Solyc02g062340.2|Solyc04g011350.2|Solyc11g007720.1|Solyc10g012370.2|Solyc10g…	sly:101253805|sly:101262183|sly:101268337|sly:101267392|sly:101256373|sly:101253958|sly:101266063|sly:101261413|sly:543811|sly:101254848|sly:101262009|sly:101260902|sly:101258424|sly:544250|sly:101249507|sly:101259587|sly:543639|sly:101245299|sly:101265599|sly:101249787|sly:101264112|sly:101257033|sly:101253940|sly:101263060|sly:101247124|sly:101249011|sly:101248407|sly:101244498|sly:101264118|sl…	| | | | | | | | | | | | | | | | | | | | | | | | | | | | | | | | | | | | | | | | | | | | | | | | | | | | | | | | | | | | |	101253805|101262183|101268337|101267392|101256373|101253958|101266063|101261413|543811|101254848|101262009|101260902|101258424|544250|101249507|101259587|543639|101245299|101265599|101249787|101264112|101257033|101253940|101263060|101247124|101249011|101248407|101244498|101264118|544068|101262229|101260311|101250853|543860|543974|101256234|101262830|101264821|101254439|101250010|101253902|543623|…	None|None|None|None|None|None|None|None|None|None|None|None|None|None|None|None|None|None|None|None|None|None|None|None|None|None|None|None|None|None|None|None|None|None|None|None|None|None|None|None|None|None|None|None|None|None|None|None|None|None|None|None|None|None|None|None|None|None|None|None|None|	http://www.genome.jp/kegg-bin/show_pathway?sly01200
Biosynthesis of amino acids	KEGG PATHWAY	sly01230	58	187	1.48663e-05	0.000574832	Solyc06g051410.2|Solyc07g066610.2|Solyc04g051860.2|Solyc03g007810.2|Solyc02g062340.2|Solyc06g005490.2|Solyc02g091560.2|Solyc09g009260.2|Solyc08g068330.2|Solyc08g079070.2|Solyc10g049890.1|Solyc12g011000.1|Solyc01g067750.2|Solyc01g103750.2|Solyc05g013380.2|Solyc04g074480.2|Solyc11g066890.1|Solyc10g018300.1|Solyc10g083720.1|Solyc07g007590.1|Solyc01g106780.2|Solyc10g012370.2|Solyc10g024410.1|Solyc04g…	sly:101251295|sly:101253805|sly:544078|sly:101262183|sly:101249787|sly:101253902|sly:101254439|sly:101266063|sly:101260072|sly:543811|sly:101254848|sly:101260902|sly:543548|sly:101245890|sly:101265236|sly:544153|sly:101247693|sly:101245299|sly:101265599|sly:101259263|sly:101259587|sly:101253940|sly:101263060|sly:101247124|sly:544154|sly:101246902|sly:101257242|sly:101254281|sly:101264707|sly:5440…	| | | | | | | | | | | | | | | | | | | | | | | | | | | | | | | | | | | | | | | | | | | | | | | | | | | | | | | | | |	101251295|101253805|544078|101262183|101249787|101253902|101254439|101266063|101260072|543811|101254848|101260902|543548|101245890|101265236|544153|101247693|101245299|101265599|101259263|101259587|101253940|101263060|101247124|544154|101246902|101257242|101254281|101264707|544068|101253321|543998|101243843|101249011|544273|101246035|101247807|101255033|101258500|101253958|101250010|101261090|100…	None|None|None|None|None|None|None|None|None|None|None|None|None|None|None|None|None|None|None|None|None|None|None|None|None|None|None|None|None|None|None|None|None|None|None|None|None|None|None|None|None|None|None|None|None|None|None|None|None|None|None|None|None|None|None|None|None|None|	http://www.genome.jp/kegg-bin/show_pathway?sly01230
Carbon fixation in photosynthetic organisms	KEGG PATHWAY	sly00710	27	71	6.98407e-05	0.00202538	Solyc03g007810.2|Solyc02g085950.2|Solyc08g068330.2|Solyc05g013380.2|Solyc04g076880.2|Solyc10g018300.1|Solyc10g083720.1|Solyc02g062340.2|Solyc01g106780.2|Solyc07g055060.2|Solyc09g011810.2|Solyc09g009260.2|Solyc03g034220.2|Solyc11g007990.1|Solyc05g008600.2|Solyc04g008740.2|Solyc06g005490.2|Solyc05g052600.2|Solyc02g084440.2|Solyc01g080460.2|Solyc01g110360.2|Solyc06g063090.2|Solyc12g014250.1|Solyc04g…	sly:101262183|sly:101268337|sly:101260072|sly:101265236|sly:543812|sly:101245299|sly:101265599|sly:101249787|sly:101259587|sly:101248407|sly:101260852|sly:101266063|sly:543974|sly:543805|sly:101264821|sly:101250010|sly:101253902|sly:100316873|sly:101250853|sly:101267346|sly:101246870|sly:101246035|sly:101260311|sly:101266713|sly:101262009|sly:101255322|sly:101253805|	| | | | | | | | | | | | | | | | | | | | | | | | | | |	101262183|101268337|101260072|101265236|543812|101245299|101265599|101249787|101259587|101248407|101260852|101266063|543974|543805|101264821|101250010|101253902|100316873|101250853|101267346|101246870|101246035|101260311|101266713|101262009|101255322|101253805|	None|None|None|None|None|None|None|None|None|None|None|None|None|None|None|None|None|None|None|None|None|None|None|None|None|None|None|	http://www.genome.jp/kegg-bin/show_pathway?sly00710
Photosynthesis	KEGG PATHWAY	sly00195	25	72	0.000652373	0.0151351	Solyc02g080540.1|Solyc10g077120.1|Solyc12g005630.1|Solyc06g074200.2|Solyc02g079950.2|Solyc02g090030.2|Solyc06g082940.2|Solyc02g065400.2|Solyc12g056830.1|Solyc04g082010.1|Solyc10g044520.1|Solyc02g069460.2|Solyc09g065910.1|Solyc06g066000.1|Solyc03g120640.2|Solyc05g050500.1|Solyc02g024050.2|Solyc02g083810.2|Solyc07g066150.1|Solyc06g054260.1|Solyc07g066310.2|Solyc08g013670.2|Solyc08g077050.2|Solyc07g…	sly:101253342|sly:101259494|sly:101243864|sly:101254806|sly:543931|sly:101258321|sly:101265249|sly:544299|sly:101254882|sly:544053|sly:778301|sly:101245421|sly:101245583|sly:101262821|sly:101264609|sly:101249084|sly:101268044|sly:101261284|sly:101263732|sly:543978|sly:778297|sly:101268297|sly:101266059|sly:544077|sly:101266666|	| | | | | | | | | | | | | | | | | | | | | | | | |	101253342|101259494|101243864|101254806|543931|101258321|101265249|544299|101254882|544053|778301|101245421|101245583|101262821|101264609|101249084|101268044|101261284|101263732|543978|778297|101268297|101266059|544077|101266666|	None|None|None|None|None|None|None|None|None|None|None|None|None|None|None|None|None|None|None|None|None|None|None|None|None|	http://www.genome.jp/kegg-bin/show_pathway?sly00195
Alanine, aspartate and glutamate metabolism	KEGG PATHWAY	sly00250	16	41	0.00149347	0.0288737	Solyc05g013380.2|Solyc11g006350.1|Solyc06g063090.2|Solyc01g080280.2|Solyc07g043310.2|Solyc05g052100.2|Solyc07g006530.2|Solyc06g007180.2|Solyc06g075340.2|Solyc01g087870.2|Solyc10g076250.1|Solyc08g068330.2|Solyc10g078550.1|Solyc03g083440.2|Solyc04g025530.2|Solyc12g006450.1	sly:101265236|sly:544088|sly:101246035|sly:543998|sly:543873|sly:101246116|sly:101263129|sly:543875|sly:101259343|sly:101258487|sly:101268729|sly:101260072|sly:544015|sly:101254281|sly:101259235|sly:544258|	| | | | | | | | | | | | | | | |	101265236|544088|101246035|543998|543873|101246116|101263129|543875|101259343|101258487|101268729|101260072|544015|101254281|101259235|544258|	None|None|None|None|None|None|None|None|None|None|None|None|None|None|None|None|	http://www.genome.jp/kegg-bin/show_pathway?sly00250
Citrate cycle (TCA cycle)	KEGG PATHWAY	sly00020	18	49	0.00174965	0.0289943	Solyc05g006520.2|Solyc07g064800.2|Solyc12g099260.1|Solyc06g083790.2|Solyc12g005080.1|Solyc01g059880.2|Solyc05g005160.2|Solyc04g076880.2|Solyc01g007910.2|Solyc04g011350.2|Solyc11g007720.1|Solyc01g100360.2|Solyc10g074500.1|Solyc03g097680.2|Solyc01g073740.2|Solyc02g093680.2|Solyc07g006790.2|Solyc12g011000.1	sly:543639|sly:101268590|sly:101267503|sly:543863|sly:101258624|sly:101263147|sly:101246135|sly:543812|sly:543860|sly:101264112|sly:101257033|sly:101245293|sly:101251730|sly:101248181|sly:101249011|sly:100736507|sly:101244498|sly:101260902|	| | | | | | | | | | | | | | | | | |	543639|101268590|101267503|543863|101258624|101263147|101246135|543812|543860|101264112|101257033|101245293|101251730|101248181|101249011|100736507|101244498|101260902|	None|None|None|None|None|None|None|None|None|None|None|None|None|None|None|None|None|None|	http://www.genome.jp/kegg-bin/show_pathway?sly00020
Photosynthesis - antenna proteins	KEGG PATHWAY	sly00196	10	21	0.00203112	0.0294512	Solyc01g105030.2|Solyc12g011450.1|Solyc02g071030.1|Solyc06g063370.2|Solyc10g006230.2|Solyc09g014520.2|Solyc03g005760.1|Solyc03g005770.1|Solyc03g115900.2|Solyc10g007690.2|Solyc07g022900.2	sly:101256629|sly:101243766|sly:101265886|sly:101266527|sly:101264376|sly:101249002|sly:101267774|sly:101267774|sly:101268669|sly:101253628|sly:101257186|	| | | | | | | | | | |	101256629|101243766|101265886|101266527|101264376|101249002|101267774|101267774|101268669|101253628|101257186|	None|None|None|None|None|None|None|None|None|None|None|	http://www.genome.jp/kegg-bin/show_pathway?sly00196
Glyoxylate and dicarboxylate metabolism	KEGG PATHWAY	sly00630	17	52	0.00904235	0.116546	Solyc05g013380.2|Solyc07g056540.2|Solyc01g080280.2|Solyc07g052480.2|Solyc11g008620.1|Solyc02g085950.2|Solyc06g061070.2|Solyc01g111630.2|Solyc02g091560.2|Solyc10g007600.2|Solyc03g063560.2|Solyc03g034220.2|Solyc07g045350.2|Solyc01g073740.2|Solyc12g011000.1|Solyc02g092530.2|Solyc02g086880.2	sly:101265236|sly:544106|sly:543998|sly:544276|sly:101249417|sly:101268337|sly:101244882|sly:100191110|sly:101254439|sly:100134875|sly:101246028|sly:543974|sly:101262830|sly:101249011|sly:101260902|sly:101258424|sly:544250|	| | | | | | | | | | | | | | | | |	101265236|544106|543998|544276|101249417|101268337|101244882|100191110|101254439|100134875|101246028|543974|101262830|101249011|101260902|101258424|544250|	None|None|None|None|None|None|None|None|None|None|None|None|None|None|None|None|None|	http://www.genome.jp/kegg-bin/show_pathway?sly00630
Phenylalanine, tyrosine and tryptophan biosynthesis	KEGG PATHWAY	sly00400	14	41	0.0113741	0.125931	Solyc02g088460.2|Solyc04g074480.2|Solyc11g066890.1|Solyc04g051860.2|Solyc02g083590.2|Solyc07g007590.1|Solyc06g051410.2|Solyc08g068330.2|Solyc10g038080.1|Solyc04g049350.2|Solyc06g074530.1|Solyc04g054710.2|Solyc01g091190.2|Solyc01g067750.2	sly:101243843|sly:544153|sly:101247693|sly:544078|sly:544273|sly:101259263|sly:101251295|sly:101260072|sly:101258500|sly:544154|sly:101247331|sly:100736464|sly:543977|sly:543548|	| | | | | | | | | | | | | |	101243843|544153|101247693|544078|544273|101259263|101251295|101260072|101258500|544154|101247331|100736464|543977|543548|	None|None|None|None|None|None|None|None|None|None|None|None|None|None|	http://www.genome.jp/kegg-bin/show_pathway?sly00400
alpha-Linolenic acid metabolism	KEGG PATHWAY	sly00592	11	30	0.013525	0.125931	Solyc10g076600.1|Solyc09g061840.2|Solyc02g087110.2|Solyc07g049690.2|Solyc09g091470.2|Solyc08g078390.2|Solyc02g087070.2|Solyc03g122340.2|Solyc07g019670.2|Solyc04g054890.2|Solyc10g086220.1	sly:101248057|sly:101262853|sly:101246396|sly:543642|sly:101255924|sly:778338|sly:543895|sly:544009|sly:101248790|sly:101265227|sly:544239|	| | | | | | | | | | |	101248057|101262853|101246396|543642|101255924|778338|543895|544009|101248790|101265227|544239|	None|None|None|None|None|None|None|None|None|None|None|	http://www.genome.jp/kegg-bin/show_pathway?sly00592
Nitrogen metabolism	KEGG PATHWAY	sly00910	11	30	0.013525	0.125931	Solyc12g005200.1|Solyc01g080280.2|Solyc11g013810.1|Solyc03g063560.2|Solyc02g067750.2|Solyc05g052100.2|Solyc10g078550.1|Solyc10g083890.1|Solyc06g007180.2|Solyc03g083440.2|Solyc02g092530.2	sly:101261196|sly:543998|sly:100736473|sly:101246028|sly:100147727|sly:101246116|sly:544015|sly:101268239|sly:543875|sly:101254281|sly:101258424|	| | | | | | | | | | |	101261196|543998|100736473|101246028|100147727|101246116|544015|101268239|543875|101254281|101258424|	None|None|None|None|None|None|None|None|None|None|None|	http://www.genome.jp/kegg-bin/show_pathway?sly00910
Pentose phosphate pathway	KEGG PATHWAY	sly00030	15	46	0.014113	0.125931	Solyc01g110360.2|Solyc07g066270.2|Solyc04g005160.1|Solyc09g009260.2|Solyc10g018300.1|Solyc02g084440.2|Solyc02g062340.2|Solyc10g024410.1|Solyc05g007260.2|Solyc05g008600.2|Solyc08g079070.2|Solyc00g006800.2|Solyc09g011810.2|Solyc02g093830.2|Solyc05g012110.2	sly:101246870|sly:101262229|sly:101256373|sly:101266063|sly:101245299|sly:101250853|sly:101249787|sly:101263060|sly:101262009|sly:101264821|sly:543811|sly:543623|sly:101260852|sly:101249507|sly:101264118|	| | | | | | | | | | | | | | |	101246870|101262229|101256373|101266063|101245299|101250853|101249787|101263060|101262009|101264821|543811|543623|101260852|101249507|101264118|	None|None|None|None|None|None|None|None|None|None|None|None|None|None|None|	http://www.genome.jp/kegg-bin/show_pathway?sly00030
Ribosome biogenesis in eukaryotes	KEGG PATHWAY	sly03008	21	75	0.0254616	0.210968	Solyc03g093480.2|Solyc04g051670.2|Solyc03g097160.2|Solyc01g100570.2|Solyc09g011420.2|Solyc02g081810.2|Solyc03g116380.2|Solyc10g084160.1|Solyc04g072260.1|Solyc01g087670.2|Solyc12g038980.1|Solyc03g025270.2|Solyc03g120080.2|Solyc05g010480.2|Solyc02g085230.2|Solyc01g097640.2|Solyc03g112820.2|Solyc09g083080.2|Solyc07g066410.2|Solyc10g039190.1|Solyc10g078540.1	sly:101267297|sly:101258943|sly:101246325|sly:101250547|sly:101267649|sly:101255259|sly:101255780|sly:101248438|sly:101258364|sly:101254131|sly:101268074|sly:101261490|sly:101252265|sly:101251776|sly:101260390|sly:101266977|sly:101253879|sly:101263757|sly:101258878|sly:101257021|sly:101246000|	| | | | | | | | | | | | | | | | | | | | |	101267297|101258943|101246325|101250547|101267649|101255259|101255780|101248438|101258364|101254131|101268074|101261490|101252265|101251776|101260390|101266977|101253879|101263757|101258878|101257021|101246000|	None|None|None|None|None|None|None|None|None|None|None|None|None|None|None|None|None|None|None|None|None|	http://www.genome.jp/kegg-bin/show_pathway?sly03008
Glycolysis / Gluconeogenesis	KEGG PATHWAY	sly00010	26	98	0.0274497	0.212278	Solyc03g007810.2|Solyc01g106780.2|Solyc04g076880.2|Solyc10g083720.1|Solyc02g062340.2|Solyc11g007720.1|Solyc04g072800.2|Solyc10g076510.1|Solyc08g078850.2|Solyc07g006790.2|Solyc09g011810.2|Solyc09g009020.2|Solyc09g009260.2|Solyc02g084440.2|Solyc05g008600.2|Solyc04g008740.2|Solyc06g005490.2|Solyc06g072160.2|Solyc12g008510.1|Solyc01g110360.2|Solyc03g114500.2|Solyc01g100360.2|Solyc05g006520.2|Solyc03g…	sly:101262183|sly:101259587|sly:543812|sly:101265599|sly:101249787|sly:101257033|sly:101247124|sly:101247173|sly:101252012|sly:101244498|sly:101260852|sly:544068|sly:101266063|sly:101250853|sly:101264821|sly:101250010|sly:101253902|sly:101249371|sly:778210|sly:101246870|sly:101267392|sly:101245293|sly:543639|sly:101248181|sly:101256234|sly:101253805|	| | | | | | | | | | | | | | | | | | | | | | | | | |	101262183|101259587|543812|101265599|101249787|101257033|101247124|101247173|101252012|101244498|101260852|544068|101266063|101250853|101264821|101250010|101253902|101249371|778210|101246870|101267392|101245293|543639|101248181|101256234|101253805|	None|None|None|None|None|None|None|None|None|None|None|None|None|None|None|None|None|None|None|None|None|None|None|None|None|None|	http://www.genome.jp/kegg-bin/show_pathway?sly00010
Fatty acid metabolism	KEGG PATHWAY	sly00071	11	35	0.0430077	0.305728	Solyc10g076600.1|Solyc09g061840.2|Solyc08g082280.2|Solyc09g091470.2|Solyc08g078390.2|Solyc07g045350.2|Solyc07g045290.2|Solyc06g072160.2|Solyc07g019670.2|Solyc09g092450.2|Solyc04g054890.2	sly:101248057|sly:101262853|sly:101257097|sly:101255924|sly:778338|sly:101262830|sly:101264646|sly:101249371|sly:101248790|sly:101249020|sly:101265227|	| | | | | | | | | | |	101248057|101262853|101257097|101255924|778338|101262830|101264646|101249371|101248790|101249020|101265227|	None|None|None|None|None|None|None|None|None|None|None|	http://www.genome.jp/kegg-bin/show_pathway?sly00071
Phenylpropanoid biosynthesis	KEGG PATHWAY	sly00940	24	93	0.044805	0.305728	Solyc06g082420.2|Solyc10g084240.1|Solyc06g068650.2|Novel00528|Solyc11g018800.1|Solyc02g094180.2|Solyc04g071900.2|Solyc06g073760.2|Solyc11g008720.1|Solyc04g071890.2|Solyc03g097030.2|Solyc01g096670.2|Solyc02g092580.2|Solyc09g007520.2|Solyc04g063210.2|Solyc03g117870.2|Solyc02g080530.2|Solyc11g011330.1|Solyc09g007920.2|Solyc09g007930.2|Solyc12g007030.1|Solyc10g086180.1|Solyc01g105070.2|Solyc11g011340…	sly:101248494|sly:101249874|sly:101248210|sly:101246783|sly:101246783|sly:101267754|sly:101253684|sly:101266643|sly:101251735|sly:101253377|sly:101251363|sly:101246092|sly:101257228|sly:101251503|sly:101252173|sly:101249624|sly:101253648|sly:101259903|sly:101243922|sly:101243922|sly:101247788|sly:101243656|sly:544293|sly:543602|sly:544084|sly:101262919|	| | | | | | | | | | | | | | | | | | | | | | | | | |	101248494|101249874|101248210|101246783|101246783|101267754|101253684|101266643|101251735|101253377|101251363|101246092|101257228|101251503|101252173|101249624|101253648|101259903|101243922|101243922|101247788|101243656|544293|543602|544084|101262919|	None|None|None|None|None|None|None|None|None|None|None|None|None|None|None|None|None|None|None|None|None|None|None|None|None|None|	http://www.genome.jp/kegg-bin/show_pathway?sly00940
Glutathione metabolism	KEGG PATHWAY	sly00480	19	72	0.056563	0.351785	Solyc04g082030.1|Solyc01g086680.2|Solyc07g056480.2|Solyc04g005160.1|Solyc06g005160.2|Solyc11g018550.2|Solyc07g056420.2|Solyc08g081010.2|Solyc05g005710.2|Solyc06g009020.2|Solyc07g056440.2|Solyc04g012060.2|Solyc07g056510.2|Solyc09g091840.2|Solyc01g081310.2|Novel01986|Solyc03g007240.2|Solyc08g080940.2|Solyc02g093830.2	sly:544209|sly:543813|sly:543628|sly:101256373|sly:778223|sly:778341|sly:543836|sly:543536|sly:544177|sly:101256384|sly:101244886|sly:101249065|sly:101244300|sly:100301935|sly:543815|sly:543817|sly:543894|sly:544197|sly:101249507|	| | | | | | | | | | | | | | | | | | |	544209|543813|543628|101256373|778223|778341|543836|543536|544177|101256384|101244886|101249065|101244300|100301935|543815|543817|543894|544197|101249507|	None|None|None|None|None|None|None|None|None|None|None|None|None|None|None|None|None|None|None|	http://www.genome.jp/kegg-bin/show_pathway?sly00480
Biosynthesis of unsaturated fatty acids	KEGG PATHWAY	sly01040	8	24	0.05762	0.351785	Solyc10g076600.1|Solyc09g061840.2|Solyc09g091470.2|Solyc08g078390.2|Solyc06g071070.1|Solyc12g049030.1|Solyc04g054890.2|Solyc01g006430.2|Solyc12g100240.1|Solyc12g100260.1	sly:101248057|sly:101262853|sly:101255924|sly:778338|sly:101249180|sly:101255474|sly:101265227|sly:101259966|sly:101259966|sly:101259966|	| | | | | | | | | |	101248057|101262853|101255924|778338|101249180|101255474|101265227|101259966|101259966|101259966|	None|None|None|None|None|None|None|None|None|None|	http://www.genome.jp/kegg-bin/show_pathway?sly01040
Metabolic pathways	KEGG PATHWAY	sly01100	280	1419	0.0688813	0.381375	Solyc02g030170.2|Solyc03g005760.1|Solyc03g005770.1|Solyc05g052100.2|Solyc08g078390.2|Solyc03g115220.2|Solyc08g076360.2|Solyc02g091560.2|Solyc03g083090.2|Solyc05g055730.2|Solyc08g007130.2|Solyc02g036350.2|Solyc03g005230.2|Solyc04g071900.2|Solyc02g079950.2|Solyc04g051860.2|Solyc11g066890.1|Solyc04g025530.2|Solyc05g006520.2|Solyc09g091470.2|Solyc10g007600.2|Solyc09g009390.2|Solyc10g024410.1|Solyc07g…	sly:543937|sly:101267774|sly:101267774|sly:101246116|sly:778338|sly:101266618|sly:778248|sly:101254439|sly:101259221|sly:101261413|sly:101259175|sly:100125909|sly:101255662|sly:101253684|sly:543931|sly:544078|sly:101247693|sly:101259235|sly:543639|sly:101255924|sly:100134875|sly:101264360|sly:101263060|sly:101248407|sly:101251637|sly:101249874|sly:101247173|sly:101254281|sly:101257526|sly:543894|…	| | | | | | | | | | | | | | | | | | | | | | | | | | | | | | | | | | | | | | | | | | | | | | | | | | | | | | | | | | | | | | | | | | | | | | | | | | | | | | | | | | | | | | | | | | | | | | | | | | | | | | | | | | | | | | | | | | | | | | | | | | | | | | | | | | | | | | | | | | | | | | | | | | | | | | | | | | | | | | | | | | | | | | | | | | | | | | | | | | | | | | | | | | | | | | | | | | | | | | | |…	543937|101267774|101267774|101246116|778338|101266618|778248|101254439|101259221|101261413|101259175|100125909|101255662|101253684|543931|544078|101247693|101259235|543639|101255924|100134875|101264360|101263060|101248407|101251637|101249874|101247173|101254281|101257526|543894|101268337|101264422|101267302|101243786|101250853|101249020|101255435|101249002|101246036|100134880|543805|101264821|101…	None|None|None|None|None|None|None|None|None|None|None|None|None|None|None|None|None|None|None|None|None|None|None|None|None|None|None|None|None|None|None|None|None|None|None|None|None|None|None|None|None|None|None|None|None|None|None|None|None|None|None|None|None|None|None|None|None|None|None|None|None|None|None|None|None|None|None|None|None|None|None|None|None|None|None|None|None|None|None|None…	http://www.genome.jp/kegg-bin/show_pathway?sly01100
Valine, leucine and isoleucine degradation	KEGG PATHWAY	sly00280	12	42	0.0692691	0.381375	Solyc01g108030.2|Solyc01g066520.2|Solyc12g011160.1|Solyc09g061840.2|Solyc01g100360.2|Solyc09g091470.2|Solyc11g069180.1|Solyc01g090700.2|Solyc07g045350.2|Solyc04g063350.2|Solyc08g080170.2|Solyc08g007790.2	sly:101262668|sly:101258692|sly:101263879|sly:101262853|sly:101245293|sly:101255924|sly:101252846|sly:101265771|sly:101262830|sly:101254378|sly:101249394|sly:100134904|	| | | | | | | | | | | |	101262668|101258692|101263879|101262853|101245293|101255924|101252846|101265771|101262830|101254378|101249394|100134904|	None|None|None|None|None|None|None|None|None|None|None|None|	http://www.genome.jp/kegg-bin/show_pathway?sly00280
Lysine biosynthesis	KEGG PATHWAY	sly00300	5	13	0.0723298	0.381375	Solyc11g044840.1|Solyc01g109850.2|Solyc09g005700.2|Solyc01g098380.2|Solyc10g083110.1	sly:101252842|sly:101249215|sly:101246955|sly:101253321|sly:101250558|	| | | | |	101252842|101249215|101246955|101253321|101250558|	None|None|None|None|None|	http://www.genome.jp/kegg-bin/show_pathway?sly00300
Butanoate metabolism	KEGG PATHWAY	sly00650	8	27	0.105388	0.531522	Solyc12g006450.1|Solyc07g043310.2|Solyc08g080170.2|Solyc07g045350.2|Solyc03g097680.2|Solyc08g007790.2|Solyc04g025530.2|Solyc05g006520.2	sly:544258|sly:543873|sly:101249394|sly:101262830|sly:101248181|sly:100134904|sly:101259235|sly:543639|	| | | | | | | |	544258|543873|101249394|101262830|101248181|100134904|101259235|543639|	None|None|None|None|None|None|None|None|	http://www.genome.jp/kegg-bin/show_pathway?sly00650
Synthesis and degradation of ketone bodies	KEGG PATHWAY	sly00072	3	7	0.120229	0.580225	Solyc08g007790.2|Solyc08g080170.2|Solyc07g045350.2	sly:100134904|sly:101249394|sly:101262830|	| | |	100134904|101249394|101262830|	None|None|None|	http://www.genome.jp/kegg-bin/show_pathway?sly00072
Phenylalanine metabolism	KEGG PATHWAY	sly00360	21	89	0.125048	0.580225	Solyc09g007920.2|Solyc09g007930.2|Solyc06g082420.2|Novel00528|Solyc11g018800.1|Solyc06g068650.2|Solyc10g084240.1|Solyc04g063210.2|Solyc10g086180.1|Solyc01g105070.2|Solyc03g117870.2|Solyc05g041200.2|Solyc08g068330.2|Solyc04g071890.2|Solyc01g006300.2|Solyc03g097030.2|Solyc02g080530.2|Solyc04g054710.2|Solyc02g092580.2|Solyc05g047530.2|Solyc02g094180.2|Solyc04g071900.2|Solyc09g007520.2	sly:101243922|sly:101243922|sly:101248494|sly:101246783|sly:101246783|sly:101248210|sly:101249874|sly:101252173|sly:101243656|sly:544293|sly:101249624|sly:101257377|sly:101260072|sly:101253377|sly:544084|sly:101251363|sly:101253648|sly:100736464|sly:101257228|sly:101262919|sly:101267754|sly:101253684|sly:101251503|	| | | | | | | | | | | | | | | | | | | | | | |	101243922|101243922|101248494|101246783|101246783|101248210|101249874|101252173|101243656|544293|101249624|101257377|101260072|101253377|544084|101251363|101253648|100736464|101257228|101262919|101267754|101253684|101251503|	None|None|None|None|None|None|None|None|None|None|None|None|None|None|None|None|None|None|None|None|None|None|None|	http://www.genome.jp/kegg-bin/show_pathway?sly00360
Pyruvate metabolism	KEGG PATHWAY	sly00620	18	75	0.130739	0.583295	Solyc01g080460.2|Solyc01g106780.2|Solyc12g014250.1|Solyc03g007810.2|Solyc01g100360.2|Solyc10g083720.1|Solyc11g007720.1|Solyc02g094640.2|Solyc11g007990.1|Solyc07g045350.2|Solyc01g094340.2|Solyc03g097680.2|Solyc04g076880.2|Solyc04g008740.2|Solyc08g078850.2|Solyc07g006790.2|Solyc05g006520.2|Solyc07g055060.2	sly:101267346|sly:101259587|sly:101260311|sly:101262183|sly:101245293|sly:101265599|sly:101257033|sly:101256234|sly:543805|sly:101262830|sly:101248139|sly:101248181|sly:543812|sly:101250010|sly:101252012|sly:101244498|sly:543639|sly:101248407|	| | | | | | | | | | | | | | | | | |	101267346|101259587|101260311|101262183|101245293|101265599|101257033|101256234|543805|101262830|101248139|101248181|543812|101250010|101252012|101244498|543639|101248407|	None|None|None|None|None|None|None|None|None|None|None|None|None|None|None|None|None|None|	http://www.genome.jp/kegg-bin/show_pathway?sly00620
Lysine degradation	KEGG PATHWAY	sly00310	6	20	0.144089	0.619051	Solyc07g064800.2|Solyc12g005080.1|Solyc07g017610.2|Solyc04g011350.2|Solyc07g045350.2|Solyc02g094520.2	sly:101268590|sly:101258624|sly:101261722|sly:101264112|sly:101262830|sly:101260505|	| | | | | |	101268590|101258624|101261722|101264112|101262830|101260505|	None|None|None|None|None|None|	http://www.genome.jp/kegg-bin/show_pathway?sly00310
Non-homologous end-joining	KEGG PATHWAY	sly03450	3	8	0.167149	0.688951	Solyc01g091350.2|Solyc01g102370.2|Solyc05g053800.2	sly:101253129|sly:101268807|sly:101256382|	| | |	101253129|101268807|101256382|	None|None|None|	http://www.genome.jp/kegg-bin/show_pathway?sly03450
Cyanoamino acid metabolism	KEGG PATHWAY	sly00460	6	21	0.172238	0.688951	Solyc06g073760.2|Solyc11g008720.1|Solyc02g091560.2|Solyc11g068730.1|Solyc10g012370.2|Solyc01g094790.2	sly:101266643|sly:101251735|sly:101254439|sly:101266793|sly:101253940|sly:101255033|	| | | | | |	101266643|101251735|101254439|101266793|101253940|101255033|	None|None|None|None|None|None|	http://www.genome.jp/kegg-bin/show_pathway?sly00460
ABC transporters	KEGG PATHWAY	sly02010	4	13	0.202624	0.783478	Solyc09g008240.2|Solyc06g009290.2|Solyc02g087870.2|Solyc04g015970.2	sly:101261549|sly:101262724|sly:100301924|sly:101266927|	| | | |	101261549|101262724|100301924|101266927|	None|None|None|None|	http://www.genome.jp/kegg-bin/show_pathway?sly02010
Propanoate metabolism	KEGG PATHWAY	sly00640	8	33	0.247188	0.924963	Solyc12g011160.1|Solyc06g083790.2|Solyc01g007910.2|Solyc01g090700.2|Solyc07g045350.2|Solyc01g094340.2|Solyc02g094640.2|Solyc08g078850.2	sly:101263879|sly:543863|sly:543860|sly:101265771|sly:101262830|sly:101248139|sly:101256234|sly:101252012|	| | | | | | | |	101263879|543863|543860|101265771|101262830|101248139|101256234|101252012|	None|None|None|None|None|None|None|None|	http://www.genome.jp/kegg-bin/show_pathway?sly00640
Steroid biosynthesis	KEGG PATHWAY	sly00100	5	19	0.259461	0.940547	Solyc01g087560.2|Solyc02g069490.2|Solyc02g070580.1|Solyc06g082980.2|Solyc02g030170.2	sly:101252433|sly:101244831|sly:100136886|sly:101259646|sly:543937|	| | | | |	101252433|101244831|100136886|101259646|543937|	None|None|None|None|None|	http://www.genome.jp/kegg-bin/show_pathway?sly00100
Terpenoid backbone biosynthesis	KEGG PATHWAY	sly00900	10	44	0.27734	0.974892	Solyc05g055760.2|Solyc06g066310.2|Solyc08g080170.2|Solyc12g015860.1|Solyc07g045350.2|Solyc01g102820.2|Solyc01g098840.2|Solyc08g007790.2|Solyc02g038740.2|Solyc07g064660.1	sly:100134905|sly:101256682|sly:101249394|sly:543552|sly:101262830|sly:101251334|sly:101261961|sly:100134904|sly:101265292|sly:101266434|	| | | | | | | | | |	100134905|101256682|101249394|543552|101262830|101251334|101261961|100134904|101265292|101266434|	None|None|None|None|None|None|None|None|None|None|	http://www.genome.jp/kegg-bin/show_pathway?sly00900
Plant-pathogen interaction	KEGG PATHWAY	sly04626	23	113	0.322133	0.99554	Solyc01g005440.2|Solyc10g011910.2|Solyc06g008940.2|Solyc07g042170.2|Solyc03g122190.2|Solyc11g068460.1|Solyc12g009220.1|Solyc07g047790.2|Solyc03g112150.1|Solyc02g070890.2|Solyc06g066370.2|Novel00502|Solyc10g074570.1|Solyc03g007890.2|Solyc09g059430.2|Solyc03g118810.1|Solyc06g071790.2|Solyc06g073830.1|Solyc05g010670.2|Solyc01g099620.2|Solyc03g093240.2|Solyc02g094000.1|Solyc07g049180.2	sly:100191114|sly:101258194|sly:101255201|sly:101247936|sly:100301927|sly:101260202|sly:100134911|sly:101254814|sly:101245244|sly:101263667|sly:101255501|sly:101249692|sly:101252935|sly:101264183|sly:101248708|sly:101259138|sly:101259256|sly:101265138|sly:101255395|sly:101251928|sly:778272|sly:101245711|sly:100736514|	| | | | | | | | | | | | | | | | | | | | | | |	100191114|101258194|101255201|101247936|100301927|101260202|100134911|101254814|101245244|101263667|101255501|101249692|101252935|101264183|101248708|101259138|101259256|101265138|101255395|101251928|778272|101245711|100736514|	None|None|None|None|None|None|None|None|None|None|None|None|None|None|None|None|None|None|None|None|None|None|None|	http://www.genome.jp/kegg-bin/show_pathway?sly04626
Cutin, suberine and wax biosynthesis	KEGG PATHWAY	sly00073	3	11	0.326789	0.99554	Solyc08g044260.2|Solyc06g062600.2|Solyc11g067190.1	sly:101252060|sly:101264132|sly:101255461|	| | |	101252060|101264132|101255461|	None|None|None|	http://www.genome.jp/kegg-bin/show_pathway?sly00073
Stilbenoid, diarylheptanoid and gingerol biosynthesis	KEGG PATHWAY	sly00945	3	11	0.326789	0.99554	Solyc04g063210.2|Solyc05g047530.2|Solyc01g096670.2	sly:101252173|sly:101262919|sly:101246092|	| | |	101252173|101262919|101246092|	None|None|None|	http://www.genome.jp/kegg-bin/show_pathway?sly00945
Fructose and mannose metabolism	KEGG PATHWAY	sly00051	10	46	0.328655	0.99554	Solyc01g110360.2|Solyc09g009260.2|Solyc12g095760.1|Solyc02g062340.2|Solyc02g081160.2|Solyc02g084440.2|Solyc05g008600.2|Solyc06g005490.2|Solyc09g011810.2|Solyc12g008510.1	sly:101246870|sly:101266063|sly:101246811|sly:101249787|sly:101245182|sly:101250853|sly:101264821|sly:101253902|sly:101260852|sly:778210|	| | | | | | | | | |	101246870|101266063|101246811|101249787|101245182|101250853|101264821|101253902|101260852|778210|	None|None|None|None|None|None|None|None|None|None|	http://www.genome.jp/kegg-bin/show_pathway?sly00051
One carbon pool by folate	KEGG PATHWAY	sly00670	4	16	0.334707	0.99554	Solyc11g008870.1|Solyc05g055730.2|Solyc02g091560.2|Solyc08g075160.2	sly:101255258|sly:101261413|sly:101254439|sly:100316897|	| | | |	101255258|101261413|101254439|100316897|	None|None|None|None|	http://www.genome.jp/kegg-bin/show_pathway?sly00670
Histidine metabolism	KEGG PATHWAY	sly00340	4	16	0.334707	0.99554	Solyc01g103750.2|Solyc07g064810.2|Solyc08g006740.2|Solyc04g071140.2	sly:101245890|sly:101268295|sly:778256|sly:101262912|	| | | |	101245890|101268295|778256|101262912|	None|None|None|None|	http://www.genome.jp/kegg-bin/show_pathway?sly00340
Peroxisome	KEGG PATHWAY	sly04146	14	68	0.360173	1	Solyc10g076600.1|Solyc07g056540.2|Solyc09g061840.2|Solyc08g082280.2|Solyc09g091470.2|Solyc07g063430.2|Solyc11g067190.1|Solyc10g007600.2|Solyc01g067740.2|Solyc01g098840.2|Solyc07g045290.2|Solyc09g092450.2|Solyc04g054890.2|Solyc08g078390.2	sly:101248057|sly:544106|sly:101262853|sly:101257097|sly:101255924|sly:101247444|sly:101255461|sly:100134875|sly:544054|sly:101261961|sly:101264646|sly:101249020|sly:101265227|sly:778338|	| | | | | | | | | | | | | |	101248057|544106|101262853|101257097|101255924|101247444|101255461|100134875|544054|101261961|101264646|101249020|101265227|778338|	None|None|None|None|None|None|None|None|None|None|None|None|None|None|	http://www.genome.jp/kegg-bin/show_pathway?sly04146
Arginine and proline metabolism	KEGG PATHWAY	sly00330	13	63	0.365178	1	Solyc04g082030.1|Solyc01g080280.2|Solyc01g110430.2|Solyc03g093240.2|Solyc02g068640.2|Solyc05g052100.2|Solyc05g005710.2|Solyc10g078550.1|Solyc08g068330.2|Solyc05g010420.1|Solyc02g089630.2|Solyc12g089210.1|Solyc03g007240.2	sly:544209|sly:543998|sly:543807|sly:778272|sly:101261090|sly:101246116|sly:544177|sly:544015|sly:101260072|sly:100134880|sly:101268445|sly:101246902|sly:543894|	| | | | | | | | | | | | |	544209|543998|543807|778272|101261090|101246116|544177|544015|101260072|100134880|101268445|101246902|543894|	None|None|None|None|None|None|None|None|None|None|None|None|None|	http://www.genome.jp/kegg-bin/show_pathway?sly00330
Flavonoid biosynthesis	KEGG PATHWAY	sly00941	4	17	0.380178	1	Solyc03g115220.2|Solyc04g063210.2|Solyc05g047530.2|Solyc01g096670.2	sly:101266618|sly:101252173|sly:101262919|sly:101246092|	| | | |	101266618|101252173|101262919|101246092|	None|None|None|None|	http://www.genome.jp/kegg-bin/show_pathway?sly00941
Glycine, serine and threonine metabolism	KEGG PATHWAY	sly00260	10	49	0.40837	1	Solyc05g013380.2|Solyc01g100360.2|Solyc01g111630.2|Solyc02g091560.2|Solyc10g076250.1|Solyc04g009960.2|Solyc04g072800.2|Solyc10g049890.1|Solyc10g083760.1|Solyc03g113800.2	sly:101265236|sly:101245293|sly:100191110|sly:101254439|sly:101268729|sly:101247807|sly:101247124|sly:101254848|sly:100037737|sly:100301929|	| | | | | | | | | |	101265236|101245293|100191110|101254439|101268729|101247807|101247124|101254848|100037737|100301929|	None|None|None|None|None|None|None|None|None|None|	http://www.genome.jp/kegg-bin/show_pathway?sly00260
Cysteine and methionine metabolism	KEGG PATHWAY	sly00270	13	66	0.434794	1	Solyc08g081550.2|Solyc10g012370.2|Solyc05g005710.2|Solyc02g082850.2|Solyc08g068330.2|Solyc05g010420.1|Solyc01g094790.2|Solyc11g030600.2|Solyc02g036350.2|Solyc01g095080.2|Solyc08g078850.2|Solyc03g007240.2|Solyc07g049550.2	sly:544028|sly:101253940|sly:544177|sly:101253958|sly:101260072|sly:100134880|sly:101255033|sly:543721|sly:100125909|sly:606304|sly:101252012|sly:543894|sly:544285|	| | | | | | | | | | | | |	544028|101253940|544177|101253958|101260072|100134880|101255033|543721|100125909|606304|101252012|543894|544285|	None|None|None|None|None|None|None|None|None|None|None|None|None|	http://www.genome.jp/kegg-bin/show_pathway?sly00270
Ubiquinone and other terpenoid-quinone biosynthesis	KEGG PATHWAY	sly00130	6	30	0.478772	1	Solyc06g068650.2|Solyc08g076360.2|Solyc03g117870.2|Solyc05g041200.2|Solyc03g097030.2|Solyc03g005230.2	sly:101248210|sly:778248|sly:101249624|sly:101257377|sly:101251363|sly:101255662|	| | | | | |	101248210|778248|101249624|101257377|101251363|101255662|	None|None|None|None|None|None|	http://www.genome.jp/kegg-bin/show_pathway?sly00130
Fatty acid elongation	KEGG PATHWAY	sly00062	3	14	0.487038	1	Solyc02g085870.2|Solyc06g065560.1|Solyc08g067260.2	sly:101245220|sly:101246151|sly:101266659|	| | |	101245220|101246151|101266659|	None|None|None|	http://www.genome.jp/kegg-bin/show_pathway?sly00062
Linoleic acid metabolism	KEGG PATHWAY	sly00591	2	9	0.511485	1	Solyc03g122340.2|Solyc08g029000.2	sly:544009|sly:101263535|	| |	544009|101263535|	None|None|	http://www.genome.jp/kegg-bin/show_pathway?sly00591
Degradation of aromatic compounds	KEGG PATHWAY	sly01220	2	9	0.511485	1	Solyc06g072160.2|Solyc05g047530.2	sly:101249371|sly:101262919|	| |	101249371|101262919|	None|None|	http://www.genome.jp/kegg-bin/show_pathway?sly01220
Porphyrin and chlorophyll metabolism	KEGG PATHWAY	sly00860	7	37	0.528929	1	Solyc03g118240.2|Solyc10g008740.2|Solyc07g054210.2|Solyc03g044470.2|Solyc06g053980.2|Solyc09g014760.2|Solyc04g015490.2	sly:101267302|sly:101255435|sly:543647|sly:778267|sly:101258376|sly:101246752|sly:101248868|	| | | | | | |	101267302|101255435|543647|778267|101258376|101246752|101248868|	None|None|None|None|None|None|None|	http://www.genome.jp/kegg-bin/show_pathway?sly00860
Purine metabolism	KEGG PATHWAY	sly00230	23	127	0.560743	1	Solyc03g007810.2|Solyc02g086600.2|Solyc12g015780.1|Solyc06g054250.2|Solyc06g065270.2|Solyc08g075160.2|Solyc10g083720.1|Solyc01g106780.2|Solyc10g024410.1|Solyc10g078860.1|Solyc08g081150.2|Solyc05g014980.2|Solyc07g064330.2|Solyc04g012060.2|Solyc02g076720.2|Solyc04g008740.2|Solyc01g103440.2|Solyc09g014770.2|Solyc01g086710.2|Solyc07g006530.2|Solyc08g066120.2|Solyc11g006340.1|Solyc10g080350.1	sly:101262183|sly:101256146|sly:101248458|sly:101261826|sly:101253795|sly:100316897|sly:101265599|sly:101259587|sly:101263060|sly:101251637|sly:101256508|sly:101264422|sly:101252794|sly:101249065|sly:101268249|sly:101250010|sly:101265372|sly:101246464|sly:101261746|sly:101263129|sly:101245783|sly:101255944|sly:101260591|	| | | | | | | | | | | | | | | | | | | | | | |	101262183|101256146|101248458|101261826|101253795|100316897|101265599|101259587|101263060|101251637|101256508|101264422|101252794|101249065|101268249|101250010|101265372|101246464|101261746|101263129|101245783|101255944|101260591|	None|None|None|None|None|None|None|None|None|None|None|None|None|None|None|None|None|None|None|None|None|None|None|	http://www.genome.jp/kegg-bin/show_pathway?sly00230
Ascorbate and aldarate metabolism	KEGG PATHWAY	sly00053	6	33	0.578786	1	Solyc09g082990.2|Solyc06g062430.2|Solyc06g005160.2|Solyc11g018550.2|Solyc09g009390.2|Solyc02g088690.2	sly:100316874|sly:101263222|sly:778223|sly:778341|sly:101264360|sly:101263958|	| | | | | |	100316874|101263222|778223|778341|101264360|101263958|	None|None|None|None|None|None|	http://www.genome.jp/kegg-bin/show_pathway?sly00053
Plant hormone signal transduction	KEGG PATHWAY	sly04075	31	173	0.585773	1	Solyc01g005440.2|Solyc01g098400.2|Solyc07g042170.2|Solyc03g122190.2|Solyc08g021820.2|Solyc12g009220.1|Solyc01g097290.2|Solyc03g120390.2|Solyc05g006420.2|Solyc10g080770.1|Solyc09g066360.1|Solyc01g098390.2|Solyc03g082520.1|Solyc11g013310.1|Solyc08g082180.2|Solyc04g076850.2|Solyc10g008520.2|Solyc06g072650.1|Solyc09g083290.2|Solyc03g005520.1|Solyc03g121060.2|Solyc06g053710.2|Solyc12g007230.1|Solyc01g…	sly:100191114|sly:101253938|sly:101247936|sly:100301927|sly:101055553|sly:100134911|sly:543543|sly:101055548|sly:101244285|sly:543600|sly:101247461|sly:101253625|sly:101245928|sly:100736478|sly:101258886|sly:543750|sly:101258495|sly:101265243|sly:101055547|sly:101244256|sly:101055552|sly:543588|sly:101055543|sly:101246970|sly:100316892|sly:101251833|sly:101245105|sly:101249794|sly:544228|sly:1012…	| | | | | | | | | | | | | | | | | | | | | | | | | | | | | | |	100191114|101253938|101247936|100301927|101055553|100134911|543543|101055548|101244285|543600|101247461|101253625|101245928|100736478|101258886|543750|101258495|101265243|101055547|101244256|101055552|543588|101055543|101246970|100316892|101251833|101245105|101249794|544228|101255303|101245003|	None|None|None|None|None|None|None|None|None|None|None|None|None|None|None|None|None|None|None|None|None|None|None|None|None|None|None|None|None|None|None|	http://www.genome.jp/kegg-bin/show_pathway?sly04075
Other glycan degradation	KEGG PATHWAY	sly00511	2	11	0.625718	1	Solyc11g042460.1|Solyc09g091850.2	sly:101261555|sly:101245292|	| |	101261555|101245292|	None|None|	http://www.genome.jp/kegg-bin/show_pathway?sly00511
Taurine and hypotaurine metabolism	KEGG PATHWAY	sly00430	2	11	0.625718	1	Solyc03g114510.2|Solyc04g025530.2	sly:101267102|sly:101259235|	| |	101267102|101259235|	None|None|	http://www.genome.jp/kegg-bin/show_pathway?sly00430
Valine, leucine and isoleucine biosynthesis	KEGG PATHWAY	sly00290	3	17	0.626433	1	Solyc12g010840.1|Solyc12g043020.1|Solyc10g083760.1	sly:101257242|sly:101264707|sly:100037737|	| | |	101257242|101264707|100037737|	None|None|None|	http://www.genome.jp/kegg-bin/show_pathway?sly00290
2-Oxocarboxylic acid metabolism	KEGG PATHWAY	sly01210	8	47	0.649879	1	Solyc05g013380.2|Solyc06g063090.2|Solyc08g068330.2|Solyc10g074500.1|Solyc01g073740.2|Solyc12g010840.1|Solyc12g011000.1|Solyc12g043020.1	sly:101265236|sly:101246035|sly:101260072|sly:101251730|sly:101249011|sly:101257242|sly:101260902|sly:101264707|	| | | | | | | |	101265236|101246035|101260072|101251730|101249011|101257242|101260902|101264707|	None|None|None|None|None|None|None|None|	http://www.genome.jp/kegg-bin/show_pathway?sly01210
beta-Alanine metabolism	KEGG PATHWAY	sly00410	5	31	0.695302	1	Solyc01g090700.2|Solyc12g011160.1|Solyc03g007240.2|Solyc04g025530.2|Solyc05g005710.2	sly:101265771|sly:101263879|sly:543894|sly:101259235|sly:544177|	| | | | |	101265771|101263879|543894|101259235|544177|	None|None|None|None|None|	http://www.genome.jp/kegg-bin/show_pathway?sly00410
Sphingolipid metabolism	KEGG PATHWAY	sly00600	4	25	0.697562	1	Solyc11g042460.1|Solyc03g098220.2|Solyc03g114600.2|Solyc09g091850.2	sly:101261555|sly:101254177|sly:778364|sly:101245292|	| | | |	101261555|101254177|778364|101245292|	None|None|None|None|	http://www.genome.jp/kegg-bin/show_pathway?sly00600
Diterpenoid biosynthesis	KEGG PATHWAY	sly00904	2	14	0.756574	1	Solyc01g058250.1|Solyc07g066670.2	sly:101257892|sly:101252605|	| |	101257892|101252605|	None|None|	http://www.genome.jp/kegg-bin/show_pathway?sly00904
DNA replication	KEGG PATHWAY	sly03030	7	46	0.76325	1	Solyc07g064330.2|Solyc11g040120.1|Solyc01g110130.2|Solyc02g070780.2|Solyc07g005020.2|Solyc01g102370.2|Solyc06g060150.2	sly:101252794|sly:101260396|sly:101264867|sly:101268250|sly:101256302|sly:101268807|sly:101264020|	| | | | | | |	101252794|101260396|101264867|101268250|101256302|101268807|101264020|	None|None|None|None|None|None|None|	http://www.genome.jp/kegg-bin/show_pathway?sly03030
Vitamin B6 metabolism	KEGG PATHWAY	sly00750	1	8	0.801965	1	Solyc03g121420.2	sly:101246036|	|	101246036|	None|	http://www.genome.jp/kegg-bin/show_pathway?sly00750
Glycosaminoglycan degradation	KEGG PATHWAY	sly00531	1	8	0.801965	1	Solyc01g099750.2	sly:101254841|	|	101254841|	None|	http://www.genome.jp/kegg-bin/show_pathway?sly00531
Amino sugar and nucleotide sugar metabolism	KEGG PATHWAY	sly00520	15	97	0.804041	1	Solyc10g055810.1|Solyc09g082990.2|Solyc08g082440.2|Solyc07g005090.2|Solyc04g072000.2|Solyc01g087870.2|Solyc07g005100.2|Solyc10g074440.1|Solyc10g055800.1|Solyc02g088690.2|Solyc07g056140.2|Solyc09g092330.1|Solyc10g081440.1|Solyc01g109790.2|Solyc12g008510.1	sly:544148|sly:100316874|sly:101254509|sly:101257483|sly:101256086|sly:101258487|sly:101257783|sly:101251136|sly:101267358|sly:101263958|sly:543968|sly:101247369|sly:101262269|sly:544283|sly:778210|	| | | | | | | | | | | | | | |	544148|100316874|101254509|101257483|101256086|101258487|101257783|101251136|101267358|101263958|543968|101247369|101262269|544283|778210|	None|None|None|None|None|None|None|None|None|None|None|None|None|None|None|	http://www.genome.jp/kegg-bin/show_pathway?sly00520
Pyrimidine metabolism	KEGG PATHWAY	sly00240	16	103	0.804157	1	Solyc01g086710.2|Solyc02g082250.2|Solyc11g006350.1|Solyc02g086600.2|Solyc08g066120.2|Solyc07g064330.2|Solyc12g015780.1|Solyc09g011300.2|Solyc06g075340.2|Solyc09g009690.2|Solyc04g012060.2|Solyc06g054250.2|Solyc10g078860.1|Solyc11g068830.1|Solyc03g078080.2|Solyc10g080350.1	sly:101261746|sly:101268054|sly:544088|sly:101256146|sly:101245783|sly:101252794|sly:101248458|sly:101256028|sly:101259343|sly:101257500|sly:101249065|sly:101261826|sly:101251637|sly:101244927|sly:101267587|sly:101260591|	| | | | | | | | | | | | | | | |	101261746|101268054|544088|101256146|101245783|101252794|101248458|101256028|101259343|101257500|101249065|101261826|101251637|101244927|101267587|101260591|	None|None|None|None|None|None|None|None|None|None|None|None|None|None|None|None|	http://www.genome.jp/kegg-bin/show_pathway?sly00240
RNA degradation	KEGG PATHWAY	sly03018	12	80	0.819061	1	Solyc03g121640.2|Solyc01g028810.2|Solyc01g095480.2|Solyc03g114500.2|Solyc02g086600.2|Solyc06g075390.2|Solyc01g006970.2|Solyc05g053470.2|Solyc08g066120.2|Solyc10g005920.2|Solyc09g091180.2|Solyc09g009020.2	sly:101265626|sly:101253117|sly:101250449|sly:101267392|sly:101256146|sly:101259053|sly:101264453|sly:101263320|sly:101245783|sly:101249682|sly:101250927|sly:544068|	| | | | | | | | | | | |	101265626|101253117|101250449|101267392|101256146|101259053|101264453|101263320|101245783|101249682|101250927|544068|	None|None|None|None|None|None|None|None|None|None|None|None|	http://www.genome.jp/kegg-bin/show_pathway?sly03018
Nicotinate and nicotinamide metabolism	KEGG PATHWAY	sly00760	2	16	0.820081	1	Solyc06g054250.2|Solyc09g009690.2	sly:101261826|sly:101257500|	| |	101261826|101257500|	None|None|	http://www.genome.jp/kegg-bin/show_pathway?sly00760
Isoquinoline alkaloid biosynthesis	KEGG PATHWAY	sly00950	2	16	0.820081	1	Solyc04g054710.2|Solyc08g068330.2	sly:100736464|sly:101260072|	| |	100736464|101260072|	None|None|	http://www.genome.jp/kegg-bin/show_pathway?sly00950
Starch and sucrose metabolism	KEGG PATHWAY	sly00500	19	123	0.827612	1	Solyc03g083090.2|Solyc10g083290.1|Solyc08g007130.2|Solyc06g073760.2|Solyc11g008720.1|Solyc07g006500.2|Solyc03g083960.2|Solyc07g056140.2|Solyc09g091030.2|Solyc09g092330.1|Solyc04g053120.2|Solyc02g088690.2|Solyc09g009190.2|Solyc06g009220.2|Solyc05g012510.2|Solyc01g005210.2|Solyc08g076650.2|Solyc01g109790.2|Solyc12g008510.1	sly:101259221|sly:543502|sly:101259175|sly:101266643|sly:101251735|sly:100135703|sly:101246803|sly:543968|sly:100736451|sly:101247369|sly:101250983|sly:101263958|sly:101268420|sly:101261524|sly:101248295|sly:101259279|sly:101250326|sly:544283|sly:778210|	| | | | | | | | | | | | | | | | | | |	101259221|543502|101259175|101266643|101251735|100135703|101246803|543968|100736451|101247369|101250983|101263958|101268420|101261524|101248295|101259279|101250326|544283|778210|	None|None|None|None|None|None|None|None|None|None|None|None|None|None|None|None|None|None|None|	http://www.genome.jp/kegg-bin/show_pathway?sly00500
Glycosphingolipid biosynthesis - globo series	KEGG PATHWAY	sly00603	1	9	0.838275	1	Solyc10g076780.1	sly:101250644|	|	101250644|	None|	http://www.genome.jp/kegg-bin/show_pathway?sly00603
Protein export	KEGG PATHWAY	sly03060	6	44	0.841924	1	Solyc12g009990.1|Solyc11g066110.1|Solyc09g009940.2|Solyc03g082920.2|Solyc01g080840.2|Solyc08g082820.2	sly:101266797|sly:101257139|sly:101251215|sly:101263797|sly:101250048|sly:543957|	| | | | | |	101266797|101257139|101251215|101263797|101250048|543957|	None|None|None|None|None|None|	http://www.genome.jp/kegg-bin/show_pathway?sly03060
Biotin metabolism	KEGG PATHWAY	sly00780	2	17	0.845901	1	Solyc07g006810.2|Solyc06g071070.1	sly:101244782|sly:101249180|	| |	101244782|101249180|	None|None|	http://www.genome.jp/kegg-bin/show_pathway?sly00780
Sulfur metabolism	KEGG PATHWAY	sly00920	3	25	0.862486	1	Solyc10g012370.2|Solyc01g094790.2|Solyc02g082850.2	sly:101253940|sly:101255033|sly:101253958|	| | |	101253940|101255033|101253958|	None|None|None|	http://www.genome.jp/kegg-bin/show_pathway?sly00920
Thiamine metabolism	KEGG PATHWAY	sly00730	1	10	0.867931	1	Solyc06g006080.2	sly:101264726|	|	101264726|	None|	http://www.genome.jp/kegg-bin/show_pathway?sly00730
Tropane, piperidine and pyridine alkaloid biosynthesis	KEGG PATHWAY	sly00960	2	18	0.868305	1	Solyc04g054710.2|Solyc08g068330.2	sly:100736464|sly:101260072|	| |	100736464|101260072|	None|None|	http://www.genome.jp/kegg-bin/show_pathway?sly00960
Zeatin biosynthesis	KEGG PATHWAY	sly00908	2	19	0.887679	1	Solyc01g080150.2|Solyc04g080820.2	sly:101259193|sly:101055612|	| |	101259193|101055612|	None|None|	http://www.genome.jp/kegg-bin/show_pathway?sly00908
Tyrosine metabolism	KEGG PATHWAY	sly00350	4	34	0.893144	1	Solyc08g068330.2|Solyc06g072160.2|Solyc04g054710.2|Solyc05g041200.2	sly:101260072|sly:101249371|sly:100736464|sly:101257377|	| | | |	101260072|101249371|100736464|101257377|	None|None|None|None|	http://www.genome.jp/kegg-bin/show_pathway?sly00350
Base excision repair	KEGG PATHWAY	sly03410	4	35	0.905854	1	Solyc07g064330.2|Solyc01g102370.2|Solyc02g082120.2|Solyc03g117970.2	sly:101252794|sly:101268807|sly:101246304|sly:101247901|	| | | |	101252794|101268807|101246304|101247901|	None|None|None|None|	http://www.genome.jp/kegg-bin/show_pathway?sly03410
Arachidonic acid metabolism	KEGG PATHWAY	sly00590	1	12	0.911934	1	Solyc08g080940.2	sly:544197|	|	544197|	None|	http://www.genome.jp/kegg-bin/show_pathway?sly00590
RNA polymerase	KEGG PATHWAY	sly03020	4	36	0.917206	1	Solyc01g086710.2|Solyc12g015780.1|Solyc10g078860.1|Solyc10g080350.1	sly:101261746|sly:101248458|sly:101251637|sly:101260591|	| | | |	101261746|101248458|101251637|101260591|	None|None|None|None|	http://www.genome.jp/kegg-bin/show_pathway?sly03020
Tryptophan metabolism	KEGG PATHWAY	sly00380	2	21	0.918735	1	Solyc07g045350.2|Solyc04g011350.2	sly:101262830|sly:101264112|	| |	101262830|101264112|	None|None|	http://www.genome.jp/kegg-bin/show_pathway?sly00380
Selenocompound metabolism	KEGG PATHWAY	sly00450	1	14	0.941283	1	Solyc02g082250.2	sly:101268054|	|	101268054|	None|	http://www.genome.jp/kegg-bin/show_pathway?sly00450
Pantothenate and CoA biosynthesis	KEGG PATHWAY	sly00770	2	23	0.941574	1	Solyc12g010840.1|Solyc12g043020.1	sly:101257242|sly:101264707|	| |	101257242|101264707|	None|None|	http://www.genome.jp/kegg-bin/show_pathway?sly00770
Carotenoid biosynthesis	KEGG PATHWAY	sly00906	2	23	0.941574	1	Solyc06g036260.2|Solyc08g075490.2	sly:544133|sly:101250535|	| |	544133|101250535|	None|None|	http://www.genome.jp/kegg-bin/show_pathway?sly00906
Inositol phosphate metabolism	KEGG PATHWAY	sly00562	5	46	0.941753	1	Solyc05g008200.2|Solyc09g020190.2|Solyc03g118000.1|Solyc06g062430.2|Solyc06g005490.2	sly:101260812|sly:101244700|sly:101247600|sly:101263222|sly:101253902|	| | | | |	101260812|101244700|101247600|101263222|101253902|	None|None|None|None|None|	http://www.genome.jp/kegg-bin/show_pathway?sly00562
Galactose metabolism	KEGG PATHWAY	sly00052	4	41	0.957524	1	Solyc08g082440.2|Solyc02g080290.2|Solyc10g083290.1|Solyc12g008510.1	sly:101254509|sly:101257526|sly:543502|sly:778210|	| | | |	101254509|101257526|543502|778210|	None|None|None|None|	http://www.genome.jp/kegg-bin/show_pathway?sly00052
Regulation of autophagy	KEGG PATHWAY	sly04140	1	17	0.96804	1	Solyc08g078820.2	sly:100736469|	|	100736469|	None|	http://www.genome.jp/kegg-bin/show_pathway?sly04140
Fatty acid biosynthesis	KEGG PATHWAY	sly00061	2	28	0.974957	1	Solyc01g094340.2|Solyc06g071070.1	sly:101248139|sly:101249180|	| |	101248139|101249180|	None|None|	http://www.genome.jp/kegg-bin/show_pathway?sly00061
Ether lipid metabolism	KEGG PATHWAY	sly00565	1	19	0.978697	1	Solyc09g020190.2	sly:101244700|	|	101244700|	None|	http://www.genome.jp/kegg-bin/show_pathway?sly00565
Glycerolipid metabolism	KEGG PATHWAY	sly00561	4	46	0.978976	1	Solyc12g008970.1|Solyc05g056420.2|Solyc09g005910.2|Solyc10g017580.2	sly:101245821|sly:101243786|sly:101243737|sly:101250748|	| | | |	101245821|101243786|101243737|101250748|	None|None|None|None|	http://www.genome.jp/kegg-bin/show_pathway?sly00561
Phosphatidylinositol signaling system	KEGG PATHWAY	sly04070	3	40	0.985144	1	Solyc05g008200.2|Solyc05g056420.2|Solyc03g118000.1	sly:101260812|sly:101243786|sly:101247600|	| | |	101260812|101243786|101247600|	None|None|None|	http://www.genome.jp/kegg-bin/show_pathway?sly04070
Protein processing in endoplasmic reticulum	KEGG PATHWAY	sly04141	18	156	0.992486	1	Solyc05g010670.2|Solyc02g080410.2|Solyc07g043560.2|Solyc08g078700.2|Solyc03g118040.2|Solyc01g079540.2|Solyc10g084050.1|Solyc03g007890.2|Solyc01g079610.2|Solyc07g047790.2|Solyc02g032930.2|Solyc06g076520.1|Solyc07g056390.2|Solyc06g060290.2|Solyc01g100320.2|Solyc08g082820.2|Solyc03g082920.2|Solyc07g055720.2	sly:101255395|sly:101256444|sly:101252901|sly:543507|sly:778323|sly:101244805|sly:101246391|sly:101264183|sly:101246562|sly:101254814|sly:101258207|sly:101266231|sly:101246644|sly:101262222|sly:101244123|sly:543957|sly:101263797|sly:101259555|	| | | | | | | | | | | | | | | | | |	101255395|101256444|101252901|543507|778323|101244805|101246391|101264183|101246562|101254814|101258207|101266231|101246644|101262222|101244123|543957|101263797|101259555|	None|None|None|None|None|None|None|None|None|None|None|None|None|None|None|None|None|None|	http://www.genome.jp/kegg-bin/show_pathway?sly04141
SNARE interactions in vesicular transport	KEGG PATHWAY	sly04130	2	35	0.992652	1	Solyc06g069570.2|Solyc01g006950.2	sly:101257479|sly:101262338|	| |	101257479|101262338|	None|None|	http://www.genome.jp/kegg-bin/show_pathway?sly04130
Homologous recombination	KEGG PATHWAY	sly03440	3	48	0.995932	1	Solyc07g064330.2|Solyc07g066320.2|Solyc05g053800.2	sly:101252794|sly:101261637|sly:101256382|	| | |	101252794|101261637|101256382|	None|None|None|	http://www.genome.jp/kegg-bin/show_pathway?sly03440
Proteasome	KEGG PATHWAY	sly03050	2	41	0.9975	1	Solyc07g066030.2|Solyc03g123730.2	sly:101266536|sly:101268371|	| |	101266536|101268371|	None|None|	http://www.genome.jp/kegg-bin/show_pathway?sly03050
Phagosome	KEGG PATHWAY	sly04145	4	62	0.998144	1	Solyc05g008200.2|Solyc03g118040.2|Solyc10g080940.1|Solyc04g081490.2	sly:101260812|sly:778323|sly:101248630|sly:778227|	| | | |	101260812|778323|101248630|778227|	None|None|None|None|	http://www.genome.jp/kegg-bin/show_pathway?sly04145
Mismatch repair	KEGG PATHWAY	sly03430	1	34	0.998987	1	Solyc06g060150.2	sly:101264020|	|	101264020|	None|	http://www.genome.jp/kegg-bin/show_pathway?sly03430
Pentose and glucuronate interconversions	KEGG PATHWAY	sly00040	2	48	0.999305	1	Solyc05g007260.2|Solyc02g088690.2	sly:101262009|sly:101263958|	| |	101262009|101263958|	None|None|	http://www.genome.jp/kegg-bin/show_pathway?sly00040
RNA transport	KEGG PATHWAY	sly03013	12	135	0.999352	1	Solyc11g069700.1|Solyc10g005530.2|Solyc03g117120.2|Solyc11g039870.1|Solyc01g090670.2|Solyc01g102540.2|Solyc04g016240.2|Solyc08g005970.2|Solyc12g006480.1|Solyc01g079680.2|Solyc09g005010.2|Solyc02g070810.2	sly:101264700|sly:101249122|sly:101266921|sly:101245721|sly:101264859|sly:101252933|sly:101262406|sly:101255013|sly:101260798|sly:101248044|sly:101258299|sly:101260108|	| | | | | | | | | | | |	101264700|101249122|101266921|101245721|101264859|101252933|101262406|101255013|101260798|101248044|101258299|101260108|	None|None|None|None|None|None|None|None|None|None|None|None|	http://www.genome.jp/kegg-bin/show_pathway?sly03013
N-Glycan biosynthesis	KEGG PATHWAY	sly00510	1	38	0.999551	1	Solyc06g074960.2	sly:101266730|	|	101266730|	None|	http://www.genome.jp/kegg-bin/show_pathway?sly00510
Aminoacyl-tRNA biosynthesis	KEGG PATHWAY	sly00970	5	83	0.999717	1	Solyc01g090200.2|Solyc01g111990.2|Solyc01g096870.2|Solyc01g080810.2|Solyc07g008530.1	sly:101256217|sly:101251229|sly:101250341|sly:101249760|sly:101255211|	| | | | |	101256217|101251229|101250341|101249760|101255211|	None|None|None|None|None|	http://www.genome.jp/kegg-bin/show_pathway?sly00970
mRNA surveillance pathway	KEGG PATHWAY	sly03015	6	93	0.999756	1	Solyc10g005530.2|Solyc01g099860.2|Solyc06g065690.2|Solyc03g007100.2|Solyc01g096920.2|Solyc07g049480.2	sly:101249122|sly:101258308|sly:101243899|sly:101246111|sly:101251819|sly:101265747|	| | | | | |	101249122|101258308|101243899|101246111|101251819|101265747|	None|None|None|None|None|None|	http://www.genome.jp/kegg-bin/show_pathway?sly03015
Nucleotide excision repair	KEGG PATHWAY	sly03420	2	54	0.999772	1	Solyc07g064330.2|Solyc06g060150.2	sly:101252794|sly:101264020|	| |	101252794|101264020|	None|None|	http://www.genome.jp/kegg-bin/show_pathway?sly03420
Glycerophospholipid metabolism	KEGG PATHWAY	sly00564	3	65	0.999776	1	Solyc09g020190.2|Solyc05g056420.2|Solyc09g005910.2	sly:101244700|sly:101243786|sly:101243737|	| | |	101244700|101243786|101243737|	None|None|None|	http://www.genome.jp/kegg-bin/show_pathway?sly00564
Oxidative phosphorylation	KEGG PATHWAY	sly00190	10	129	0.99982	1	Solyc02g080540.1|Solyc02g093680.2|Solyc06g066000.1|Solyc02g079170.2|Solyc12g056830.1|Solyc05g050500.1|Solyc01g100390.2|Solyc07g017780.2|Solyc02g078900.2|Solyc09g074860.2	sly:101253342|sly:100736507|sly:101262821|sly:101252838|sly:101254882|sly:101249084|sly:101246569|sly:101263827|sly:101258913|sly:101252923|	| | | | | | | | | |	101253342|100736507|101262821|101252838|101254882|101249084|101246569|101263827|101258913|101252923|	None|None|None|None|None|None|None|None|None|None|	http://www.genome.jp/kegg-bin/show_pathway?sly00190
Endocytosis	KEGG PATHWAY	sly04144	2	84	0.999999	1	Solyc02g069720.2|Solyc03g006610.2	sly:101265799|sly:101263379|	| |	101265799|101263379|	None|None|	http://www.genome.jp/kegg-bin/show_pathway?sly04144
Ribosome	KEGG PATHWAY	sly03010	25	296	1	1	Solyc04g009540.1|Solyc06g064460.2|Solyc03g097950.2|Solyc09g007560.2|Solyc07g061900.2|Solyc06g065390.2|Solyc10g006030.2|Solyc11g068820.1|Solyc02g086740.1|Solyc06g082750.2|Solyc02g077990.2|Solyc01g057830.2|Solyc11g066410.1|Solyc12g014390.1|Solyc08g083350.2|Solyc11g008710.1|Solyc05g005880.2|Solyc07g063960.2|Solyc04g079790.2|Solyc08g078010.2|Solyc06g051200.2|Solyc02g086730.1|Solyc07g062870.2|Solyc12g…	sly:101256669|sly:101245956|sly:101244648|sly:101250331|sly:101254712|sly:101250811|sly:101248722|sly:101244639|sly:101252943|sly:101266952|sly:101255358|sly:101247851|sly:101262888|sly:101244642|sly:101259181|sly:101251434|sly:101260136|sly:101261433|sly:101246242|sly:101245574|sly:101247532|sly:101253247|sly:101261139|sly:101248086|sly:101264910|	| | | | | | | | | | | | | | | | | | | | | | | | |	101256669|101245956|101244648|101250331|101254712|101250811|101248722|101244639|101252943|101266952|101255358|101247851|101262888|101244642|101259181|101251434|101260136|101261433|101246242|101245574|101247532|101253247|101261139|101248086|101264910|	None|None|None|None|None|None|None|None|None|None|None|None|None|None|None|None|None|None|None|None|None|None|None|None|None|	http://www.genome.jp/kegg-bin/show_pathway?sly03010
Ubiquitin mediated proteolysis	KEGG PATHWAY	sly04120	2	95	1	1	Solyc08g067960.2|Solyc06g007320.2	sly:101254223|sly:101245462|	| |	101254223|101245462|	None|None|	http://www.genome.jp/kegg-bin/show_pathway?sly04120
Spliceosome	KEGG PATHWAY	sly03040	3	154	1	1	Solyc10g005530.2|Solyc09g011420.2|Solyc06g071620.2	sly:101249122|sly:101267649|sly:101255504|	| | |	101249122|101267649|101255504|	None|None|None|	http://www.genome.jp/kegg-bin/show_pathway?sly03040
--------------------
#Term	Database	Id	Sample number	Background number	P-Value	Corrected P-Value	Genes	KO	Entrez_ID	Ensembl_ID	KO_name	Hyperlink
--------------------
