# Supplementary material for: Transcriptome analysis and functional validation reveal a novel gene, BcCGF1, that enhances fungal virulence by promoting infection‐related development and host penetration
Source: Mol Plant Pathol. 2020 Apr 16;21(6):834–53. doi: 10.1111/mpp.12934 (PMC7214349; doi:10.1111/mpp.12934)
Supplement: Supplementary file 17 — TABLE S10 KEGG enrichment of the differentially expressed genes in Botrytis cinerea at 24 hr post‐infection [file MPP-21-834-s017.xlsx]

## Sheet: Sheet1
Table S10. KEGG enrichment of the DEGs in B. cinerea at 24 hr post infection
##The most enriched pathway or disease terms:
##Statistic method: hypergeometric test
##FDR correction method: Benjamini and Hochberg (1995)
#Term	Database	Id	Sample number	Background number	P-Value	Corrected P-Value	Genes	KO	Entrez_ID	Ensembl_ID	KO_name	Hyperlink
Ribosome	KEGG PATHWAY	bfu03010	82	97	0	0	Novel00008|B0510_9354|Novel00281|B0510_7174|B0510_4102|B0510_9005|B0510_2058|B0510_5447|Novel00805|B0510_6314|B0510_6487|B0510_60|B0510_62|B0510_7877|B0510_7350|B0510_4579|B0510_9460|B0510_7296|Novel00057|B0510_4773|Novel01690|Novel01410|Novel00324|B0510_49|B0510_7414|Novel00478|B0510_522|B0510_10173|B0510_129|B0510_3242|B0510_7686|B0510_9865|Novel00860|B0510_1030|Novel01002|B0510_6939|B0510_73|N…	bfu:BC1G_11721|bfu:BC1G_06402|bfu:BC1G_11777|bfu:BC1G_05447|bfu:BC1G_05791|bfu:BC1G_13160|bfu:BC1G_04265|bfu:BC1G_00988|bfu:BC1G_10338|bfu:BC1G_16370|bfu:BC1G_06756|bfu:BC1G_06217|bfu:BC1G_06215|bfu:BC1G_04776|bfu:BC1G_07044|bfu:BC1G_07132|bfu:BC1G_09274|bfu:BC1G_10648|bfu:BC1G_01972|bfu:BC1G_03713|bfu:BC1G_13576|bfu:BC1G_04487|bfu:BC1G_09849|bfu:BC1G_11720|bfu:BC1G_15153|bfu:BC1G_05106|bfu:BC1G_…	| | | | | | | | | | | | | | | | | | | | | | | | | | | | | | | | | | | | | | | | | | | | | | | | | | | | | | | | | | | | | | | | | | | | | | | | | | | | | | | | | | | |	BC1G_11721|BC1G_06402|BC1G_11777|BC1G_05447|BC1G_05791|BC1G_13160|BC1G_04265|BC1G_00988|BC1G_10338|BC1G_16370|BC1G_06756|BC1G_06217|BC1G_06215|BC1G_04776|BC1G_07044|BC1G_07132|BC1G_09274|BC1G_10648|BC1G_01972|BC1G_03713|BC1G_13576|BC1G_04487|BC1G_09849|BC1G_11720|BC1G_15153|BC1G_05106|BC1G_01982|BC1G_13556|BC1G_06094|BC1G_14931|BC1G_15613|BC1G_15883|BC1G_08385|BC1G_00327|BC1G_14346|BC1G_08411|BC1…	None|None|None|None|None|None|None|None|None|None|None|None|None|None|None|None|None|None|None|None|None|None|None|None|None|None|None|None|None|None|None|None|None|None|None|None|None|None|None|None|None|None|None|None|None|None|None|None|None|None|None|None|None|None|None|None|None|None|None|None|None|None|None|None|None|None|None|None|None|None|None|None|None|None|None|None|None|None|None|None…	http://www.genome.jp/kegg-bin/show_pathway?bfu03010
Steroid biosynthesis	KEGG PATHWAY	bfu00100	13	19	0.00121254	0.0642646	B0510_7030|B0510_7305|B0510_5629|B0510_7560|Novel00998|B0510_880|Novel00302|B0510_6206|B0510_7463|B0510_2376|B0510_9190|B0510_3768|B0510_4668	bfu:BC1G_07905|bfu:BC1G_06963|bfu:BC1G_01273|bfu:BC1G_14066|bfu:BC1G_14068|bfu:BC1G_00078|bfu:BC1G_14884|bfu:BC1G_03303|bfu:BC1G_11853|bfu:BC1G_12399|bfu:BC1G_05572|bfu:BC1G_12308|bfu:BC1G_13440|	| | | | | | | | | | | | |	BC1G_07905|BC1G_06963|BC1G_01273|BC1G_14066|BC1G_14068|BC1G_00078|BC1G_14884|BC1G_03303|BC1G_11853|BC1G_12399|BC1G_05572|BC1G_12308|BC1G_13440|	None|None|None|None|None|None|None|None|None|None|None|None|None|	http://www.genome.jp/kegg-bin/show_pathway?bfu00100
Biosynthesis of amino acids	KEGG PATHWAY	bfu01230	49	108	0.00228626	0.0807811	B0510_7956|B0510_2339|B0510_4535|B0510_9555|B0510_4543|Novel00365|Novel01550|B0510_801|B0510_1688|B0510_2236|Novel00771|Novel00797|B0510_9832|B0510_5853|B0510_313|B0510_7373|B0510_9403|B0510_5486|B0510_10275|B0510_1746|B0510_1019|B0510_3598|B0510_739|B0510_7984|Novel00665|Novel00724|Novel00932|B0510_10363|B0510_1982|B0510_9685|Novel01444|B0510_6344|B0510_6768|B0510_5619|B0510_7708|B0510_2124|B051…	bfu:BC1G_04602|bfu:BC1G_14197|bfu:BC1G_11238|bfu:BC1G_09069|bfu:BC1G_07180|bfu:BC1G_08475|bfu:BC1G_10777|bfu:BC1G_08279|bfu:BC1G_13024|bfu:BC1G_04447|bfu:BC1G_06851|bfu:BC1G_06851|bfu:BC1G_11576|bfu:BC1G_13341|bfu:BC1G_00669|bfu:BC1G_13183|bfu:BC1G_06474|bfu:BC1G_01045|bfu:BC1G_14727|bfu:BC1G_01879|bfu:BC1G_00306|bfu:BC1G_09186|bfu:BC1G_05327|bfu:BC1G_02443|bfu:BC1G_00121|bfu:BC1G_00121|bfu:BC1G_…	| | | | | | | | | | | | | | | | | | | | | | | | | | | | | | | | | | | | | | | | | | | | | | | | | | |	BC1G_04602|BC1G_14197|BC1G_11238|BC1G_09069|BC1G_07180|BC1G_08475|BC1G_10777|BC1G_08279|BC1G_13024|BC1G_04447|BC1G_06851|BC1G_06851|BC1G_11576|BC1G_13341|BC1G_00669|BC1G_13183|BC1G_06474|BC1G_01045|BC1G_14727|BC1G_01879|BC1G_00306|BC1G_09186|BC1G_05327|BC1G_02443|BC1G_00121|BC1G_00121|BC1G_07043|BC1G_15809|BC1G_03837|BC1G_07703|BC1G_15301|BC1G_12890|BC1G_14721|BC1G_01260|BC1G_15049|BC1G_04164|BC1…	None|None|None|None|None|None|None|None|None|None|None|None|None|None|None|None|None|None|None|None|None|None|None|None|None|None|None|None|None|None|None|None|None|None|None|None|None|None|None|None|None|None|None|None|None|None|None|None|None|None|None|	http://www.genome.jp/kegg-bin/show_pathway?bfu01230
2-Oxocarboxylic acid metabolism	KEGG PATHWAY	bfu01210	18	33	0.00600109	0.123734	B0510_9832|B0510_5853|B0510_7688|B0510_2085|B0510_4864|B0510_9685|Novel01444|B0510_10275|B0510_5619|B0510_3598|B0510_883|B0510_2120|Novel01550|B0510_6768|B0510_4543|B0510_801|B0510_7984|B0510_2233	bfu:BC1G_11576|bfu:BC1G_13341|bfu:BC1G_15615|bfu:BC1G_04225|bfu:BC1G_14880|bfu:BC1G_07703|bfu:BC1G_15301|bfu:BC1G_14727|bfu:BC1G_01260|bfu:BC1G_09186|bfu:BC1G_00081|bfu:BC1G_04169|bfu:BC1G_10777|bfu:BC1G_14721|bfu:BC1G_07180|bfu:BC1G_08279|bfu:BC1G_02443|bfu:BC1G_04443|	| | | | | | | | | | | | | | | | | |	BC1G_11576|BC1G_13341|BC1G_15615|BC1G_04225|BC1G_14880|BC1G_07703|BC1G_15301|BC1G_14727|BC1G_01260|BC1G_09186|BC1G_00081|BC1G_04169|BC1G_10777|BC1G_14721|BC1G_07180|BC1G_08279|BC1G_02443|BC1G_04443|	None|None|None|None|None|None|None|None|None|None|None|None|None|None|None|None|None|None|	http://www.genome.jp/kegg-bin/show_pathway?bfu01210
Lysine biosynthesis	KEGG PATHWAY	bfu00300	8	11	0.00668768	0.123734	B0510_5853|B0510_7688|B0510_5619|B0510_7708|B0510_2120|Novel01550|Novel01541|B0510_1655	bfu:BC1G_13341|bfu:BC1G_15615|bfu:BC1G_01260|bfu:BC1G_15049|bfu:BC1G_04169|bfu:BC1G_10777|bfu:BC1G_09640|bfu:BC1G_01354|	| | | | | | | |	BC1G_13341|BC1G_15615|BC1G_01260|BC1G_15049|BC1G_04169|BC1G_10777|BC1G_09640|BC1G_01354|	None|None|None|None|None|None|None|None|	http://www.genome.jp/kegg-bin/show_pathway?bfu00300
DNA replication	KEGG PATHWAY	bfu03030	17	31	0.00700378	0.123734	B0510_2643|B0510_3244|B0510_7235|B0510_1626|B0510_673|Novel00367|Novel00392|B0510_6301|B0510_3025|B0510_1055|B0510_7835|B0510_9214|B0510_6717|B0510_10228|B0510_2612|B0510_311|B0510_6926|B0510_6457	bfu:BC1G_02970|bfu:BC1G_14933|bfu:BC1G_05347|bfu:BC1G_01405|bfu:BC1G_05231|bfu:BC1G_00490|bfu:BC1G_00490|bfu:BC1G_12093|bfu:BC1G_11483|bfu:BC1G_00365|bfu:BC1G_14509|bfu:BC1G_05602|bfu:BC1G_10334|bfu:BC1G_13876|bfu:BC1G_02916|bfu:BC1G_00671|bfu:BC1G_08429|bfu:BC1G_06800|	| | | | | | | | | | | | | | | | | |	BC1G_02970|BC1G_14933|BC1G_05347|BC1G_01405|BC1G_05231|BC1G_00490|BC1G_00490|BC1G_12093|BC1G_11483|BC1G_00365|BC1G_14509|BC1G_05602|BC1G_10334|BC1G_13876|BC1G_02916|BC1G_00671|BC1G_08429|BC1G_06800|	None|None|None|None|None|None|None|None|None|None|None|None|None|None|None|None|None|None|	http://www.genome.jp/kegg-bin/show_pathway?bfu03030
Cyanoamino acid metabolism	KEGG PATHWAY	bfu00460	11	18	0.0103479	0.156697	B0510_8755|B0510_6774|B0510_4891|B0510_9631|B0510_4593|B0510_5093|B0510_4283|Novel01355|B0510_9629|B0510_4618|Novel00932|Novel00771|Novel00797	bfu:BC1G_04691|bfu:BC1G_14714|bfu:BC1G_10221|bfu:BC1G_07622|bfu:BC1G_07110|bfu:BC1G_07110|bfu:BC1G_02364|bfu:BC1G_10112|bfu:BC1G_07620|bfu:BC1G_07070|bfu:BC1G_07043|bfu:BC1G_06851|bfu:BC1G_06851|	| | | | | | | | | | | | |	BC1G_04691|BC1G_14714|BC1G_10221|BC1G_07622|BC1G_07110|BC1G_07110|BC1G_02364|BC1G_10112|BC1G_07620|BC1G_07070|BC1G_07043|BC1G_06851|BC1G_06851|	None|None|None|None|None|None|None|None|None|None|None|None|None|	http://www.genome.jp/kegg-bin/show_pathway?bfu00460
Starch and sucrose metabolism	KEGG PATHWAY	bfu00500	24	53	0.0290951	0.385511	Novel01070|B0510_2072|B0510_4891|B0510_326|B0510_3080|B0510_2884|B0510_7079|B0510_3256|B0510_7077|B0510_163|B0510_6970|B0510_8755|B0510_1423|B0510_6362|B0510_4410|B0510_536|Novel00957|Novel00981|Novel00590|B0510_9631|B0510_4593|B0510_5093|B0510_4283|B0510_9165|B0510_5406|B0510_7395|B0510_2137	bfu:BC1G_02623|bfu:BC1G_04246|bfu:BC1G_10221|bfu:BC1G_00642|bfu:BC1G_03453|bfu:BC1G_08755|bfu:BC1G_07820|bfu:BC1G_08033|bfu:BC1G_07822|bfu:BC1G_00910|bfu:BC1G_08370|bfu:BC1G_04691|bfu:BC1G_12478|bfu:BC1G_12859|bfu:BC1G_03983|bfu:BC1G_02003|bfu:BC1G_10557|bfu:BC1G_10557|bfu:BC1G_00617|bfu:BC1G_07622|bfu:BC1G_07110|bfu:BC1G_07110|bfu:BC1G_02364|bfu:BC1G_05538|bfu:BC1G_11115|bfu:BC1G_04151|bfu:BC1G_…	| | | | | | | | | | | | | | | | | | | | | | | | | | |	BC1G_02623|BC1G_04246|BC1G_10221|BC1G_00642|BC1G_03453|BC1G_08755|BC1G_07820|BC1G_08033|BC1G_07822|BC1G_00910|BC1G_08370|BC1G_04691|BC1G_12478|BC1G_12859|BC1G_03983|BC1G_02003|BC1G_10557|BC1G_10557|BC1G_00617|BC1G_07622|BC1G_07110|BC1G_07110|BC1G_02364|BC1G_05538|BC1G_11115|BC1G_04151|BC1G_04151|	None|None|None|None|None|None|None|None|None|None|None|None|None|None|None|None|None|None|None|None|None|None|None|None|None|None|None|	http://www.genome.jp/kegg-bin/show_pathway?bfu00500
Biosynthesis of secondary metabolites	KEGG PATHWAY	bfu01110	106	286	0.0354541	0.411744	B0510_7956|B0510_2339|B0510_5629|B0510_4891|B0510_3080|Novel00771|Novel00797|B0510_7233|B0510_1982|B0510_7030|B0510_10275|B0510_1746|B0510_3598|Novel01783|Novel01828|Novel00524|B0510_10363|B0510_9685|B0510_9329|Novel01541|B0510_10026|Novel01843|B0510_8073|B0510_1671|B0510_513|B0510_9631|B0510_8083|B0510_8205|B0510_722|B0510_6968|B0510_333|B0510_7091|B0510_4535|B0510_2919|B0510_9821|Novel00302|B05…	bfu:BC1G_04602|bfu:BC1G_14197|bfu:BC1G_01273|bfu:BC1G_10221|bfu:BC1G_03453|bfu:BC1G_06851|bfu:BC1G_06851|bfu:BC1G_05350|bfu:BC1G_03837|bfu:BC1G_07905|bfu:BC1G_14727|bfu:BC1G_01879|bfu:BC1G_09186|bfu:BC1G_11347|bfu:BC1G_11347|bfu:BC1G_04318|bfu:BC1G_15809|bfu:BC1G_07703|bfu:BC1G_06362|bfu:BC1G_09640|bfu:BC1G_14626|bfu:BC1G_14626|bfu:BC1G_02577|bfu:BC1G_01333|bfu:BC1G_01968|bfu:BC1G_07622|bfu:BC1G_…	| | | | | | | | | | | | | | | | | | | | | | | | | | | | | | | | | | | | | | | | | | | | | | | | | | | | | | | | | | | | | | | | | | | | | | | | | | | | | | | | | | | | | | | | | | | | | | | | | | | | | | | | | | | | | | | | | | | | |	BC1G_04602|BC1G_14197|BC1G_01273|BC1G_10221|BC1G_03453|BC1G_06851|BC1G_06851|BC1G_05350|BC1G_03837|BC1G_07905|BC1G_14727|BC1G_01879|BC1G_09186|BC1G_11347|BC1G_11347|BC1G_04318|BC1G_15809|BC1G_07703|BC1G_06362|BC1G_09640|BC1G_14626|BC1G_14626|BC1G_02577|BC1G_01333|BC1G_01968|BC1G_07622|BC1G_02592|BC1G_08882|BC1G_05305|BC1G_08372|BC1G_00632|BC1G_15666|BC1G_11238|BC1G_03203|BC1G_11561|BC1G_14884|BC1…	None|None|None|None|None|None|None|None|None|None|None|None|None|None|None|None|None|None|None|None|None|None|None|None|None|None|None|None|None|None|None|None|None|None|None|None|None|None|None|None|None|None|None|None|None|None|None|None|None|None|None|None|None|None|None|None|None|None|None|None|None|None|None|None|None|None|None|None|None|None|None|None|None|None|None|None|None|None|None|None…	http://www.genome.jp/kegg-bin/show_pathway?bfu01110
Pentose and glucuronate interconversions	KEGG PATHWAY	bfu00040	9	16	0.0388438	0.411744	B0510_536|B0510_3256|B0510_7441|Novel00957|Novel00981|B0510_2072|Novel00590|B0510_3080|B0510_161|B0510_9329	bfu:BC1G_02003|bfu:BC1G_08033|bfu:BC1G_12936|bfu:BC1G_10557|bfu:BC1G_10557|bfu:BC1G_04246|bfu:BC1G_00617|bfu:BC1G_03453|bfu:BC1G_00912|bfu:BC1G_06362|	| | | | | | | | | |	BC1G_02003|BC1G_08033|BC1G_12936|BC1G_10557|BC1G_10557|BC1G_04246|BC1G_00617|BC1G_03453|BC1G_00912|BC1G_06362|	None|None|None|None|None|None|None|None|None|None|	http://www.genome.jp/kegg-bin/show_pathway?bfu00040
Valine, leucine and isoleucine biosynthesis	KEGG PATHWAY	bfu00290	8	14	0.0458615	0.441938	B0510_10363|B0510_4864|B0510_9685|B0510_10275|B0510_3598|B0510_883|B0510_801|B0510_2233	bfu:BC1G_15809|bfu:BC1G_14880|bfu:BC1G_07703|bfu:BC1G_14727|bfu:BC1G_09186|bfu:BC1G_00081|bfu:BC1G_08279|bfu:BC1G_04443|	| | | | | | | |	BC1G_15809|BC1G_14880|BC1G_07703|BC1G_14727|BC1G_09186|BC1G_00081|BC1G_08279|BC1G_04443|	None|None|None|None|None|None|None|None|	http://www.genome.jp/kegg-bin/show_pathway?bfu00290
Arginine and proline metabolism	KEGG PATHWAY	bfu00330	16	35	0.0623665	0.550904	B0510_9832|B0510_2339|B0510_8322|B0510_2085|B0510_1|B0510_9329|Novel01444|B0510_2124|Novel01876|Novel01894|B0510_2806|B0510_4543|B0510_3131|Novel00665|Novel00724|B0510_5921|B0510_4989|B0510_7373	bfu:BC1G_11576|bfu:BC1G_14197|bfu:BC1G_07470|bfu:BC1G_04225|bfu:BC1G_15454|bfu:BC1G_06362|bfu:BC1G_15301|bfu:BC1G_04164|bfu:BC1G_13490|bfu:BC1G_13490|bfu:BC1G_14398|bfu:BC1G_07180|bfu:BC1G_03527|bfu:BC1G_00121|bfu:BC1G_00121|bfu:BC1G_05975|bfu:BC1G_12157|bfu:BC1G_13183|	| | | | | | | | | | | | | | | | | |	BC1G_11576|BC1G_14197|BC1G_07470|BC1G_04225|BC1G_15454|BC1G_06362|BC1G_15301|BC1G_04164|BC1G_13490|BC1G_13490|BC1G_14398|BC1G_07180|BC1G_03527|BC1G_00121|BC1G_00121|BC1G_05975|BC1G_12157|BC1G_13183|	None|None|None|None|None|None|None|None|None|None|None|None|None|None|None|None|None|None|	http://www.genome.jp/kegg-bin/show_pathway?bfu00330
Histidine metabolism	KEGG PATHWAY	bfu00340	6	11	0.1034	0.843104	B0510_4535|B0510_5567|B0510_1746|B0510_3939|B0510_9329|B0510_313	bfu:BC1G_11238|bfu:BC1G_01168|bfu:BC1G_01879|bfu:BC1G_02675|bfu:BC1G_06362|bfu:BC1G_00669|	| | | | | |	BC1G_11238|BC1G_01168|BC1G_01879|BC1G_02675|BC1G_06362|BC1G_00669|	None|None|None|None|None|None|	http://www.genome.jp/kegg-bin/show_pathway?bfu00340
Glycine, serine and threonine metabolism	KEGG PATHWAY	bfu00260	15	35	0.117486	0.889537	B0510_10026|Novel01843|B0510_1982|B0510_7022|B0510_10363|B0510_9403|B0510_9675|B0510_6226|B0510_7688|Novel00080|B0510_2806|B0510_547|Novel01541|B0510_2236|Novel00932|Novel00771|Novel00797	bfu:BC1G_14626|bfu:BC1G_14626|bfu:BC1G_03837|bfu:BC1G_07915|bfu:BC1G_15809|bfu:BC1G_06474|bfu:BC1G_07689|bfu:BC1G_03280|bfu:BC1G_15615|bfu:BC1G_06095|bfu:BC1G_14398|bfu:BC1G_02021|bfu:BC1G_09640|bfu:BC1G_04447|bfu:BC1G_07043|bfu:BC1G_06851|bfu:BC1G_06851|	| | | | | | | | | | | | | | | | |	BC1G_14626|BC1G_14626|BC1G_03837|BC1G_07915|BC1G_15809|BC1G_06474|BC1G_07689|BC1G_03280|BC1G_15615|BC1G_06095|BC1G_14398|BC1G_02021|BC1G_09640|BC1G_04447|BC1G_07043|BC1G_06851|BC1G_06851|	None|None|None|None|None|None|None|None|None|None|None|None|None|None|None|None|None|	http://www.genome.jp/kegg-bin/show_pathway?bfu00260
Fatty acid elongation	KEGG PATHWAY	bfu00062	4	7	0.15393	1	B0510_2065|B0510_8137|B0510_9821|B0510_2770	bfu:BC1G_04255|bfu:BC1G_08787|bfu:BC1G_11561|bfu:BC1G_12764|	| | | |	BC1G_04255|BC1G_08787|BC1G_11561|BC1G_12764|	None|None|None|None|	http://www.genome.jp/kegg-bin/show_pathway?bfu00062
Nitrogen metabolism	KEGG PATHWAY	bfu00910	10	23	0.169283	1	B0510_1950|B0510_8313|Novel01876|Novel01894|B0510_1|B0510_6226|B0510_6774|B0510_10265|B0510_1057|B0510_2660|B0510_1006	bfu:BC1G_03892|bfu:BC1G_07481|bfu:BC1G_13490|bfu:BC1G_13490|bfu:BC1G_15454|bfu:BC1G_03280|bfu:BC1G_14714|bfu:BC1G_15991|bfu:BC1G_00369|bfu:BC1G_02993|bfu:BC1G_00281|	| | | | | | | | | | |	BC1G_03892|BC1G_07481|BC1G_13490|BC1G_13490|BC1G_15454|BC1G_03280|BC1G_14714|BC1G_15991|BC1G_00369|BC1G_02993|BC1G_00281|	None|None|None|None|None|None|None|None|None|None|None|	http://www.genome.jp/kegg-bin/show_pathway?bfu00910
Glyoxylate and dicarboxylate metabolism	KEGG PATHWAY	bfu00630	11	26	0.179245	1	B0510_7984|B0510_513|B0510_10265|B0510_4996|B0510_1685|B0510_2120|B0510_6799|B0510_4254|B0510_34|Novel00932|Novel00771|Novel00797	bfu:BC1G_02443|bfu:BC1G_01968|bfu:BC1G_15991|bfu:BC1G_12146|bfu:BC1G_13021|bfu:BC1G_04169|bfu:BC1G_13616|bfu:BC1G_02407|bfu:BC1G_11701|bfu:BC1G_07043|bfu:BC1G_06851|bfu:BC1G_06851|	| | | | | | | | | | | |	BC1G_02443|BC1G_01968|BC1G_15991|BC1G_12146|BC1G_13021|BC1G_04169|BC1G_13616|BC1G_02407|BC1G_11701|BC1G_07043|BC1G_06851|BC1G_06851|	None|None|None|None|None|None|None|None|None|None|None|None|	http://www.genome.jp/kegg-bin/show_pathway?bfu00630
One carbon pool by folate	KEGG PATHWAY	bfu00670	6	13	0.210049	1	B0510_6226|B0510_2195|B0510_2493|B0510_2959|Novel00932|Novel00771|Novel00797	bfu:BC1G_03280|bfu:BC1G_14302|bfu:BC1G_13648|bfu:BC1G_03147|bfu:BC1G_07043|bfu:BC1G_06851|bfu:BC1G_06851|	| | | | | | |	BC1G_03280|BC1G_14302|BC1G_13648|BC1G_03147|BC1G_07043|BC1G_06851|BC1G_06851|	None|None|None|None|None|None|None|	http://www.genome.jp/kegg-bin/show_pathway?bfu00670
Vitamin B6 metabolism	KEGG PATHWAY	bfu00750	4	8	0.232657	1	Novel00087|B0510_9403|B0510_6242|B0510_9041	bfu:BC1G_00841|bfu:BC1G_06474|bfu:BC1G_03253|bfu:BC1G_10096|	| | | |	BC1G_00841|BC1G_06474|BC1G_03253|BC1G_10096|	None|None|None|None|	http://www.genome.jp/kegg-bin/show_pathway?bfu00750
Cell cycle	KEGG PATHWAY	bfu04111	26	71	0.238297	1	B0510_2134|B0510_2684|B0510_3233|B0510_6219|B0510_1076|B0510_7782|B0510_4033|B0510_3869|B0510_7835|B0510_3904|B0510_3322|B0510_2612|B0510_2603|Novel01080|Novel01136|B0510_3321|B0510_6301|Novel00195|B0510_673|B0510_8407|B0510_8563|B0510_10228|B0510_473|B0510_5273|B0510_666|B0510_5011|B0510_3428	bfu:BC1G_04154|bfu:BC1G_03029|bfu:BC1G_14916|bfu:BC1G_03287|bfu:BC1G_00397|bfu:BC1G_06695|bfu:BC1G_07288|bfu:BC1G_02767|bfu:BC1G_14509|bfu:BC1G_02726|bfu:BC1G_08128|bfu:BC1G_02916|bfu:BC1G_02900|bfu:BC1G_09400|bfu:BC1G_09400|bfu:BC1G_08127|bfu:BC1G_12093|bfu:BC1G_07107|bfu:BC1G_05231|bfu:BC1G_11668|bfu:BC1G_14635|bfu:BC1G_13876|bfu:BC1G_06595|bfu:BC1G_08500|bfu:BC1G_05222|bfu:BC1G_12121|bfu:BC1G_…	| | | | | | | | | | | | | | | | | | | | | | | | | | |	BC1G_04154|BC1G_03029|BC1G_14916|BC1G_03287|BC1G_00397|BC1G_06695|BC1G_07288|BC1G_02767|BC1G_14509|BC1G_02726|BC1G_08128|BC1G_02916|BC1G_02900|BC1G_09400|BC1G_09400|BC1G_08127|BC1G_12093|BC1G_07107|BC1G_05231|BC1G_11668|BC1G_14635|BC1G_13876|BC1G_06595|BC1G_08500|BC1G_05222|BC1G_12121|BC1G_07955|	None|None|None|None|None|None|None|None|None|None|None|None|None|None|None|None|None|None|None|None|None|None|None|None|None|None|None|	http://www.genome.jp/kegg-bin/show_pathway?bfu04111
Mismatch repair	KEGG PATHWAY	bfu03430	9	22	0.248805	1	B0510_3244|B0510_1216|B0510_1626|B0510_311|B0510_1055|B0510_9214|B0510_3025|Novel00367|Novel00392|B0510_6457	bfu:BC1G_14933|bfu:BC1G_13901|bfu:BC1G_01405|bfu:BC1G_00671|bfu:BC1G_00365|bfu:BC1G_05602|bfu:BC1G_11483|bfu:BC1G_00490|bfu:BC1G_00490|bfu:BC1G_06800|	| | | | | | | | | |	BC1G_14933|BC1G_13901|BC1G_01405|BC1G_00671|BC1G_00365|BC1G_05602|BC1G_11483|BC1G_00490|BC1G_00490|BC1G_06800|	None|None|None|None|None|None|None|None|None|None|	http://www.genome.jp/kegg-bin/show_pathway?bfu03430
Phenylalanine metabolism	KEGG PATHWAY	bfu00360	6	14	0.273483	1	B0510_10026|Novel01843|B0510_8322|B0510_5567|Novel01444|B0510_3939|B0510_5921	bfu:BC1G_14626|bfu:BC1G_14626|bfu:BC1G_07470|bfu:BC1G_01168|bfu:BC1G_15301|bfu:BC1G_02675|bfu:BC1G_05975|	| | | | | | |	BC1G_14626|BC1G_14626|BC1G_07470|BC1G_01168|BC1G_15301|BC1G_02675|BC1G_05975|	None|None|None|None|None|None|None|	http://www.genome.jp/kegg-bin/show_pathway?bfu00360
Ribosome biogenesis in eukaryotes	KEGG PATHWAY	bfu03008	25	70	0.293133	1	B0510_7618|B0510_4658|B0510_6213|Novel00681|Novel01889|B0510_4850|B0510_4797|B0510_1138|Novel01123|B0510_4298|B0510_5260|B0510_3872|Novel00772|B0510_9784|B0510_1795|B0510_4740|B0510_3191|B0510_2459|B0510_9948|B0510_5283|B0510_1483|B0510_3763|B0510_216|B0510_6804|B0510_2581	bfu:BC1G_05816|bfu:BC1G_15955|bfu:BC1G_03295|bfu:BC1G_00383|bfu:BC1G_09227|bfu:BC1G_14903|bfu:BC1G_03672|bfu:BC1G_00486|bfu:BC1G_01776|bfu:BC1G_02334|bfu:BC1G_08515|bfu:BC1G_02761|bfu:BC1G_16081|bfu:BC1G_10753|bfu:BC1G_01807|bfu:BC1G_03759|bfu:BC1G_11335|bfu:BC1G_07804|bfu:BC1G_15916|bfu:BC1G_08481|bfu:BC1G_01643|bfu:BC1G_12314|bfu:BC1G_00823|bfu:BC1G_13608|bfu:BC1G_02869|	| | | | | | | | | | | | | | | | | | | | | | | | |	BC1G_05816|BC1G_15955|BC1G_03295|BC1G_00383|BC1G_09227|BC1G_14903|BC1G_03672|BC1G_00486|BC1G_01776|BC1G_02334|BC1G_08515|BC1G_02761|BC1G_16081|BC1G_10753|BC1G_01807|BC1G_03759|BC1G_11335|BC1G_07804|BC1G_15916|BC1G_08481|BC1G_01643|BC1G_12314|BC1G_00823|BC1G_13608|BC1G_02869|	None|None|None|None|None|None|None|None|None|None|None|None|None|None|None|None|None|None|None|None|None|None|None|None|None|	http://www.genome.jp/kegg-bin/show_pathway?bfu03008
Cell cycle - yeast	KEGG PATHWAY	bfu04111	26	73	0.29359	1	B0510_2134|B0510_2684|B0510_3233|B0510_6219|B0510_1076|B0510_7782|B0510_4033|B0510_3869|B0510_7835|B0510_3904|B0510_3322|B0510_2612|B0510_2603|Novel01080|Novel01136|B0510_3321|B0510_6301|Novel00195|B0510_673|B0510_8407|B0510_8563|B0510_10228|B0510_473|B0510_5273|B0510_666|B0510_5011|B0510_3428	bfu:BC1G_04154|bfu:BC1G_03029|bfu:BC1G_14916|bfu:BC1G_03287|bfu:BC1G_00397|bfu:BC1G_06695|bfu:BC1G_07288|bfu:BC1G_02767|bfu:BC1G_14509|bfu:BC1G_02726|bfu:BC1G_08128|bfu:BC1G_02916|bfu:BC1G_02900|bfu:BC1G_09400|bfu:BC1G_09400|bfu:BC1G_08127|bfu:BC1G_12093|bfu:BC1G_07107|bfu:BC1G_05231|bfu:BC1G_11668|bfu:BC1G_14635|bfu:BC1G_13876|bfu:BC1G_06595|bfu:BC1G_08500|bfu:BC1G_05222|bfu:BC1G_12121|bfu:BC1G_…	| | | | | | | | | | | | | | | | | | | | | | | | | | |	BC1G_04154|BC1G_03029|BC1G_14916|BC1G_03287|BC1G_00397|BC1G_06695|BC1G_07288|BC1G_02767|BC1G_14509|BC1G_02726|BC1G_08128|BC1G_02916|BC1G_02900|BC1G_09400|BC1G_09400|BC1G_08127|BC1G_12093|BC1G_07107|BC1G_05231|BC1G_11668|BC1G_14635|BC1G_13876|BC1G_06595|BC1G_08500|BC1G_05222|BC1G_12121|BC1G_07955|	None|None|None|None|None|None|None|None|None|None|None|None|None|None|None|None|None|None|None|None|None|None|None|None|None|None|None|	http://www.genome.jp/kegg-bin/show_pathway?bfu04111
Tryptophan metabolism	KEGG PATHWAY	bfu00380	10	26	0.304946	1	B0510_8322|Novel01274|Novel01275|B0510_5567|B0510_513|B0510_4996|B0510_1685|B0510_4254|B0510_7659|B0510_5921|B0510_9329	bfu:BC1G_07470|bfu:BC1G_11409|bfu:BC1G_11409|bfu:BC1G_01168|bfu:BC1G_01968|bfu:BC1G_12146|bfu:BC1G_13021|bfu:BC1G_02407|bfu:BC1G_05887|bfu:BC1G_05975|bfu:BC1G_06362|	| | | | | | | | | | |	BC1G_07470|BC1G_11409|BC1G_11409|BC1G_01168|BC1G_01968|BC1G_12146|BC1G_13021|BC1G_02407|BC1G_05887|BC1G_05975|BC1G_06362|	None|None|None|None|None|None|None|None|None|None|None|	http://www.genome.jp/kegg-bin/show_pathway?bfu00380
Methane metabolism	KEGG PATHWAY	bfu00680	11	30	0.356613	1	B0510_1982|B0510_1685|B0510_624|B0510_513|B0510_4996|Novel00080|B0510_9675|B0510_4254|B0510_6453|Novel00932|Novel00771|Novel00797	bfu:BC1G_03837|bfu:BC1G_13021|bfu:BC1G_02144|bfu:BC1G_01968|bfu:BC1G_12146|bfu:BC1G_06095|bfu:BC1G_07689|bfu:BC1G_02407|bfu:BC1G_06804|bfu:BC1G_07043|bfu:BC1G_06851|bfu:BC1G_06851|	| | | | | | | | | | | |	BC1G_03837|BC1G_13021|BC1G_02144|BC1G_01968|BC1G_12146|BC1G_06095|BC1G_07689|BC1G_02407|BC1G_06804|BC1G_07043|BC1G_06851|BC1G_06851|	None|None|None|None|None|None|None|None|None|None|None|None|	http://www.genome.jp/kegg-bin/show_pathway?bfu00680
Oxidative phosphorylation	KEGG PATHWAY	bfu00190	24	70	0.386241	1	B0510_8313|B0510_7847|Novel01051|Novel00433|B0510_8004|Novel01537|B0510_1375|B0510_4595|Novel01696|Novel00972|B0510_8594|B0510_9764|B0510_465|B0510_1012|Novel01625|Novel00561|B0510_2655|B0510_6225|Novel01660|Novel01823|Novel01863|B0510_9949|B0510_1671|Novel01582|Novel01619|Novel01856	bfu:BC1G_07481|bfu:BC1G_14980|bfu:BC1G_02473|bfu:BC1G_01321|bfu:BC1G_02472|bfu:BC1G_09676|bfu:BC1G_15181|bfu:BC1G_07106|bfu:BC1G_13851|bfu:BC1G_11823|bfu:BC1G_06258|bfu:BC1G_15559|bfu:BC1G_06579|bfu:BC1G_00294|bfu:BC1G_11967|bfu:BC1G_14868|bfu:BC1G_02987|bfu:BC1G_03281|bfu:BC1G_15347|bfu:BC1G_14785|bfu:BC1G_14785|bfu:BC1G_15917|bfu:BC1G_01333|bfu:BC1G_07795|bfu:BC1G_07795|bfu:BC1G_13723|	| | | | | | | | | | | | | | | | | | | | | | | | | |	BC1G_07481|BC1G_14980|BC1G_02473|BC1G_01321|BC1G_02472|BC1G_09676|BC1G_15181|BC1G_07106|BC1G_13851|BC1G_11823|BC1G_06258|BC1G_15559|BC1G_06579|BC1G_00294|BC1G_11967|BC1G_14868|BC1G_02987|BC1G_03281|BC1G_15347|BC1G_14785|BC1G_14785|BC1G_15917|BC1G_01333|BC1G_07795|BC1G_07795|BC1G_13723|	None|None|None|None|None|None|None|None|None|None|None|None|None|None|None|None|None|None|None|None|None|None|None|None|None|None|	http://www.genome.jp/kegg-bin/show_pathway?bfu00190
Pantothenate and CoA biosynthesis	KEGG PATHWAY	bfu00770	7	19	0.408973	1	B0510_10275|B0510_2919|B0510_3598|B0510_883|B0510_4294|B0510_801|B0510_2233	bfu:BC1G_14727|bfu:BC1G_03203|bfu:BC1G_09186|bfu:BC1G_00081|bfu:BC1G_02344|bfu:BC1G_08279|bfu:BC1G_04443|	| | | | | | |	BC1G_14727|BC1G_03203|BC1G_09186|BC1G_00081|BC1G_02344|BC1G_08279|BC1G_04443|	None|None|None|None|None|None|None|	http://www.genome.jp/kegg-bin/show_pathway?bfu00770
Porphyrin and chlorophyll metabolism	KEGG PATHWAY	bfu00860	6	16	0.408984	1	B0510_1012|B0510_8594|Novel01455|B0510_9094|B0510_7999|B0510_6396	bfu:BC1G_00294|bfu:BC1G_06258|bfu:BC1G_14193|bfu:BC1G_13689|bfu:BC1G_02466|bfu:BC1G_09576|	| | | | | |	BC1G_00294|BC1G_06258|BC1G_14193|BC1G_13689|BC1G_02466|BC1G_09576|	None|None|None|None|None|None|	http://www.genome.jp/kegg-bin/show_pathway?bfu00860
Purine metabolism	KEGG PATHWAY	bfu00230	27	81	0.442862	1	B0510_7091|B0510_5486|B0510_8003|B0510_1905|B0510_7013|Novel01719|B0510_3165|B0510_1626|B0510_2866|B0510_466|B0510_8073|B0510_7856|B0510_164|Novel01061|B0510_1838|B0510_9299|B0510_1979|Novel00034|Novel00056|B0510_6717|B0510_722|B0510_6190|B0510_8786|B0510_7235|B0510_5215|B0510_7586|B0510_6926	bfu:BC1G_15666|bfu:BC1G_01045|bfu:BC1G_02471|bfu:BC1G_12274|bfu:BC1G_12690|bfu:BC1G_03118|bfu:BC1G_03578|bfu:BC1G_01405|bfu:BC1G_08730|bfu:BC1G_06580|bfu:BC1G_02577|bfu:BC1G_14991|bfu:BC1G_00908|bfu:BC1G_02463|bfu:BC1G_01741|bfu:BC1G_04985|bfu:BC1G_03844|bfu:BC1G_00842|bfu:BC1G_06571|bfu:BC1G_10334|bfu:BC1G_05305|bfu:BC1G_03330|bfu:BC1G_04735|bfu:BC1G_05347|bfu:BC1G_10021|bfu:BC1G_14331|bfu:BC1G_…	| | | | | | | | | | | | | | | | | | | | | | | | | | |	BC1G_15666|BC1G_01045|BC1G_02471|BC1G_12274|BC1G_12690|BC1G_03118|BC1G_03578|BC1G_01405|BC1G_08730|BC1G_06580|BC1G_02577|BC1G_14991|BC1G_00908|BC1G_02463|BC1G_01741|BC1G_04985|BC1G_03844|BC1G_00842|BC1G_06571|BC1G_10334|BC1G_05305|BC1G_03330|BC1G_04735|BC1G_05347|BC1G_10021|BC1G_14331|BC1G_08429|	None|None|None|None|None|None|None|None|None|None|None|None|None|None|None|None|None|None|None|None|None|None|None|None|None|None|None|	http://www.genome.jp/kegg-bin/show_pathway?bfu00230
Fatty acid metabolism	KEGG PATHWAY	bfu01212	9	26	0.461906	1	B0510_333|B0510_2065|B0510_9821|Novel01224|Novel01240|B0510_8470|B0510_7567|B0510_8137|B0510_7568|B0510_2770	bfu:BC1G_00632|bfu:BC1G_04255|bfu:BC1G_11561|bfu:BC1G_13792|bfu:BC1G_13792|bfu:BC1G_11289|bfu:BC1G_14055|bfu:BC1G_08787|bfu:BC1G_14051|bfu:BC1G_12764|	| | | | | | | | | |	BC1G_00632|BC1G_04255|BC1G_11561|BC1G_13792|BC1G_13792|BC1G_11289|BC1G_14055|BC1G_08787|BC1G_14051|BC1G_12764|	None|None|None|None|None|None|None|None|None|None|	http://www.genome.jp/kegg-bin/show_pathway?bfu01212
@@Fatty acid metabolism	KEGG PATHWAY	bfu00071	4	17	0.845229	1	Novel00950|Novel00969|B0510_9329|Novel01274|Novel01275|B0510_333	bfu:BC1G_11838|bfu:BC1G_11838|bfu:BC1G_06362|bfu:BC1G_11409|bfu:BC1G_11409|bfu:BC1G_00632|	| | | | | |	BC1G_11838|BC1G_11838|BC1G_06362|BC1G_11409|BC1G_11409|BC1G_00632|	None|None|None|None|None|None|	http://www.genome.jp/kegg-bin/show_pathway?bfu00071
Degradation of aromatic compounds	KEGG PATHWAY	bfu01220	7	20	0.471169	1	B0510_855|B0510_9098|B0510_1586|B0510_2976|B0510_4887|B0510_8697|B0510_10324|Novel00950|Novel00969|B0510_4248	bfu:BC1G_00050|bfu:BC1G_00050|bfu:BC1G_03120|bfu:BC1G_03120|bfu:BC1G_10210|bfu:BC1G_11019|bfu:BC1G_14568|bfu:BC1G_11838|bfu:BC1G_11838|bfu:BC1G_02415|	| | | | | | | | | |	BC1G_00050|BC1G_00050|BC1G_03120|BC1G_03120|BC1G_10210|BC1G_11019|BC1G_14568|BC1G_11838|BC1G_11838|BC1G_02415|	None|None|None|None|None|None|None|None|None|None|	http://www.genome.jp/kegg-bin/show_pathway?bfu01220
Sulfur metabolism	KEGG PATHWAY	bfu00920	7	20	0.471169	1	B0510_6429|B0510_1240|B0510_10321|B0510_5994|B0510_9071|B0510_1688|B0510_2602	bfu:BC1G_09615|bfu:BC1G_12227|bfu:BC1G_14559|bfu:BC1G_04286|bfu:BC1G_10152|bfu:BC1G_13024|bfu:BC1G_02899|	| | | | | | |	BC1G_09615|BC1G_12227|BC1G_14559|BC1G_04286|BC1G_10152|BC1G_13024|BC1G_02899|	None|None|None|None|None|None|None|	http://www.genome.jp/kegg-bin/show_pathway?bfu00920
Meiosis	KEGG PATHWAY	bfu04113	17	51	0.474223	1	B0510_2684|B0510_1076|B0510_673|B0510_8563|B0510_6301|B0510_10228|Novel01080|Novel01136|B0510_4033|B0510_5011|B0510_9038|Novel00924|Novel00938|B0510_7835|B0510_3904|B0510_2134|B0510_2612|B0510_7782|B0510_3322	bfu:BC1G_03029|bfu:BC1G_00397|bfu:BC1G_05231|bfu:BC1G_14635|bfu:BC1G_12093|bfu:BC1G_13876|bfu:BC1G_09400|bfu:BC1G_09400|bfu:BC1G_07288|bfu:BC1G_12121|bfu:BC1G_10092|bfu:BC1G_13179|bfu:BC1G_13179|bfu:BC1G_14509|bfu:BC1G_02726|bfu:BC1G_04154|bfu:BC1G_02916|bfu:BC1G_06695|bfu:BC1G_08128|	| | | | | | | | | | | | | | | | | | |	BC1G_03029|BC1G_00397|BC1G_05231|BC1G_14635|BC1G_12093|BC1G_13876|BC1G_09400|BC1G_09400|BC1G_07288|BC1G_12121|BC1G_10092|BC1G_13179|BC1G_13179|BC1G_14509|BC1G_02726|BC1G_04154|BC1G_02916|BC1G_06695|BC1G_08128|	None|None|None|None|None|None|None|None|None|None|None|None|None|None|None|None|None|None|None|	http://www.genome.jp/kegg-bin/show_pathway?bfu04113
RNA degradation	KEGG PATHWAY	bfu03018	16	48	0.47819	1	B0510_8540|B0510_1335|B0510_925|B0510_8490|B0510_1977|B0510_1996|B0510_9625|B0510_9417|B0510_5434|B0510_777|B0510_6667|B0510_9032|B0510_5249|B0510_9935|B0510_6849|B0510_753	bfu:BC1G_10349|bfu:BC1G_09384|bfu:BC1G_00161|bfu:BC1G_10425|bfu:BC1G_03847|bfu:BC1G_03821|bfu:BC1G_16433|bfu:BC1G_09341|bfu:BC1G_00969|bfu:BC1G_08321|bfu:BC1G_15247|bfu:BC1G_13119|bfu:BC1G_08531|bfu:BC1G_15358|bfu:BC1G_08185|bfu:BC1G_15431|	| | | | | | | | | | | | | | | |	BC1G_10349|BC1G_09384|BC1G_00161|BC1G_10425|BC1G_03847|BC1G_03821|BC1G_16433|BC1G_09341|BC1G_00969|BC1G_08321|BC1G_15247|BC1G_13119|BC1G_08531|BC1G_15358|BC1G_08185|BC1G_15431|	None|None|None|None|None|None|None|None|None|None|None|None|None|None|None|None|	http://www.genome.jp/kegg-bin/show_pathway?bfu03018
Taurine and hypotaurine metabolism	KEGG PATHWAY	bfu00430	4	11	0.49042	1	B0510_7224|B0510_9629|B0510_4618|B0510_1	bfu:BC1G_05368|bfu:BC1G_07620|bfu:BC1G_07070|bfu:BC1G_15454|	| | | |	BC1G_05368|BC1G_07620|BC1G_07070|BC1G_15454|	None|None|None|None|	http://www.genome.jp/kegg-bin/show_pathway?bfu00430
Biosynthesis of unsaturated fatty acids	KEGG PATHWAY	bfu01040	4	11	0.49042	1	B0510_2065|Novel01224|Novel01240|B0510_9821|B0510_2770	bfu:BC1G_04255|bfu:BC1G_13792|bfu:BC1G_13792|bfu:BC1G_11561|bfu:BC1G_12764|	| | | | |	BC1G_04255|BC1G_13792|BC1G_13792|BC1G_11561|BC1G_12764|	None|None|None|None|None|	http://www.genome.jp/kegg-bin/show_pathway?bfu01040
Pyrimidine metabolism	KEGG PATHWAY	bfu00240	20	61	0.498958	1	B0510_1838|B0510_6190|B0510_7235|B0510_8786|B0510_7013|B0510_9484|B0510_1626|B0510_1905|B0510_5027|B0510_1511|B0510_8003|B0510_2866|B0510_466|B0510_5215|B0510_1053|B0510_6717|B0510_2959|B0510_7856|B0510_6926|B0510_164	bfu:BC1G_01741|bfu:BC1G_03330|bfu:BC1G_05347|bfu:BC1G_04735|bfu:BC1G_12690|bfu:BC1G_11620|bfu:BC1G_01405|bfu:BC1G_12274|bfu:BC1G_09810|bfu:BC1G_01592|bfu:BC1G_02471|bfu:BC1G_08730|bfu:BC1G_06580|bfu:BC1G_10021|bfu:BC1G_00363|bfu:BC1G_10334|bfu:BC1G_03147|bfu:BC1G_14991|bfu:BC1G_08429|bfu:BC1G_00908|	| | | | | | | | | | | | | | | | | | | |	BC1G_01741|BC1G_03330|BC1G_05347|BC1G_04735|BC1G_12690|BC1G_11620|BC1G_01405|BC1G_12274|BC1G_09810|BC1G_01592|BC1G_02471|BC1G_08730|BC1G_06580|BC1G_10021|BC1G_00363|BC1G_10334|BC1G_03147|BC1G_14991|BC1G_08429|BC1G_00908|	None|None|None|None|None|None|None|None|None|None|None|None|None|None|None|None|None|None|None|None|	http://www.genome.jp/kegg-bin/show_pathway?bfu00240
Arachidonic acid metabolism	KEGG PATHWAY	bfu00590	3	8	0.499973	1	B0510_880|B0510_9629|B0510_4618	bfu:BC1G_00078|bfu:BC1G_07620|bfu:BC1G_07070|	| | |	BC1G_00078|BC1G_07620|BC1G_07070|	None|None|None|	http://www.genome.jp/kegg-bin/show_pathway?bfu00590
Glycerophospholipid metabolism	KEGG PATHWAY	bfu00564	11	33	0.502361	1	B0510_6179|B0510_3111|B0510_1061|B0510_6105|B0510_1647|B0510_880|B0510_8389|B0510_184|B0510_700|B0510_4701|B0510_7267	bfu:BC1G_03347|bfu:BC1G_02581|bfu:BC1G_00376|bfu:BC1G_14144|bfu:BC1G_01368|bfu:BC1G_00078|bfu:BC1G_11646|bfu:BC1G_00879|bfu:BC1G_05277|bfu:BC1G_11790|bfu:BC1G_10606|	| | | | | | | | | | |	BC1G_03347|BC1G_02581|BC1G_00376|BC1G_14144|BC1G_01368|BC1G_00078|BC1G_11646|BC1G_00879|BC1G_05277|BC1G_11790|BC1G_10606|	None|None|None|None|None|None|None|None|None|None|None|	http://www.genome.jp/kegg-bin/show_pathway?bfu00564
Carbon metabolism	KEGG PATHWAY	bfu01200	27	83	0.503967	1	Novel00365|B0510_1688|Novel00771|Novel00797|B0510_1982|B0510_6768|B0510_5486|B0510_739|B0510_7984|Novel01582|Novel01619|B0510_10363|B0510_6226|B0510_6344|Novel01823|Novel01863|B0510_6799|B0510_7022|B0510_6453|B0510_1671|B0510_624|B0510_10265|Novel00080|B0510_9675|Novel00932|B0510_8205|B0510_3624|B0510_722|B0510_4000|B0510_2602	bfu:BC1G_08475|bfu:BC1G_13024|bfu:BC1G_06851|bfu:BC1G_06851|bfu:BC1G_03837|bfu:BC1G_14721|bfu:BC1G_01045|bfu:BC1G_05327|bfu:BC1G_02443|bfu:BC1G_07795|bfu:BC1G_07795|bfu:BC1G_15809|bfu:BC1G_03280|bfu:BC1G_12890|bfu:BC1G_14785|bfu:BC1G_14785|bfu:BC1G_13616|bfu:BC1G_07915|bfu:BC1G_06804|bfu:BC1G_01333|bfu:BC1G_02144|bfu:BC1G_15991|bfu:BC1G_06095|bfu:BC1G_07689|bfu:BC1G_07043|bfu:BC1G_08882|bfu:BC1G_…	| | | | | | | | | | | | | | | | | | | | | | | | | | | | | |	BC1G_08475|BC1G_13024|BC1G_06851|BC1G_06851|BC1G_03837|BC1G_14721|BC1G_01045|BC1G_05327|BC1G_02443|BC1G_07795|BC1G_07795|BC1G_15809|BC1G_03280|BC1G_12890|BC1G_14785|BC1G_14785|BC1G_13616|BC1G_07915|BC1G_06804|BC1G_01333|BC1G_02144|BC1G_15991|BC1G_06095|BC1G_07689|BC1G_07043|BC1G_08882|BC1G_09224|BC1G_05305|BC1G_12552|BC1G_02899|	None|None|None|None|None|None|None|None|None|None|None|None|None|None|None|None|None|None|None|None|None|None|None|None|None|None|None|None|None|None|	http://www.genome.jp/kegg-bin/show_pathway?bfu01200
alpha-Linolenic acid metabolism	KEGG PATHWAY	bfu00592	2	5	0.513536	1	B0510_880|B0510_333	bfu:BC1G_00078|bfu:BC1G_00632|	| |	BC1G_00078|BC1G_00632|	None|None|	http://www.genome.jp/kegg-bin/show_pathway?bfu00592
Pyruvate metabolism	KEGG PATHWAY	bfu00620	9	27	0.515248	1	B0510_7685|B0510_9685|B0510_9329|B0510_739|B0510_8470|Novel01550|B0510_3624|B0510_722|B0510_4000	bfu:BC1G_13253|bfu:BC1G_07703|bfu:BC1G_06362|bfu:BC1G_05327|bfu:BC1G_11289|bfu:BC1G_10777|bfu:BC1G_09224|bfu:BC1G_05305|bfu:BC1G_12552|	| | | | | | | | |	BC1G_13253|BC1G_07703|BC1G_06362|BC1G_05327|BC1G_11289|BC1G_10777|BC1G_09224|BC1G_05305|BC1G_12552|	None|None|None|None|None|None|None|None|None|	http://www.genome.jp/kegg-bin/show_pathway?bfu00620
Glycolysis / Gluconeogenesis	KEGG PATHWAY	bfu00010	11	34	0.549431	1	B0510_2082|B0510_6749|B0510_1982|B0510_9675|B0510_9329|B0510_6344|Novel00950|Novel00969|Novel01783|Novel01828|B0510_722|B0510_4887|B0510_8205	bfu:BC1G_04233|bfu:BC1G_13536|bfu:BC1G_03837|bfu:BC1G_07689|bfu:BC1G_06362|bfu:BC1G_12890|bfu:BC1G_11838|bfu:BC1G_11838|bfu:BC1G_11347|bfu:BC1G_11347|bfu:BC1G_05305|bfu:BC1G_10210|bfu:BC1G_08882|	| | | | | | | | | | | | |	BC1G_04233|BC1G_13536|BC1G_03837|BC1G_07689|BC1G_06362|BC1G_12890|BC1G_11838|BC1G_11838|BC1G_11347|BC1G_11347|BC1G_05305|BC1G_10210|BC1G_08882|	None|None|None|None|None|None|None|None|None|None|None|None|None|	http://www.genome.jp/kegg-bin/show_pathway?bfu00010
Meiosis - yeast	KEGG PATHWAY	bfu04113	17	53	0.550316	1	B0510_2684|B0510_1076|B0510_673|B0510_8563|B0510_6301|B0510_10228|Novel01080|Novel01136|B0510_4033|B0510_5011|B0510_9038|Novel00924|Novel00938|B0510_7835|B0510_3904|B0510_2134|B0510_2612|B0510_7782|B0510_3322	bfu:BC1G_03029|bfu:BC1G_00397|bfu:BC1G_05231|bfu:BC1G_14635|bfu:BC1G_12093|bfu:BC1G_13876|bfu:BC1G_09400|bfu:BC1G_09400|bfu:BC1G_07288|bfu:BC1G_12121|bfu:BC1G_10092|bfu:BC1G_13179|bfu:BC1G_13179|bfu:BC1G_14509|bfu:BC1G_02726|bfu:BC1G_04154|bfu:BC1G_02916|bfu:BC1G_06695|bfu:BC1G_08128|	| | | | | | | | | | | | | | | | | | |	BC1G_03029|BC1G_00397|BC1G_05231|BC1G_14635|BC1G_12093|BC1G_13876|BC1G_09400|BC1G_09400|BC1G_07288|BC1G_12121|BC1G_10092|BC1G_13179|BC1G_13179|BC1G_14509|BC1G_02726|BC1G_04154|BC1G_02916|BC1G_06695|BC1G_08128|	None|None|None|None|None|None|None|None|None|None|None|None|None|None|None|None|None|None|None|	http://www.genome.jp/kegg-bin/show_pathway?bfu04113
Inositol phosphate metabolism	KEGG PATHWAY	bfu00562	5	15	0.554073	1	B0510_1524|B0510_8205|B0510_184|B0510_4289|B0510_5843	bfu:BC1G_01559|bfu:BC1G_08882|bfu:BC1G_00879|bfu:BC1G_02353|bfu:BC1G_13357|	| | | | |	BC1G_01559|BC1G_08882|BC1G_00879|BC1G_02353|BC1G_13357|	None|None|None|None|None|	http://www.genome.jp/kegg-bin/show_pathway?bfu00562
RNA polymerase	KEGG PATHWAY	bfu03020	9	28	0.566763	1	B0510_1838|B0510_6190|B0510_8786|B0510_8003|B0510_2866|B0510_466|B0510_7856|B0510_5215|B0510_164	bfu:BC1G_01741|bfu:BC1G_03330|bfu:BC1G_04735|bfu:BC1G_02471|bfu:BC1G_08730|bfu:BC1G_06580|bfu:BC1G_14991|bfu:BC1G_10021|bfu:BC1G_00908|	| | | | | | | | |	BC1G_01741|BC1G_03330|BC1G_04735|BC1G_02471|BC1G_08730|BC1G_06580|BC1G_14991|BC1G_10021|BC1G_00908|	None|None|None|None|None|None|None|None|None|	http://www.genome.jp/kegg-bin/show_pathway?bfu03020
Tyrosine metabolism	KEGG PATHWAY	bfu00350	7	22	0.589016	1	B0510_10026|Novel01843|B0510_8041|B0510_5567|Novel01444|Novel00950|Novel00969|Novel00174|B0510_3939	bfu:BC1G_14626|bfu:BC1G_14626|bfu:BC1G_15830|bfu:BC1G_01168|bfu:BC1G_15301|bfu:BC1G_11838|bfu:BC1G_11838|bfu:BC1G_03946|bfu:BC1G_02675|	| | | | | | | | |	BC1G_14626|BC1G_14626|BC1G_15830|BC1G_01168|BC1G_15301|BC1G_11838|BC1G_11838|BC1G_03946|BC1G_02675|	None|None|None|None|None|None|None|None|None|	http://www.genome.jp/kegg-bin/show_pathway?bfu00350
Fatty acid biosynthesis	KEGG PATHWAY	bfu00061	3	9	0.590811	1	B0510_8470|B0510_7568|B0510_7567	bfu:BC1G_11289|bfu:BC1G_14051|bfu:BC1G_14055|	| | |	BC1G_11289|BC1G_14051|BC1G_14055|	None|None|None|	http://www.genome.jp/kegg-bin/show_pathway?bfu00061
Peroxisome	KEGG PATHWAY	bfu04146	13	42	0.618175	1	B0510_6768|Novel00667|B0510_1943|Novel01719|B0510_8012|B0510_4996|B0510_513|B0510_2487|B0510_1685|B0510_5902|B0510_4254|B0510_7553|B0510_2806	bfu:BC1G_14721|bfu:BC1G_00143|bfu:BC1G_03902|bfu:BC1G_03118|bfu:BC1G_02490|bfu:BC1G_12146|bfu:BC1G_01968|bfu:BC1G_13640|bfu:BC1G_13021|bfu:BC1G_05952|bfu:BC1G_02407|bfu:BC1G_15279|bfu:BC1G_14398|	| | | | | | | | | | | | |	BC1G_14721|BC1G_00143|BC1G_03902|BC1G_03118|BC1G_02490|BC1G_12146|BC1G_01968|BC1G_13640|BC1G_13021|BC1G_05952|BC1G_02407|BC1G_15279|BC1G_14398|	None|None|None|None|None|None|None|None|None|None|None|None|None|	http://www.genome.jp/kegg-bin/show_pathway?bfu04146
Riboflavin metabolism	KEGG PATHWAY	bfu00740	5	16	0.620023	1	B0510_4683|B0510_2640|B0510_1075|B0510_8041|B0510_10325	bfu:BC1G_13419|bfu:BC1G_02965|bfu:BC1G_00396|bfu:BC1G_15830|bfu:BC1G_14569|	| | | | |	BC1G_13419|BC1G_02965|BC1G_00396|BC1G_15830|BC1G_14569|	None|None|None|None|None|	http://www.genome.jp/kegg-bin/show_pathway?bfu00740
Nucleotide excision repair	KEGG PATHWAY	bfu03420	12	39	0.627575	1	B0510_3244|B0510_1626|B0510_1584|Novel00367|Novel00392|B0510_3025|B0510_1055|B0510_10312|B0510_9214|B0510_8268|B0510_6717|B0510_311|B0510_6457	bfu:BC1G_14933|bfu:BC1G_01405|bfu:BC1G_01470|bfu:BC1G_00490|bfu:BC1G_00490|bfu:BC1G_11483|bfu:BC1G_00365|bfu:BC1G_14083|bfu:BC1G_05602|bfu:BC1G_12807|bfu:BC1G_10334|bfu:BC1G_00671|bfu:BC1G_06800|	| | | | | | | | | | | | |	BC1G_14933|BC1G_01405|BC1G_01470|BC1G_00490|BC1G_00490|BC1G_11483|BC1G_00365|BC1G_14083|BC1G_05602|BC1G_12807|BC1G_10334|BC1G_00671|BC1G_06800|	None|None|None|None|None|None|None|None|None|None|None|None|None|	http://www.genome.jp/kegg-bin/show_pathway?bfu03420
Glycerolipid metabolism	KEGG PATHWAY	bfu00561	6	20	0.659546	1	B0510_320|B0510_9329|B0510_880|B0510_3317|B0510_6453|B0510_4887	bfu:BC1G_00654|bfu:BC1G_06362|bfu:BC1G_00078|bfu:BC1G_08121|bfu:BC1G_06804|bfu:BC1G_10210|	| | | | | |	BC1G_00654|BC1G_06362|BC1G_00078|BC1G_08121|BC1G_06804|BC1G_10210|	None|None|None|None|None|None|	http://www.genome.jp/kegg-bin/show_pathway?bfu00561
Fructose and mannose metabolism	KEGG PATHWAY	bfu00051	6	20	0.659546	1	B0510_2050|B0510_1078|B0510_7442|B0510_9816|B0510_1376|B0510_8205	bfu:BC1G_15078|bfu:BC1G_00399|bfu:BC1G_12937|bfu:BC1G_11550|bfu:BC1G_15180|bfu:BC1G_08882|	| | | | | |	BC1G_15078|BC1G_00399|BC1G_12937|BC1G_11550|BC1G_15180|BC1G_08882|	None|None|None|None|None|None|	http://www.genome.jp/kegg-bin/show_pathway?bfu00051
Galactose metabolism	KEGG PATHWAY	bfu00052	6	20	0.659546	1	Novel00685|Novel00745|Novel00957|Novel00981|B0510_4997|B0510_6362|B0510_6596|B0510_5406	bfu:BC1G_00445|bfu:BC1G_00445|bfu:BC1G_10557|bfu:BC1G_10557|bfu:BC1G_12145|bfu:BC1G_12859|bfu:BC1G_06897|bfu:BC1G_11115|	| | | | | | | |	BC1G_00445|BC1G_00445|BC1G_10557|BC1G_10557|BC1G_12145|BC1G_12859|BC1G_06897|BC1G_11115|	None|None|None|None|None|None|None|None|	http://www.genome.jp/kegg-bin/show_pathway?bfu00052
Biotin metabolism	KEGG PATHWAY	bfu00780	3	10	0.670177	1	Novel01739|Novel01740|B0510_9920	bfu:BC1G_03133|bfu:BC1G_03132|bfu:BC1G_14280|	| | |	BC1G_03133|BC1G_03132|BC1G_14280|	None|None|None|	http://www.genome.jp/kegg-bin/show_pathway?bfu00780
Cysteine and methionine metabolism	KEGG PATHWAY	bfu00270	10	34	0.690726	1	B0510_6429|B0510_7956|Novel01444|B0510_7224|B0510_831|B0510_7688|B0510_202|Novel01541|B0510_1688|B0510_2602	bfu:BC1G_09615|bfu:BC1G_04602|bfu:BC1G_15301|bfu:BC1G_05368|bfu:BC1G_00010|bfu:BC1G_15615|bfu:BC1G_00847|bfu:BC1G_09640|bfu:BC1G_13024|bfu:BC1G_02899|	| | | | | | | | | |	BC1G_09615|BC1G_04602|BC1G_15301|BC1G_05368|BC1G_00010|BC1G_15615|BC1G_00847|BC1G_09640|BC1G_13024|BC1G_02899|	None|None|None|None|None|None|None|None|None|None|	http://www.genome.jp/kegg-bin/show_pathway?bfu00270
Glutathione metabolism	KEGG PATHWAY	bfu00480	9	31	0.704357	1	B0510_6768|B0510_7307|B0510_1402|B0510_7227|B0510_1905|B0510_8792|B0510_7013|B0510_9629|B0510_4618	bfu:BC1G_14721|bfu:BC1G_06968|bfu:BC1G_12446|bfu:BC1G_05361|bfu:BC1G_12274|bfu:BC1G_15218|bfu:BC1G_12690|bfu:BC1G_07620|bfu:BC1G_07070|	| | | | | | | | |	BC1G_14721|BC1G_06968|BC1G_12446|BC1G_05361|BC1G_12274|BC1G_15218|BC1G_12690|BC1G_07620|BC1G_07070|	None|None|None|None|None|None|None|None|None|	http://www.genome.jp/kegg-bin/show_pathway?bfu00480
Spliceosome	KEGG PATHWAY	bfu03040	26	88	0.730915	1	B0510_6945|B0510_4445|B0510_5934|B0510_5018|B0510_1335|B0510_7256|B0510_3100|B0510_5894|B0510_6245|B0510_9703|B0510_777|B0510_9625|B0510_4039|B0510_3731|Novel00507|B0510_5221|B0510_8859|B0510_8652|B0510_6070|B0510_6454|B0510_5283|Novel00647|Novel00709|B0510_8955|B0510_3420|B0510_8351|Novel00148|Novel00171	bfu:BC1G_08404|bfu:BC1G_04032|bfu:BC1G_05998|bfu:BC1G_09798|bfu:BC1G_09384|bfu:BC1G_10591|bfu:BC1G_03478|bfu:BC1G_05934|bfu:BC1G_03246|bfu:BC1G_15472|bfu:BC1G_08321|bfu:BC1G_16433|bfu:BC1G_07281|bfu:BC1G_13456|bfu:BC1G_04415|bfu:BC1G_10014|bfu:BC1G_12655|bfu:BC1G_10957|bfu:BC1G_04395|bfu:BC1G_06803|bfu:BC1G_08481|bfu:BC1G_08344|bfu:BC1G_08344|bfu:BC1G_11054|bfu:BC1G_07946|bfu:BC1G_07432|bfu:BC1G_…	| | | | | | | | | | | | | | | | | | | | | | | | | | | |	BC1G_08404|BC1G_04032|BC1G_05998|BC1G_09798|BC1G_09384|BC1G_10591|BC1G_03478|BC1G_05934|BC1G_03246|BC1G_15472|BC1G_08321|BC1G_16433|BC1G_07281|BC1G_13456|BC1G_04415|BC1G_10014|BC1G_12655|BC1G_10957|BC1G_04395|BC1G_06803|BC1G_08481|BC1G_08344|BC1G_08344|BC1G_11054|BC1G_07946|BC1G_07432|BC1G_02202|BC1G_02202|	None|None|None|None|None|None|None|None|None|None|None|None|None|None|None|None|None|None|None|None|None|None|None|None|None|None|None|None|	http://www.genome.jp/kegg-bin/show_pathway?bfu03040
Alanine, aspartate and glutamate metabolism	KEGG PATHWAY	bfu00250	7	25	0.736744	1	B0510_2339|Novel01876|Novel01894|B0510_9299|B0510_1|Novel01444|B0510_6774|Novel00665|Novel00724	bfu:BC1G_14197|bfu:BC1G_13490|bfu:BC1G_13490|bfu:BC1G_04985|bfu:BC1G_15454|bfu:BC1G_15301|bfu:BC1G_14714|bfu:BC1G_00121|bfu:BC1G_00121|	| | | | | | | | |	BC1G_14197|BC1G_13490|BC1G_13490|BC1G_04985|BC1G_15454|BC1G_15301|BC1G_14714|BC1G_00121|BC1G_00121|	None|None|None|None|None|None|None|None|None|	http://www.genome.jp/kegg-bin/show_pathway?bfu00250
Metabolic pathways	KEGG PATHWAY	bfu01100	224	722	0.755684	1	B0510_7956|B0510_8313|B0510_2339|B0510_855|B0510_9098|B0510_5629|B0510_5486|B0510_8003|B0510_8004|B0510_5549|B0510_4891|B0510_4042|B0510_3080|B0510_1943|B0510_4248|Novel01739|Novel00771|Novel00797|B0510_1982|B0510_7030|B0510_7235|B0510_6527|B0510_10275|B0510_8137|B0510_1746|B0510_3598|B0510_739|B0510_466|B0510_184|B0510_465|B0510_2959|B0510_9629|B0510_7984|B0510_326|B0510_320|B0510_2655|B0510_622…	bfu:BC1G_04602|bfu:BC1G_07481|bfu:BC1G_14197|bfu:BC1G_00050|bfu:BC1G_00050|bfu:BC1G_01273|bfu:BC1G_01045|bfu:BC1G_02471|bfu:BC1G_02472|bfu:BC1G_01140|bfu:BC1G_10221|bfu:BC1G_07278|bfu:BC1G_03453|bfu:BC1G_03902|bfu:BC1G_02415|bfu:BC1G_03133|bfu:BC1G_06851|bfu:BC1G_06851|bfu:BC1G_03837|bfu:BC1G_07905|bfu:BC1G_05347|bfu:BC1G_07558|bfu:BC1G_14727|bfu:BC1G_08787|bfu:BC1G_01879|bfu:BC1G_09186|bfu:BC1G_…	| | | | | | | | | | | | | | | | | | | | | | | | | | | | | | | | | | | | | | | | | | | | | | | | | | | | | | | | | | | | | | | | | | | | | | | | | | | | | | | | | | | | | | | | | | | | | | | | | | | | | | | | | | | | | | | | | | | | | | | | | | | | | | | | | | | | | | | | | | | | | | | | | | | | | | | | | | | | | | | | | | | | | | | | | | | | | | | | | | | | | | | | | | | | | | | | | | | | | | | |…	BC1G_04602|BC1G_07481|BC1G_14197|BC1G_00050|BC1G_00050|BC1G_01273|BC1G_01045|BC1G_02471|BC1G_02472|BC1G_01140|BC1G_10221|BC1G_07278|BC1G_03453|BC1G_03902|BC1G_02415|BC1G_03133|BC1G_06851|BC1G_06851|BC1G_03837|BC1G_07905|BC1G_05347|BC1G_07558|BC1G_14727|BC1G_08787|BC1G_01879|BC1G_09186|BC1G_05327|BC1G_06580|BC1G_00879|BC1G_06579|BC1G_03147|BC1G_07620|BC1G_02443|BC1G_00642|BC1G_00654|BC1G_02987|BC1…	None|None|None|None|None|None|None|None|None|None|None|None|None|None|None|None|None|None|None|None|None|None|None|None|None|None|None|None|None|None|None|None|None|None|None|None|None|None|None|None|None|None|None|None|None|None|None|None|None|None|None|None|None|None|None|None|None|None|None|None|None|None|None|None|None|None|None|None|None|None|None|None|None|None|None|None|None|None|None|None…	http://www.genome.jp/kegg-bin/show_pathway?bfu01100
Citrate cycle (TCA cycle)	KEGG PATHWAY	bfu00020	7	26	0.776695	1	B0510_6768|B0510_1671|Novel01823|Novel01863|B0510_739|B0510_2120|B0510_7984|Novel01582|Novel01619	bfu:BC1G_14721|bfu:BC1G_01333|bfu:BC1G_14785|bfu:BC1G_14785|bfu:BC1G_05327|bfu:BC1G_04169|bfu:BC1G_02443|bfu:BC1G_07795|bfu:BC1G_07795|	| | | | | | | | |	BC1G_14721|BC1G_01333|BC1G_14785|BC1G_14785|BC1G_05327|BC1G_04169|BC1G_02443|BC1G_07795|BC1G_07795|	None|None|None|None|None|None|None|None|None|	http://www.genome.jp/kegg-bin/show_pathway?bfu00020
Phagosome	KEGG PATHWAY	bfu04145	9	33	0.778682	1	B0510_7696|B0510_2655|B0510_6225|B0510_6424|B0510_1420|B0510_6063|B0510_1304|B0510_3341|Novel01537|Novel01056|Novel01067	bfu:BC1G_15623|bfu:BC1G_02987|bfu:BC1G_03281|bfu:BC1G_09609|bfu:BC1G_12473|bfu:BC1G_04387|bfu:BC1G_10823|bfu:BC1G_10823|bfu:BC1G_09676|bfu:BC1G_02573|bfu:BC1G_02573|	| | | | | | | | | | |	BC1G_15623|BC1G_02987|BC1G_03281|BC1G_09609|BC1G_12473|BC1G_04387|BC1G_10823|BC1G_10823|BC1G_09676|BC1G_02573|BC1G_02573|	None|None|None|None|None|None|None|None|None|None|None|	http://www.genome.jp/kegg-bin/show_pathway?bfu04145
Phenylalanine, tyrosine and tryptophan biosynthesis	KEGG PATHWAY	bfu00400	5	19	0.779223	1	B0510_1019|B0510_3939|B0510_2236|Novel01444|B0510_9555	bfu:BC1G_00306|bfu:BC1G_02675|bfu:BC1G_04447|bfu:BC1G_15301|bfu:BC1G_09069|	| | | | |	BC1G_00306|BC1G_02675|BC1G_04447|BC1G_15301|BC1G_09069|	None|None|None|None|None|	http://www.genome.jp/kegg-bin/show_pathway?bfu00400
Ubiquinone and other terpenoid-quinone biosynthesis	KEGG PATHWAY	bfu00130	2	8	0.783294	1	B0510_4074|Novel00524	bfu:BC1G_07230|bfu:BC1G_04318|	| |	BC1G_07230|BC1G_04318|	None|None|	http://www.genome.jp/kegg-bin/show_pathway?bfu00130
Selenocompound metabolism	KEGG PATHWAY	bfu00450	2	8	0.783294	1	B0510_1511|B0510_1818	bfu:BC1G_01592|bfu:BC1G_01777|	| |	BC1G_01592|BC1G_01777|	None|None|	http://www.genome.jp/kegg-bin/show_pathway?bfu00450
Ether lipid metabolism	KEGG PATHWAY	bfu00565	3	12	0.793559	1	B0510_880|B0510_184|B0510_3111	bfu:BC1G_00078|bfu:BC1G_00879|bfu:BC1G_02581|	| | |	BC1G_00078|BC1G_00879|BC1G_02581|	None|None|None|	http://www.genome.jp/kegg-bin/show_pathway?bfu00565
Protein export	KEGG PATHWAY	bfu03060	4	16	0.806298	1	B0510_1420|B0510_3434|B0510_7696|B0510_3213	bfu:BC1G_12473|bfu:BC1G_07965|bfu:BC1G_15623|bfu:BC1G_11374|	| | | |	BC1G_12473|BC1G_07965|BC1G_15623|BC1G_11374|	None|None|None|None|	http://www.genome.jp/kegg-bin/show_pathway?bfu03060
Fatty acid degradation	KEGG PATHWAY	bfu00071	4	17	0.845229	1	Novel00950|Novel00969|B0510_9329|Novel01274|Novel01275|B0510_333	bfu:BC1G_11838|bfu:BC1G_11838|bfu:BC1G_06362|bfu:BC1G_11409|bfu:BC1G_11409|bfu:BC1G_00632|	| | | | | |	BC1G_11838|BC1G_11838|BC1G_06362|BC1G_11409|BC1G_11409|BC1G_00632|	None|None|None|None|None|None|	http://www.genome.jp/kegg-bin/show_pathway?bfu00071
Lysine degradation	KEGG PATHWAY	bfu00310	4	17	0.845229	1	B0510_1655|B0510_2447|B0510_9329|B0510_7708	bfu:BC1G_01354|bfu:BC1G_07782|bfu:BC1G_06362|bfu:BC1G_15049|	| | | |	BC1G_01354|BC1G_07782|BC1G_06362|BC1G_15049|	None|None|None|None|	http://www.genome.jp/kegg-bin/show_pathway?bfu00310
Aminoacyl-tRNA biosynthesis	KEGG PATHWAY	bfu00970	10	39	0.849908	1	B0510_8314|Novel01144|B0510_2041|B0510_427|B0510_5566|B0510_2195|B0510_4605|B0510_1818|B0510_6396|B0510_950	bfu:BC1G_07479|bfu:BC1G_13078|bfu:BC1G_15093|bfu:BC1G_06515|bfu:BC1G_01167|bfu:BC1G_14302|bfu:BC1G_07094|bfu:BC1G_01777|bfu:BC1G_09576|bfu:BC1G_00196|	| | | | | | | | | |	BC1G_07479|BC1G_13078|BC1G_15093|BC1G_06515|BC1G_01167|BC1G_14302|BC1G_07094|BC1G_01777|BC1G_09576|BC1G_00196|	None|None|None|None|None|None|None|None|None|None|	http://www.genome.jp/kegg-bin/show_pathway?bfu00970
Amino sugar and nucleotide sugar metabolism	KEGG PATHWAY	bfu00520	12	47	0.869925	1	B0510_7233|B0510_9794|B0510_6968|Novel00685|Novel00745|B0510_1078|B0510_6788|Novel00957|Novel00981|B0510_8083|B0510_3080|Novel01923|Novel01945|B0510_9165|B0510_1396	bfu:BC1G_05350|bfu:BC1G_10769|bfu:BC1G_08372|bfu:BC1G_00445|bfu:BC1G_00445|bfu:BC1G_00399|bfu:BC1G_11533|bfu:BC1G_10557|bfu:BC1G_10557|bfu:BC1G_02592|bfu:BC1G_03453|bfu:BC1G_07215|bfu:BC1G_07215|bfu:BC1G_05538|bfu:BC1G_12441|	| | | | | | | | | | | | | | |	BC1G_05350|BC1G_10769|BC1G_08372|BC1G_00445|BC1G_00445|BC1G_00399|BC1G_11533|BC1G_10557|BC1G_10557|BC1G_02592|BC1G_03453|BC1G_07215|BC1G_07215|BC1G_05538|BC1G_12441|	None|None|None|None|None|None|None|None|None|None|None|None|None|None|None|	http://www.genome.jp/kegg-bin/show_pathway?bfu00520
beta-Alanine metabolism	KEGG PATHWAY	bfu00410	3	14	0.875815	1	B0510_2919|B0510_10026|Novel01843|B0510_9329	bfu:BC1G_03203|bfu:BC1G_14626|bfu:BC1G_14626|bfu:BC1G_06362|	| | | |	BC1G_03203|BC1G_14626|BC1G_14626|BC1G_06362|	None|None|None|None|	http://www.genome.jp/kegg-bin/show_pathway?bfu00410
RNA transport	KEGG PATHWAY	bfu03013	24	89	0.876743	1	B0510_4759|B0510_7951|B0510_65|B0510_2350|B0510_6213|Novel00681|B0510_1987|Novel00949|Novel00968|B0510_8794|B0510_4658|Novel01123|B0510_4432|B0510_3731|B0510_1875|B0510_8161|B0510_6656|B0510_3529|B0510_3488|B0510_867|B0510_2557|B0510_9820|B0510_6070|B0510_2744|B0510_669	bfu:BC1G_03733|bfu:BC1G_04585|bfu:BC1G_06212|bfu:BC1G_14218|bfu:BC1G_03295|bfu:BC1G_00383|bfu:BC1G_03831|bfu:BC1G_11866|bfu:BC1G_11866|bfu:BC1G_15216|bfu:BC1G_15955|bfu:BC1G_01776|bfu:BC1G_04012|bfu:BC1G_13456|bfu:BC1G_01688|bfu:BC1G_08821|bfu:BC1G_13956|bfu:BC1G_02429|bfu:BC1G_13724|bfu:BC1G_00062|bfu:BC1G_14147|bfu:BC1G_11560|bfu:BC1G_04395|bfu:BC1G_12797|bfu:BC1G_05226|	| | | | | | | | | | | | | | | | | | | | | | | | |	BC1G_03733|BC1G_04585|BC1G_06212|BC1G_14218|BC1G_03295|BC1G_00383|BC1G_03831|BC1G_11866|BC1G_11866|BC1G_15216|BC1G_15955|BC1G_01776|BC1G_04012|BC1G_13456|BC1G_01688|BC1G_08821|BC1G_13956|BC1G_02429|BC1G_13724|BC1G_00062|BC1G_14147|BC1G_11560|BC1G_04395|BC1G_12797|BC1G_05226|	None|None|None|None|None|None|None|None|None|None|None|None|None|None|None|None|None|None|None|None|None|None|None|None|None|	http://www.genome.jp/kegg-bin/show_pathway?bfu03013
Base excision repair	KEGG PATHWAY	bfu03410	4	18	0.877336	1	B0510_6717|B0510_1055|B0510_1626|B0510_3244	bfu:BC1G_10334|bfu:BC1G_00365|bfu:BC1G_01405|bfu:BC1G_14933|	| | | |	BC1G_10334|BC1G_00365|BC1G_01405|BC1G_14933|	None|None|None|None|	http://www.genome.jp/kegg-bin/show_pathway?bfu03410
Synthesis and degradation of ketone bodies	KEGG PATHWAY	bfu00072	1	6	0.901722	1	B0510_2112	bfu:BC1G_04181|	|	BC1G_04181|	None|	http://www.genome.jp/kegg-bin/show_pathway?bfu00072
Hepatitis B	KEGG PATHWAY	bfu05161	1	7	0.933265	1	B0510_1055	bfu:BC1G_00365|	|	BC1G_00365|	None|	http://www.genome.jp/kegg-bin/show_pathway?bfu05161
Phosphatidylinositol signaling system	KEGG PATHWAY	bfu04070	2	12	0.935731	1	B0510_1524|B0510_4289	bfu:BC1G_01559|bfu:BC1G_02353|	| |	BC1G_01559|BC1G_02353|	None|None|	http://www.genome.jp/kegg-bin/show_pathway?bfu04070
Folate biosynthesis	KEGG PATHWAY	bfu00790	2	12	0.935731	1	B0510_4097|B0510_3447	bfu:BC1G_07193|bfu:BC1G_07979|	| |	BC1G_07193|BC1G_07979|	None|None|	http://www.genome.jp/kegg-bin/show_pathway?bfu00790
Valine, leucine and isoleucine degradation	KEGG PATHWAY	bfu00280	6	29	0.940302	1	B0510_333|B0510_9329|B0510_2112|B0510_10275|B0510_883|B0510_801	bfu:BC1G_00632|bfu:BC1G_06362|bfu:BC1G_04181|bfu:BC1G_14727|bfu:BC1G_00081|bfu:BC1G_08279|	| | | | | |	BC1G_00632|BC1G_06362|BC1G_04181|BC1G_14727|BC1G_00081|BC1G_08279|	None|None|None|None|None|None|	http://www.genome.jp/kegg-bin/show_pathway?bfu00280
Propanoate metabolism	KEGG PATHWAY	bfu00640	3	17	0.945221	1	B0510_9329|B0510_8470|B0510_3937	bfu:BC1G_06362|bfu:BC1G_11289|bfu:BC1G_02678|	| | |	BC1G_06362|BC1G_11289|BC1G_02678|	None|None|None|	http://www.genome.jp/kegg-bin/show_pathway?bfu00640
Proteasome	KEGG PATHWAY	bfu03050	7	34	0.952652	1	B0510_4641|Novel00658|B0510_1278|Novel00712|B0510_1043|B0510_804|B0510_7997	bfu:BC1G_12981|bfu:BC1G_08277|bfu:BC1G_10863|bfu:BC1G_08324|bfu:BC1G_00344|bfu:BC1G_08271|bfu:BC1G_02464|	| | | | | | |	BC1G_12981|BC1G_08277|BC1G_10863|BC1G_08324|BC1G_00344|BC1G_08271|BC1G_02464|	None|None|None|None|None|None|None|	http://www.genome.jp/kegg-bin/show_pathway?bfu03050
Regulation of autophagy	KEGG PATHWAY	bfu04140	2	13	0.953284	1	B0510_8000|B0510_7184	bfu:BC1G_02467|bfu:BC1G_05432|	| |	BC1G_02467|BC1G_05432|	None|None|	http://www.genome.jp/kegg-bin/show_pathway?bfu04140
Homologous recombination	KEGG PATHWAY	bfu03440	3	18	0.958798	1	B0510_6457|B0510_1626|B0510_3025	bfu:BC1G_06800|bfu:BC1G_01405|bfu:BC1G_11483|	| | |	BC1G_06800|BC1G_01405|BC1G_11483|	None|None|None|	http://www.genome.jp/kegg-bin/show_pathway?bfu03440
Sphingolipid metabolism	KEGG PATHWAY	bfu00600	3	19	0.969167	1	B0510_4042|B0510_10259|B0510_6596	bfu:BC1G_07278|bfu:BC1G_14037|bfu:BC1G_06897|	| | |	BC1G_07278|BC1G_14037|BC1G_06897|	None|None|None|	http://www.genome.jp/kegg-bin/show_pathway?bfu00600
Terpenoid backbone biosynthesis	KEGG PATHWAY	bfu00900	3	19	0.969167	1	B0510_3285|B0510_2112|B0510_1553	bfu:BC1G_08074|bfu:BC1G_04181|bfu:BC1G_01518|	| | |	BC1G_08074|BC1G_04181|BC1G_01518|	None|None|None|	http://www.genome.jp/kegg-bin/show_pathway?bfu00900
Sulfur relay system	KEGG PATHWAY	bfu04122	1	9	0.969239	1	B0510_4954	bfu:BC1G_09932|	|	BC1G_09932|	None|	http://www.genome.jp/kegg-bin/show_pathway?bfu04122
Various types of N-glycan biosynthesis	KEGG PATHWAY	bfu00513	5	29	0.977723	1	B0510_5363|Novel00585|B0510_6527|B0510_9290|B0510_9377	bfu:BC1G_15333|bfu:BC1G_09613|bfu:BC1G_07558|bfu:BC1G_04975|bfu:BC1G_06439|	| | | | |	BC1G_15333|BC1G_09613|BC1G_07558|BC1G_04975|BC1G_06439|	None|None|None|None|None|	http://www.genome.jp/kegg-bin/show_pathway?bfu00513
mRNA surveillance pathway	KEGG PATHWAY	bfu03015	9	47	0.984102	1	B0510_3683|B0510_8161|B0510_8497|B0510_8794|B0510_7359|B0510_6070|Novel01123|B0510_5086|B0510_3731	bfu:BC1G_10901|bfu:BC1G_08821|bfu:BC1G_10419|bfu:BC1G_15216|bfu:BC1G_07056|bfu:BC1G_04395|bfu:BC1G_01776|bfu:BC1G_15234|bfu:BC1G_13456|	| | | | | | | | |	BC1G_10901|BC1G_08821|BC1G_10419|BC1G_15216|BC1G_07056|BC1G_04395|BC1G_01776|BC1G_15234|BC1G_13456|	None|None|None|None|None|None|None|None|None|	http://www.genome.jp/kegg-bin/show_pathway?bfu03015
Pentose phosphate pathway	KEGG PATHWAY	bfu00030	2	20	0.995476	1	Novel00365|B0510_5486	bfu:BC1G_08475|bfu:BC1G_01045|	| |	BC1G_08475|BC1G_01045|	None|None|	http://www.genome.jp/kegg-bin/show_pathway?bfu00030
Basal transcription factors	KEGG PATHWAY	bfu03022	4	31	0.996388	1	B0510_3445|B0510_5695|B0510_1584|B0510_8268	bfu:BC1G_07977|bfu:BC1G_07312|bfu:BC1G_01470|bfu:BC1G_12807|	| | | |	BC1G_07977|BC1G_07312|BC1G_01470|BC1G_12807|	None|None|None|None|	http://www.genome.jp/kegg-bin/show_pathway?bfu03022
SNARE interactions in vesicular transport	KEGG PATHWAY	bfu04130	1	17	0.998618	1	Novel00187	bfu:BC1G_07183|	|	BC1G_07183|	None|	http://www.genome.jp/kegg-bin/show_pathway?bfu04130
Butanoate metabolism	KEGG PATHWAY	bfu00650	1	17	0.998618	1	B0510_2112	bfu:BC1G_04181|	|	BC1G_04181|	None|	http://www.genome.jp/kegg-bin/show_pathway?bfu00650
N-Glycan biosynthesis	KEGG PATHWAY	bfu00510	4	35	0.998921	1	Novel00585|B0510_7559|B0510_5549|B0510_9290	bfu:BC1G_09613|bfu:BC1G_14069|bfu:BC1G_01140|bfu:BC1G_04975|	| | | |	BC1G_09613|BC1G_14069|BC1G_01140|BC1G_04975|	None|None|None|None|	http://www.genome.jp/kegg-bin/show_pathway?bfu00510
MAPK signaling pathway	KEGG PATHWAY	bfu04011	2	26	0.999442	1	B0510_4672|B0510_450	bfu:BC1G_13433|bfu:BC1G_06557|	| |	BC1G_13433|BC1G_06557|	None|None|	http://www.genome.jp/kegg-bin/show_pathway?bfu04011
Glycosylphosphatidylinositol(GPI)-anchor biosynthesis	KEGG PATHWAY	bfu00563	1	20	0.999569	1	B0510_10169	bfu:BC1G_13547|	|	BC1G_13547|	None|	http://www.genome.jp/kegg-bin/show_pathway?bfu00563
MAPK signaling pathway - yeast	KEGG PATHWAY	bfu04011	2	27	0.999608	1	B0510_4672|B0510_450	bfu:BC1G_13433|bfu:BC1G_06557|	| |	BC1G_13433|BC1G_06557|	None|None|	http://www.genome.jp/kegg-bin/show_pathway?bfu04011
Endocytosis	KEGG PATHWAY	bfu04144	3	40	0.999965	1	B0510_6063|B0510_6062|B0510_3111	bfu:BC1G_04387|bfu:BC1G_04386|bfu:BC1G_02581|	| | |	BC1G_04387|BC1G_04386|BC1G_02581|	None|None|None|	http://www.genome.jp/kegg-bin/show_pathway?bfu04144
Ubiquitin mediated proteolysis	KEGG PATHWAY	bfu04120	6	57	0.99997	1	Novel01080|Novel01136|B0510_6945|B0510_2684|B0510_1823|B0510_3904|B0510_1350	bfu:BC1G_09400|bfu:BC1G_09400|bfu:BC1G_08404|bfu:BC1G_03029|bfu:BC1G_01767|bfu:BC1G_02726|bfu:BC1G_09407|	| | | | | | |	BC1G_09400|BC1G_09400|BC1G_08404|BC1G_03029|BC1G_01767|BC1G_02726|BC1G_09407|	None|None|None|None|None|None|None|	http://www.genome.jp/kegg-bin/show_pathway?bfu04120
Protein processing in endoplasmic reticulum	KEGG PATHWAY	bfu04141	8	77	0.999998	1	B0510_7621|B0510_7696|B0510_6385|Novel00585|B0510_1420|B0510_2574|Novel01511|B0510_669	bfu:BC1G_05821|bfu:BC1G_15623|bfu:BC1G_09563|bfu:BC1G_09613|bfu:BC1G_12473|bfu:BC1G_14178|bfu:BC1G_09129|bfu:BC1G_05226|	| | | | | | | |	BC1G_05821|BC1G_15623|BC1G_09563|BC1G_09613|BC1G_12473|BC1G_14178|BC1G_09129|BC1G_05226|	None|None|None|None|None|None|None|None|	http://www.genome.jp/kegg-bin/show_pathway?bfu04141
--------------------
#Term	Database	Id	Sample number	Background number	P-Value	Corrected P-Value	Genes	KO	Entrez_ID	Ensembl_ID	KO_name	Hyperlink
--------------------
