# Supplementary material for: Transcriptome analysis and functional validation reveal a novel gene, BcCGF1, that enhances fungal virulence by promoting infection‐related development and host penetration
Source: Mol Plant Pathol. 2020 Apr 16;21(6):834–53. doi: 10.1111/mpp.12934 (PMC7214349; doi:10.1111/mpp.12934)
Supplement: Supplementary file 18 — TABLE S11 ABC transporters encoded by the up‐regulated tomato genes in response to Botrytis cinerea infection (early stage) and their interacting proteins [file MPP-21-834-s018.xlsx]

## Sheet: qurey_ex1_net_th600_score_final
Table S11. ABC transporters encoded by the upregulated tomato genes in response to B. cinerea infection (early stage) and their interacting proteins
protein_1_name	protein_2_name	protein_1_uniprot_id	protein_2_uniprot_id	protein_1	protein_2	combined_score	direct_query
ABCC6	TWD1	K4CIH6_SOLLC	K4AYD7_SOLLC	4081.Solyc08g006880.2.1	4081.Solyc01g087470.2.1	0.745	0
ABCC6	Solyc01g109830.2.1	K4CIH6_SOLLC	K4B3J6_SOLLC	4081.Solyc08g006880.2.1	4081.Solyc01g109830.2.1	0.677	0
ABCC6	ABCC2	K4CIH6_SOLLC	K4BEH6_SOLLC	4081.Solyc08g006880.2.1	4081.Solyc03g007530.2.1	0.819	1
ABCC6	Solyc11g065720.1.1	K4CIH6_SOLLC	K4D9I2_SOLLC	4081.Solyc08g006880.2.1	4081.Solyc11g065720.1.1	0.8	0
PANC	Solyc01g109830.2.1	K4CU01_SOLLC	K4B3J6_SOLLC	4081.Solyc09g061680.2.1	4081.Solyc01g109830.2.1	0.616	0
PANC	ATPANK2	K4CU01_SOLLC	K4BKE4_SOLLC	4081.Solyc09g061680.2.1	4081.Solyc03g112910.2.1	0.957	0
PANC	Solyc06g074960.2.1	K4CU01_SOLLC	K4C9L2_SOLLC	4081.Solyc09g061680.2.1	4081.Solyc06g074960.2.1	0.685	1
SETH1	Solyc02g080180.1.1	K4BA31_SOLLC	K4B9N9_SOLLC	4081.Solyc02g081610.1.1	4081.Solyc02g080180.1.1	0.621	0
SETH1	Solyc04g017700.2.1	K4BA31_SOLLC	K4BQH0_SOLLC	4081.Solyc02g081610.1.1	4081.Solyc04g017700.2.1	0.974	0
SETH1	Solyc04g082390.2.1	K4BA31_SOLLC	K4BVW6_SOLLC	4081.Solyc02g081610.1.1	4081.Solyc04g082390.2.1	0.671	0
SETH1	Solyc10g008090.1.1	K4BA31_SOLLC	K4CXY6_SOLLC	4081.Solyc02g081610.1.1	4081.Solyc10g008090.1.1	0.621	0
SETH1	Solyc06g066400.2.1	K4BA31_SOLLC	K4C7R6_SOLLC	4081.Solyc02g081610.1.1	4081.Solyc06g066400.2.1	0.944	0
SETH1	Solyc06g074960.2.1	K4BA31_SOLLC	K4C9L2_SOLLC	4081.Solyc02g081610.1.1	4081.Solyc06g074960.2.1	0.633	1
SETH1	Solyc03g031790.1.1	K4BA31_SOLLC	K4BFF1_SOLLC	4081.Solyc02g081610.1.1	4081.Solyc03g031790.1.1	0.621	0
SETH1	Solyc04g016520.2.1	K4BA31_SOLLC	K4BQF2_SOLLC	4081.Solyc02g081610.1.1	4081.Solyc04g016520.2.1	0.644	0
SETH1	Solyc08g005210.2.1	K4BA31_SOLLC	K4CI12_SOLLC	4081.Solyc02g081610.1.1	4081.Solyc08g005210.2.1	0.944	0
Solyc03g032010.2.1	ABCA1	K4BFH2_SOLLC	K4BQ98_SOLLC	4081.Solyc03g032010.2.1	4081.Solyc04g015970.2.1	0.735	1
ABCC2	Solyc01g109830.2.1	K4BEH6_SOLLC	K4B3J6_SOLLC	4081.Solyc03g007530.2.1	4081.Solyc01g109830.2.1	0.677	1
ABCC2	Solyc11g065720.1.1	K4BEH6_SOLLC	K4D9I2_SOLLC	4081.Solyc03g007530.2.1	4081.Solyc11g065720.1.1	0.803	1
Solyc04g080670.2.1	ATPANK2	K4BVE6_SOLLC	K4BKE4_SOLLC	4081.Solyc04g080670.2.1	4081.Solyc03g112910.2.1	0.763	0
Solyc04g080670.2.1	Solyc06g074960.2.1	K4BVE6_SOLLC	K4C9L2_SOLLC	4081.Solyc04g080670.2.1	4081.Solyc06g074960.2.1	0.745	1
Solyc04g016520.2.1	Solyc01g005110.2.1	K4BQF2_SOLLC	K4AS78_SOLLC	4081.Solyc04g016520.2.1	4081.Solyc01g005110.2.1	0.9	0
Solyc04g016520.2.1	Solyc02g062570.2.1	K4BQF2_SOLLC	K4B6E5_SOLLC	4081.Solyc04g016520.2.1	4081.Solyc02g062570.2.1	0.607	0
Solyc04g016520.2.1	Solyc02g062580.2.1	K4BQF2_SOLLC	K4B6E6_SOLLC	4081.Solyc04g016520.2.1	4081.Solyc02g062580.2.1	0.607	0
Solyc04g016520.2.1	Solyc02g084970.2.1	K4BQF2_SOLLC	K4BB11_SOLLC	4081.Solyc04g016520.2.1	4081.Solyc02g084970.2.1	0.607	0
Solyc04g016520.2.1	Solyc02g085850.1.1	K4BQF2_SOLLC	K4BB96_SOLLC	4081.Solyc04g016520.2.1	4081.Solyc02g085850.1.1	0.734	0
Solyc04g016520.2.1	Solyc02g085860.2.1	K4BQF2_SOLLC	K4BB97_SOLLC	4081.Solyc04g016520.2.1	4081.Solyc02g085860.2.1	0.734	0
Solyc04g016520.2.1	Solyc05g054460.2.1	K4BQF2_SOLLC	K4C2C4_SOLLC	4081.Solyc04g016520.2.1	4081.Solyc05g054460.2.1	0.992	0
Solyc04g016520.2.1	Solyc04g082390.2.1	K4BQF2_SOLLC	K4BVW6_SOLLC	4081.Solyc04g016520.2.1	4081.Solyc04g082390.2.1	0.985	0
Solyc04g016520.2.1	Solyc06g066400.2.1	K4BQF2_SOLLC	K4C7R6_SOLLC	4081.Solyc04g016520.2.1	4081.Solyc06g066400.2.1	0.963	0
Solyc04g016520.2.1	Solyc09g007450.2.1	K4BQF2_SOLLC	K4CQD4_SOLLC	4081.Solyc04g016520.2.1	4081.Solyc09g007450.2.1	0.959	0
Solyc04g016520.2.1	LEW3	K4BQF2_SOLLC	K4D222_SOLLC	4081.Solyc04g016520.2.1	4081.Solyc10g076800.1.1	0.873	0
Solyc04g016520.2.1	Solyc10g078480.1.1	K4BQF2_SOLLC	K4D290_SOLLC	4081.Solyc04g016520.2.1	4081.Solyc10g078480.1.1	0.87	0
Solyc04g016520.2.1	Solyc06g074960.2.1	K4BQF2_SOLLC	K4C9L2_SOLLC	4081.Solyc04g016520.2.1	4081.Solyc06g074960.2.1	0.977	1
Solyc04g016520.2.1	Solyc08g005210.2.1	K4BQF2_SOLLC	K4CI12_SOLLC	4081.Solyc04g016520.2.1	4081.Solyc08g005210.2.1	0.963	0
HCF101	ABCA1	K4DBN8_SOLLC	K4BQ98_SOLLC	4081.Solyc12g007010.1.1	4081.Solyc04g015970.2.1	0.799	1
Solyc09g014380.2.1	SlPIN8	K4CRR5_SOLLC	E5KGD9_SOLLC	4081.Solyc09g014380.2.1	4081.Solyc02g087660.2.1	0.604	0
Solyc09g014380.2.1	MDR1(ABCB4)	K4CRR5_SOLLC	B6CG42_SOLLC	4081.Solyc09g014380.2.1	4081.Solyc02g087870.2.1	0.645	1
Solyc09g014380.2.1	SlPIN1	K4CRR5_SOLLC	E5KGD0_SOLLC	4081.Solyc09g014380.2.1	4081.Solyc03g118740.2.1	0.695	0
Solyc09g014380.2.1	SlPIN3	K4CRR5_SOLLC	D6RT11_SOLLC	4081.Solyc09g014380.2.1	4081.Solyc04g007690.2.1	0.626	0
Solyc09g014380.2.1	SlPIN4	K4CRR5_SOLLC	D6RT10_SOLLC	4081.Solyc09g014380.2.1	4081.Solyc05g008060.2.1	0.799	0
Solyc09g014380.2.1	SlPIN2	K4CRR5_SOLLC	E5KGD3_SOLLC	4081.Solyc09g014380.2.1	4081.Solyc07g006900.1.1	0.747	0
Solyc04g009010.1.1	Solyc04g017700.2.1	K4BP57_SOLLC	K4BQH0_SOLLC	4081.Solyc04g009010.1.1	4081.Solyc04g017700.2.1	0.604	0
Solyc04g009010.1.1	Solyc06g074960.2.1	K4BP57_SOLLC	K4C9L2_SOLLC	4081.Solyc04g009010.1.1	4081.Solyc06g074960.2.1	0.664	1
Solyc03g031790.1.1	Solyc02g080180.1.1	K4BFF1_SOLLC	K4B9N9_SOLLC	4081.Solyc03g031790.1.1	4081.Solyc02g080180.1.1	0.8	0
Solyc03g031790.1.1	Solyc05g054460.2.1	K4BFF1_SOLLC	K4C2C4_SOLLC	4081.Solyc03g031790.1.1	4081.Solyc05g054460.2.1	0.781	0
Solyc03g031790.1.1	Solyc10g008090.1.1	K4BFF1_SOLLC	K4CXY6_SOLLC	4081.Solyc03g031790.1.1	4081.Solyc10g008090.1.1	0.8	0
Solyc03g031790.1.1	Solyc09g007450.2.1	K4BFF1_SOLLC	K4CQD4_SOLLC	4081.Solyc03g031790.1.1	4081.Solyc09g007450.2.1	0.675	0
Solyc03g031790.1.1	LEW3	K4BFF1_SOLLC	K4D222_SOLLC	4081.Solyc03g031790.1.1	4081.Solyc10g076800.1.1	0.606	0
Solyc03g031790.1.1	Solyc06g074960.2.1	K4BFF1_SOLLC	K4C9L2_SOLLC	4081.Solyc03g031790.1.1	4081.Solyc06g074960.2.1	0.632	1
Solyc01g109580.2.1	Solyc06g074960.2.1	K4B3H1_SOLLC	K4C9L2_SOLLC	4081.Solyc01g109580.2.1	4081.Solyc06g074960.2.1	0.699	1
Solyc06g066400.2.1	Solyc01g005110.2.1	K4C7R6_SOLLC	K4AS78_SOLLC	4081.Solyc06g066400.2.1	4081.Solyc01g005110.2.1	0.8	0
Solyc06g066400.2.1	ISPD	K4C7R6_SOLLC	K4B1K8_SOLLC	4081.Solyc06g066400.2.1	4081.Solyc01g102820.2.1	0.655	0
Solyc06g066400.2.1	Solyc04g017700.2.1	K4C7R6_SOLLC	K4BQH0_SOLLC	4081.Solyc06g066400.2.1	4081.Solyc04g017700.2.1	0.932	0
Solyc06g066400.2.1	Solyc04g082390.2.1	K4C7R6_SOLLC	K4BVW6_SOLLC	4081.Solyc06g066400.2.1	4081.Solyc04g082390.2.1	0.972	0
Solyc06g066400.2.1	Solyc05g054460.2.1	K4C7R6_SOLLC	K4C2C4_SOLLC	4081.Solyc06g066400.2.1	4081.Solyc05g054460.2.1	0.958	0
Solyc06g066400.2.1	Solyc10g078480.1.1	K4C7R6_SOLLC	K4D290_SOLLC	4081.Solyc06g066400.2.1	4081.Solyc10g078480.1.1	0.925	0
Solyc06g066400.2.1	Solyc06g074960.2.1	K4C7R6_SOLLC	K4C9L2_SOLLC	4081.Solyc06g066400.2.1	4081.Solyc06g074960.2.1	0.969	1
Solyc06g066400.2.1	Solyc08g005210.2.1	K4C7R6_SOLLC	K4CI12_SOLLC	4081.Solyc06g066400.2.1	4081.Solyc08g005210.2.1	0.8	0
Solyc06g066400.2.1	Solyc09g007450.2.1	K4C7R6_SOLLC	K4CQD4_SOLLC	4081.Solyc06g066400.2.1	4081.Solyc09g007450.2.1	0.908	0
TGD1	Solyc05g051630.2.1	K4B159_SOLLC	K4C1J4_SOLLC	4081.Solyc01g100250.2.1	4081.Solyc05g051630.2.1	0.876	0
TGD1	ABCA1	K4B159_SOLLC	K4BQ98_SOLLC	4081.Solyc01g100250.2.1	4081.Solyc04g015970.2.1	0.608	1
Solyc08g068710.1.1	Solyc01g109830.2.1	K4CM93_SOLLC	K4B3J6_SOLLC	4081.Solyc08g068710.1.1	4081.Solyc01g109830.2.1	0.602	0
Solyc08g068710.1.1	Solyc03g006700.2.1	K4CM93_SOLLC	K4BE93_SOLLC	4081.Solyc08g068710.1.1	4081.Solyc03g006700.2.1	0.797	0
Solyc08g068710.1.1	SPM1	K4CM93_SOLLC	Q7XBB3_SOLLC	4081.Solyc08g068710.1.1	4081.Solyc03g007240.2.1	0.803	0
Solyc08g068710.1.1	Solyc04g010250.2.1	K4CM93_SOLLC	K4BPH9_SOLLC	4081.Solyc08g068710.1.1	4081.Solyc04g010250.2.1	0.798	0
Solyc08g068710.1.1	ABCA1	K4CM93_SOLLC	K4BQ98_SOLLC	4081.Solyc08g068710.1.1	4081.Solyc04g015970.2.1	0.717	1
Solyc08g068710.1.1	Solyc10g055800.1.1	K4CM93_SOLLC	K4D1H0_SOLLC	4081.Solyc08g068710.1.1	4081.Solyc10g055800.1.1	0.797	0
Solyc08g068710.1.1	Solyc11g068940.1.1	K4CM93_SOLLC	K4DA51_SOLLC	4081.Solyc08g068710.1.1	4081.Solyc11g068940.1.1	0.797	0
SlPIN4	MDR1(ABCB4)	D6RT10_SOLLC	B6CG42_SOLLC	4081.Solyc05g008060.2.1	4081.Solyc02g087870.2.1	0.664	1
Solyc05g051630.2.1	Solyc04g082390.2.1	K4C1J4_SOLLC	K4BVW6_SOLLC	4081.Solyc05g051630.2.1	4081.Solyc04g082390.2.1	0.677	0
Solyc05g051630.2.1	Solyc10g078480.1.1	K4C1J4_SOLLC	K4D290_SOLLC	4081.Solyc05g051630.2.1	4081.Solyc10g078480.1.1	0.758	0
Solyc05g051630.2.1	Solyc06g074960.2.1	K4C1J4_SOLLC	K4C9L2_SOLLC	4081.Solyc05g051630.2.1	4081.Solyc06g074960.2.1	0.698	1
Solyc05g051630.2.1	Solyc05g054460.2.1	K4C1J4_SOLLC	K4C2C4_SOLLC	4081.Solyc05g051630.2.1	4081.Solyc05g054460.2.1	0.735	0
Solyc05g051630.2.1	LEW3	K4C1J4_SOLLC	K4D222_SOLLC	4081.Solyc05g051630.2.1	4081.Solyc10g076800.1.1	0.882	0
Solyc02g080180.1.1	Solyc05g054460.2.1	K4B9N9_SOLLC	K4C2C4_SOLLC	4081.Solyc02g080180.1.1	4081.Solyc05g054460.2.1	0.781	0
Solyc02g080180.1.1	Solyc10g008090.1.1	K4B9N9_SOLLC	K4CXY6_SOLLC	4081.Solyc02g080180.1.1	4081.Solyc10g008090.1.1	0.8	0
Solyc02g080180.1.1	Solyc09g007450.2.1	K4B9N9_SOLLC	K4CQD4_SOLLC	4081.Solyc02g080180.1.1	4081.Solyc09g007450.2.1	0.675	0
Solyc02g080180.1.1	LEW3	K4B9N9_SOLLC	K4D222_SOLLC	4081.Solyc02g080180.1.1	4081.Solyc10g076800.1.1	0.606	0
Solyc02g080180.1.1	Solyc06g074960.2.1	K4B9N9_SOLLC	K4C9L2_SOLLC	4081.Solyc02g080180.1.1	4081.Solyc06g074960.2.1	0.632	1
Solyc11g065720.1.1	Solyc01g109830.2.1	K4D9I2_SOLLC	K4B3J6_SOLLC	4081.Solyc11g065720.1.1	4081.Solyc01g109830.2.1	0.677	0
SlPIN2	MDR1(ABCB4)	E5KGD3_SOLLC	B6CG42_SOLLC	4081.Solyc07g006900.1.1	4081.Solyc02g087870.2.1	0.922	1
SlPIN2	Solyc10g076790.1.1	E5KGD3_SOLLC	F8SS65_SOLLC	4081.Solyc07g006900.1.1	4081.Solyc10g076790.1.1	0.747	0
SlPIN2	Solyc11g013310.1.1	E5KGD3_SOLLC	F8SS64_SOLLC	4081.Solyc07g006900.1.1	4081.Solyc11g013310.1.1	0.805	0
Solyc08g005210.2.1	Solyc01g005110.2.1	K4CI12_SOLLC	K4AS78_SOLLC	4081.Solyc08g005210.2.1	4081.Solyc01g005110.2.1	0.8	0
Solyc08g005210.2.1	ISPD	K4CI12_SOLLC	K4B1K8_SOLLC	4081.Solyc08g005210.2.1	4081.Solyc01g102820.2.1	0.655	0
Solyc08g005210.2.1	Solyc04g017700.2.1	K4CI12_SOLLC	K4BQH0_SOLLC	4081.Solyc08g005210.2.1	4081.Solyc04g017700.2.1	0.932	0
Solyc08g005210.2.1	Solyc04g082390.2.1	K4CI12_SOLLC	K4BVW6_SOLLC	4081.Solyc08g005210.2.1	4081.Solyc04g082390.2.1	0.972	0
Solyc08g005210.2.1	Solyc05g054460.2.1	K4CI12_SOLLC	K4C2C4_SOLLC	4081.Solyc08g005210.2.1	4081.Solyc05g054460.2.1	0.958	0
Solyc08g005210.2.1	Solyc06g074960.2.1	K4CI12_SOLLC	K4C9L2_SOLLC	4081.Solyc08g005210.2.1	4081.Solyc06g074960.2.1	0.969	1
Solyc08g005210.2.1	Solyc10g078480.1.1	K4CI12_SOLLC	K4D290_SOLLC	4081.Solyc08g005210.2.1	4081.Solyc10g078480.1.1	0.925	0
Solyc08g005210.2.1	Solyc09g007450.2.1	K4CI12_SOLLC	K4CQD4_SOLLC	4081.Solyc08g005210.2.1	4081.Solyc09g007450.2.1	0.908	0
SPM1	Solyc03g006700.2.1	Q7XBB3_SOLLC	K4BE93_SOLLC	4081.Solyc03g007240.2.1	4081.Solyc03g006700.2.1	0.797	0
SPM1	Solyc04g010250.2.1	Q7XBB3_SOLLC	K4BPH9_SOLLC	4081.Solyc03g007240.2.1	4081.Solyc04g010250.2.1	0.797	0
SPM1	Solyc10g055800.1.1	Q7XBB3_SOLLC	K4D1H0_SOLLC	4081.Solyc03g007240.2.1	4081.Solyc10g055800.1.1	0.797	0
SPM1	Solyc11g068940.1.1	Q7XBB3_SOLLC	K4DA51_SOLLC	4081.Solyc03g007240.2.1	4081.Solyc11g068940.1.1	0.797	0
SPM1	ABCA1	Q7XBB3_SOLLC	K4BQ98_SOLLC	4081.Solyc03g007240.2.1	4081.Solyc04g015970.2.1	0.624	1
Solyc10g051340.1.1	Solyc06g074960.2.1	K4D0T6_SOLLC	K4C9L2_SOLLC	4081.Solyc10g051340.1.1	4081.Solyc06g074960.2.1	0.699	1
Solyc11g013310.1.1	SlPIN8	F8SS64_SOLLC	E5KGD9_SOLLC	4081.Solyc11g013310.1.1	4081.Solyc02g087660.2.1	0.809	0
Solyc11g013310.1.1	MDR1(ABCB4)	F8SS64_SOLLC	B6CG42_SOLLC	4081.Solyc11g013310.1.1	4081.Solyc02g087870.2.1	0.766	1
Solyc11g013310.1.1	SlPIN1	F8SS64_SOLLC	E5KGD0_SOLLC	4081.Solyc11g013310.1.1	4081.Solyc03g118740.2.1	0.722	0
Solyc11g013310.1.1	SlPIN3	F8SS64_SOLLC	D6RT11_SOLLC	4081.Solyc11g013310.1.1	4081.Solyc04g007690.2.1	0.797	0
Solyc01g109830.2.1	PYRD	K4B3J6_SOLLC	K4AT27_SOLLC	4081.Solyc01g109830.2.1	4081.Solyc01g008290.2.1	0.962	0
Solyc01g109830.2.1	Solyc01g105710.2.1	K4B3J6_SOLLC	Q2VY16_SOLLC	4081.Solyc01g109830.2.1	4081.Solyc01g105710.2.1	0.755	0
Solyc01g109830.2.1	ATDFC	K4B3J6_SOLLC	K4BQF5_SOLLC	4081.Solyc01g109830.2.1	4081.Solyc04g016550.2.1	0.913	0
Solyc01g109830.2.1	MDR1(ABCB4)	K4B3J6_SOLLC	B6CG42_SOLLC	4081.Solyc01g109830.2.1	4081.Solyc02g087870.2.1	0.674	1
Solyc01g109830.2.1	EMB9	K4B3J6_SOLLC	K4C5X6_SOLLC	4081.Solyc01g109830.2.1	4081.Solyc06g051900.2.1	0.99	0
Solyc01g109830.2.1	ABCB21	K4B3J6_SOLLC	K4C3V9_SOLLC	4081.Solyc01g109830.2.1	4081.Solyc06g009290.2.1	0.674	1
Solyc01g109830.2.1	Solyc05g052920.2.1	K4B3J6_SOLLC	K4C1X2_SOLLC	4081.Solyc01g109830.2.1	4081.Solyc05g052920.2.1	0.99	0
Solyc01g109830.2.1	ATPANK2	K4B3J6_SOLLC	K4BKE4_SOLLC	4081.Solyc01g109830.2.1	4081.Solyc03g112910.2.1	0.601	0
Solyc01g109830.2.1	ABCC15	K4B3J6_SOLLC	K4BYF7_SOLLC	4081.Solyc01g109830.2.1	4081.Solyc05g014380.2.1	0.677	1
Solyc10g055800.1.1	Solyc03g006700.2.1	K4D1H0_SOLLC	K4BE93_SOLLC	4081.Solyc10g055800.1.1	4081.Solyc03g006700.2.1	0.797	0
Solyc10g055800.1.1	Solyc04g010250.2.1	K4D1H0_SOLLC	K4BPH9_SOLLC	4081.Solyc10g055800.1.1	4081.Solyc04g010250.2.1	0.797	0
Solyc10g055800.1.1	ABCA1	K4D1H0_SOLLC	K4BQ98_SOLLC	4081.Solyc10g055800.1.1	4081.Solyc04g015970.2.1	0.73	1
Solyc10g055800.1.1	Solyc11g068940.1.1	K4D1H0_SOLLC	K4DA51_SOLLC	4081.Solyc10g055800.1.1	4081.Solyc11g068940.1.1	0.797	0
Solyc10g076790.1.1	SlPIN8	F8SS65_SOLLC	E5KGD9_SOLLC	4081.Solyc10g076790.1.1	4081.Solyc02g087660.2.1	0.604	0
Solyc10g076790.1.1	MDR1(ABCB4)	F8SS65_SOLLC	B6CG42_SOLLC	4081.Solyc10g076790.1.1	4081.Solyc02g087870.2.1	0.645	1
Solyc10g076790.1.1	SlPIN1	F8SS65_SOLLC	E5KGD0_SOLLC	4081.Solyc10g076790.1.1	4081.Solyc03g118740.2.1	0.695	0
Solyc05g052920.2.1	Solyc06g074960.2.1	K4C1X2_SOLLC	K4C9L2_SOLLC	4081.Solyc05g052920.2.1	4081.Solyc06g074960.2.1	0.709	1
Solyc05g052920.2.1	EMB9	K4C1X2_SOLLC	K4C5X6_SOLLC	4081.Solyc05g052920.2.1	4081.Solyc06g051900.2.1	0.875	0
Solyc02g084970.2.1	Solyc01g110460.2.1	K4BB11_SOLLC	K4B3Q9_SOLLC	4081.Solyc02g084970.2.1	4081.Solyc01g110460.2.1	0.601	0
Solyc02g084970.2.1	Solyc05g054460.2.1	K4BB11_SOLLC	K4C2C4_SOLLC	4081.Solyc02g084970.2.1	4081.Solyc05g054460.2.1	0.645	0
Solyc02g084970.2.1	Solyc04g082390.2.1	K4BB11_SOLLC	K4BVW6_SOLLC	4081.Solyc02g084970.2.1	4081.Solyc04g082390.2.1	0.631	0
Solyc02g084970.2.1	Solyc06g074960.2.1	K4BB11_SOLLC	K4C9L2_SOLLC	4081.Solyc02g084970.2.1	4081.Solyc06g074960.2.1	0.693	1
Solyc05g008790.2.1	Solyc06g074960.2.1	K4BX53_SOLLC	K4C9L2_SOLLC	4081.Solyc05g008790.2.1	4081.Solyc06g074960.2.1	0.616	1
Solyc02g062580.2.1	Solyc01g110460.2.1	K4B6E6_SOLLC	K4B3Q9_SOLLC	4081.Solyc02g062580.2.1	4081.Solyc01g110460.2.1	0.601	0
Solyc02g062580.2.1	Solyc05g054460.2.1	K4B6E6_SOLLC	K4C2C4_SOLLC	4081.Solyc02g062580.2.1	4081.Solyc05g054460.2.1	0.645	0
Solyc02g062580.2.1	Solyc04g082390.2.1	K4B6E6_SOLLC	K4BVW6_SOLLC	4081.Solyc02g062580.2.1	4081.Solyc04g082390.2.1	0.631	0
Solyc02g062580.2.1	Solyc06g074960.2.1	K4B6E6_SOLLC	K4C9L2_SOLLC	4081.Solyc02g062580.2.1	4081.Solyc06g074960.2.1	0.693	1
Solyc09g090120.2.1	Solyc06g074960.2.1	K4CW38_SOLLC	K4C9L2_SOLLC	4081.Solyc09g090120.2.1	4081.Solyc06g074960.2.1	0.667	1
Solyc02g062570.2.1	Solyc01g110460.2.1	K4B6E5_SOLLC	K4B3Q9_SOLLC	4081.Solyc02g062570.2.1	4081.Solyc01g110460.2.1	0.601	0
Solyc02g062570.2.1	Solyc05g054460.2.1	K4B6E5_SOLLC	K4C2C4_SOLLC	4081.Solyc02g062570.2.1	4081.Solyc05g054460.2.1	0.645	0
Solyc02g062570.2.1	Solyc04g082390.2.1	K4B6E5_SOLLC	K4BVW6_SOLLC	4081.Solyc02g062570.2.1	4081.Solyc04g082390.2.1	0.631	0
Solyc02g062570.2.1	Solyc06g074960.2.1	K4B6E5_SOLLC	K4C9L2_SOLLC	4081.Solyc02g062570.2.1	4081.Solyc06g074960.2.1	0.693	1
PBS2	ABCA1	K4DAT6_SOLLC	K4BQ98_SOLLC	4081.Solyc11g072290.1.1	4081.Solyc04g015970.2.1	0.735	1
Solyc01g105710.2.1	TWD1	Q2VY16_SOLLC	K4AYD7_SOLLC	4081.Solyc01g105710.2.1	4081.Solyc01g087470.2.1	0.951	0
Solyc01g105710.2.1	MDR1(ABCB4)	Q2VY16_SOLLC	B6CG42_SOLLC	4081.Solyc01g105710.2.1	4081.Solyc02g087870.2.1	0.765	1
Solyc01g110460.2.1	Solyc06g074960.2.1	K4B3Q9_SOLLC	K4C9L2_SOLLC	4081.Solyc01g110460.2.1	4081.Solyc06g074960.2.1	0.851	1
Solyc01g110460.2.1	Solyc05g054460.2.1	K4B3Q9_SOLLC	K4C2C4_SOLLC	4081.Solyc01g110460.2.1	4081.Solyc05g054460.2.1	0.742	0
Solyc01g110460.2.1	Solyc04g082390.2.1	K4B3Q9_SOLLC	K4BVW6_SOLLC	4081.Solyc01g110460.2.1	4081.Solyc04g082390.2.1	0.764	0
Solyc01g110460.2.1	Solyc02g085850.1.1	K4B3Q9_SOLLC	K4BB96_SOLLC	4081.Solyc01g110460.2.1	4081.Solyc02g085850.1.1	0.744	0
Solyc01g110460.2.1	Solyc02g085860.2.1	K4B3Q9_SOLLC	K4BB97_SOLLC	4081.Solyc01g110460.2.1	4081.Solyc02g085860.2.1	0.744	0
Solyc01g110460.2.1	Solyc09g007450.2.1	K4B3Q9_SOLLC	K4CQD4_SOLLC	4081.Solyc01g110460.2.1	4081.Solyc09g007450.2.1	0.601	0
Solyc01g110460.2.1	LEW1	K4B3Q9_SOLLC	K4C6R1_SOLLC	4081.Solyc01g110460.2.1	4081.Solyc06g060810.2.1	0.699	0
ABCD2	ABCA1	K4DD75_SOLLC	K4BQ98_SOLLC	4081.Solyc12g017420.1.1	4081.Solyc04g015970.2.1	0.636	1
ABCD2	ABCD1	K4DD75_SOLLC	K4BSQ9_SOLLC	4081.Solyc12g017420.1.1	4081.Solyc04g055120.2.1	0.806	0
ABCD2	ABCC15	K4DD75_SOLLC	K4BYF7_SOLLC	4081.Solyc12g017420.1.1	4081.Solyc05g014380.2.1	0.63	1
Solyc04g082390.2.1	Solyc01g005110.2.1	K4BVW6_SOLLC	K4AS78_SOLLC	4081.Solyc04g082390.2.1	4081.Solyc01g005110.2.1	0.8	0
Solyc04g082390.2.1	ISPD	K4BVW6_SOLLC	K4B1K8_SOLLC	4081.Solyc04g082390.2.1	4081.Solyc01g102820.2.1	0.728	0
Solyc04g082390.2.1	Solyc02g085850.1.1	K4BVW6_SOLLC	K4BB96_SOLLC	4081.Solyc04g082390.2.1	4081.Solyc02g085850.1.1	0.798	0
Solyc04g082390.2.1	Solyc02g085860.2.1	K4BVW6_SOLLC	K4BB97_SOLLC	4081.Solyc04g082390.2.1	4081.Solyc02g085860.2.1	0.798	0
Solyc04g082390.2.1	Solyc04g017700.2.1	K4BVW6_SOLLC	K4BQH0_SOLLC	4081.Solyc04g082390.2.1	4081.Solyc04g017700.2.1	0.852	0
Solyc04g082390.2.1	Solyc05g054460.2.1	K4BVW6_SOLLC	K4C2C4_SOLLC	4081.Solyc04g082390.2.1	4081.Solyc05g054460.2.1	0.946	0
Solyc04g082390.2.1	LEW1	K4BVW6_SOLLC	K4C6R1_SOLLC	4081.Solyc04g082390.2.1	4081.Solyc06g060810.2.1	0.667	0
Solyc04g082390.2.1	LEW3	K4BVW6_SOLLC	K4D222_SOLLC	4081.Solyc04g082390.2.1	4081.Solyc10g076800.1.1	0.865	0
Solyc04g082390.2.1	Solyc06g074960.2.1	K4BVW6_SOLLC	K4C9L2_SOLLC	4081.Solyc04g082390.2.1	4081.Solyc06g074960.2.1	0.984	1
Solyc04g082390.2.1	Solyc09g007450.2.1	K4BVW6_SOLLC	K4CQD4_SOLLC	4081.Solyc04g082390.2.1	4081.Solyc09g007450.2.1	0.961	0
Solyc04g082390.2.1	Solyc10g078480.1.1	K4BVW6_SOLLC	K4D290_SOLLC	4081.Solyc04g082390.2.1	4081.Solyc10g078480.1.1	0.985	0
Solyc04g082390.2.1	Solyc12g088660.1.1	K4BVW6_SOLLC	K4DGT7_SOLLC	4081.Solyc04g082390.2.1	4081.Solyc12g088660.1.1	0.84	0
EMB9	Solyc06g074960.2.1	K4C5X6_SOLLC	K4C9L2_SOLLC	4081.Solyc06g051900.2.1	4081.Solyc06g074960.2.1	0.709	1
SlPIN3	MDR1(ABCB4)	D6RT11_SOLLC	B6CG42_SOLLC	4081.Solyc04g007690.2.1	4081.Solyc02g087870.2.1	0.664	1
ABCD1	ABCA1	K4BSQ9_SOLLC	K4BQ98_SOLLC	4081.Solyc04g055120.2.1	4081.Solyc04g015970.2.1	0.697	1
SlPIN1	MDR1(ABCB4)	E5KGD0_SOLLC	B6CG42_SOLLC	4081.Solyc03g118740.2.1	4081.Solyc02g087870.2.1	0.873	1
Solyc11g068940.1.1	Solyc03g006700.2.1	K4DA51_SOLLC	K4BE93_SOLLC	4081.Solyc11g068940.1.1	4081.Solyc03g006700.2.1	0.799	0
Solyc11g068940.1.1	Solyc04g010250.2.1	K4DA51_SOLLC	K4BPH9_SOLLC	4081.Solyc11g068940.1.1	4081.Solyc04g010250.2.1	0.797	0
Solyc11g068940.1.1	ABCA1	K4DA51_SOLLC	K4BQ98_SOLLC	4081.Solyc11g068940.1.1	4081.Solyc04g015970.2.1	0.73	1
Solyc04g010250.2.1	Solyc03g006700.2.1	K4BPH9_SOLLC	K4BE93_SOLLC	4081.Solyc04g010250.2.1	4081.Solyc03g006700.2.1	0.797	0
Solyc04g010250.2.1	ABCA1	K4BPH9_SOLLC	K4BQ98_SOLLC	4081.Solyc04g010250.2.1	4081.Solyc04g015970.2.1	0.717	1
Solyc05g054460.2.1	Solyc01g005110.2.1	K4C2C4_SOLLC	K4AS78_SOLLC	4081.Solyc05g054460.2.1	4081.Solyc01g005110.2.1	0.9	0
Solyc05g054460.2.1	Solyc02g085850.1.1	K4C2C4_SOLLC	K4BB96_SOLLC	4081.Solyc05g054460.2.1	4081.Solyc02g085850.1.1	0.936	0
Solyc05g054460.2.1	Solyc02g085860.2.1	K4C2C4_SOLLC	K4BB97_SOLLC	4081.Solyc05g054460.2.1	4081.Solyc02g085860.2.1	0.993	0
Solyc05g054460.2.1	LEW3	K4C2C4_SOLLC	K4D222_SOLLC	4081.Solyc05g054460.2.1	4081.Solyc10g076800.1.1	0.878	0
Solyc05g054460.2.1	Solyc06g074960.2.1	K4C2C4_SOLLC	K4C9L2_SOLLC	4081.Solyc05g054460.2.1	4081.Solyc06g074960.2.1	0.978	1
Solyc05g054460.2.1	Solyc10g008090.1.1	K4C2C4_SOLLC	K4CXY6_SOLLC	4081.Solyc05g054460.2.1	4081.Solyc10g008090.1.1	0.781	0
Solyc05g054460.2.1	Solyc09g007450.2.1	K4C2C4_SOLLC	K4CQD4_SOLLC	4081.Solyc05g054460.2.1	4081.Solyc09g007450.2.1	0.963	0
Solyc05g054460.2.1	Solyc10g078480.1.1	K4C2C4_SOLLC	K4D290_SOLLC	4081.Solyc05g054460.2.1	4081.Solyc10g078480.1.1	0.872	0
LEW3	Solyc02g085850.1.1	K4D222_SOLLC	K4BB96_SOLLC	4081.Solyc10g076800.1.1	4081.Solyc02g085850.1.1	0.749	0
LEW3	Solyc02g085860.2.1	K4D222_SOLLC	K4BB97_SOLLC	4081.Solyc10g076800.1.1	4081.Solyc02g085860.2.1	0.749	0
LEW3	LEW1	K4D222_SOLLC	K4C6R1_SOLLC	4081.Solyc10g076800.1.1	4081.Solyc06g060810.2.1	0.754	0
LEW3	Solyc06g074960.2.1	K4D222_SOLLC	K4C9L2_SOLLC	4081.Solyc10g076800.1.1	4081.Solyc06g074960.2.1	0.779	1
LEW3	Solyc10g008090.1.1	K4D222_SOLLC	K4CXY6_SOLLC	4081.Solyc10g076800.1.1	4081.Solyc10g008090.1.1	0.606	0
LEW3	Solyc10g078480.1.1	K4D222_SOLLC	K4D290_SOLLC	4081.Solyc10g076800.1.1	4081.Solyc10g078480.1.1	0.888	0
Solyc09g007450.2.1	Solyc01g005110.2.1	K4CQD4_SOLLC	K4AS78_SOLLC	4081.Solyc09g007450.2.1	4081.Solyc01g005110.2.1	0.9	0
Solyc09g007450.2.1	Solyc06g074960.2.1	K4CQD4_SOLLC	K4C9L2_SOLLC	4081.Solyc09g007450.2.1	4081.Solyc06g074960.2.1	0.968	1
Solyc09g007450.2.1	Solyc10g008090.1.1	K4CQD4_SOLLC	K4CXY6_SOLLC	4081.Solyc09g007450.2.1	4081.Solyc10g008090.1.1	0.675	0
Solyc04g017700.2.1	Solyc07g007700.1.1	K4BQH0_SOLLC	K4CBP0_SOLLC	4081.Solyc04g017700.2.1	4081.Solyc07g007700.1.1	0.604	0
Solyc04g017700.2.1	Solyc06g074960.2.1	K4BQH0_SOLLC	K4C9L2_SOLLC	4081.Solyc04g017700.2.1	4081.Solyc06g074960.2.1	0.634	1
Solyc04g017700.2.1	Solyc12g088660.1.1	K4BQH0_SOLLC	K4DGT7_SOLLC	4081.Solyc04g017700.2.1	4081.Solyc12g088660.1.1	0.752	0
Solyc09g055260.2.1	Solyc06g074960.2.1	K4CT25_SOLLC	K4C9L2_SOLLC	4081.Solyc09g055260.2.1	4081.Solyc06g074960.2.1	0.633	1
ATPANK2	Solyc06g074960.2.1	K4BKE4_SOLLC	K4C9L2_SOLLC	4081.Solyc03g112910.2.1	4081.Solyc06g074960.2.1	0.631	1
Solyc04g005100.2.1	MDR1(ABCB4)	K4BNB6_SOLLC	B6CG42_SOLLC	4081.Solyc04g005100.2.1	4081.Solyc02g087870.2.1	0.689	1
Solyc07g007700.1.1	Solyc06g074960.2.1	K4CBP0_SOLLC	K4C9L2_SOLLC	4081.Solyc07g007700.1.1	4081.Solyc06g074960.2.1	0.664	1
MDR1(ABCB4)	TWD1	B6CG42_SOLLC	K4AYD7_SOLLC	4081.Solyc02g087870.2.1	4081.Solyc01g087470.2.1	0.985	1
MDR1(ABCB4)	SlPIN8	B6CG42_SOLLC	E5KGD9_SOLLC	4081.Solyc02g087870.2.1	4081.Solyc02g087660.2.1	0.697	1
MDR1(ABCB4)	Solyc09g057670.2.1	B6CG42_SOLLC	K4CTF8_SOLLC	4081.Solyc02g087870.2.1	4081.Solyc09g057670.2.1	0.702	1
Solyc05g050000.2.1	Solyc12g099700.1.1	K4C133_SOLLC	K4DHZ1_SOLLC	4081.Solyc05g050000.2.1	4081.Solyc12g099700.1.1	0.6	0
Solyc05g050000.2.1	Solyc06g074960.2.1	K4C133_SOLLC	K4C9L2_SOLLC	4081.Solyc05g050000.2.1	4081.Solyc06g074960.2.1	0.77	1
Solyc10g078480.1.1	Solyc01g005110.2.1	K4D290_SOLLC	K4AS78_SOLLC	4081.Solyc10g078480.1.1	4081.Solyc01g005110.2.1	0.9	0
Solyc10g078480.1.1	Solyc02g085850.1.1	K4D290_SOLLC	K4BB96_SOLLC	4081.Solyc10g078480.1.1	4081.Solyc02g085850.1.1	0.742	0
Solyc10g078480.1.1	Solyc02g085860.2.1	K4D290_SOLLC	K4BB97_SOLLC	4081.Solyc10g078480.1.1	4081.Solyc02g085860.2.1	0.742	0
Solyc10g078480.1.1	Solyc06g074960.2.1	K4D290_SOLLC	K4C9L2_SOLLC	4081.Solyc10g078480.1.1	4081.Solyc06g074960.2.1	0.889	1
ABCA1	Solyc03g006700.2.1	K4BQ98_SOLLC	K4BE93_SOLLC	4081.Solyc04g015970.2.1	4081.Solyc03g006700.2.1	0.73	1
ABCA1	HMGR4	K4BQ98_SOLLC	K4BFH3_SOLLC	4081.Solyc04g015970.2.1	4081.Solyc03g032020.2.1	0.736	1
ABCA1	FYD	K4BQ98_SOLLC	K4BPJ9_SOLLC	4081.Solyc04g015970.2.1	4081.Solyc04g011460.1.1	0.73	1
PYRD	Solyc06g074960.2.1	K4AT27_SOLLC	K4C9L2_SOLLC	4081.Solyc01g008290.2.1	4081.Solyc06g074960.2.1	0.724	1
TWD1	Solyc09g057670.2.1	K4AYD7_SOLLC	K4CTF8_SOLLC	4081.Solyc01g087470.2.1	4081.Solyc09g057670.2.1	0.851	0
Solyc09g072580.2.1	Solyc06g074960.2.1	K4CUT4_SOLLC	K4C9L2_SOLLC	4081.Solyc09g072580.2.1	4081.Solyc06g074960.2.1	0.667	1
ISPD	Solyc06g074960.2.1	K4B1K8_SOLLC	K4C9L2_SOLLC	4081.Solyc01g102820.2.1	4081.Solyc06g074960.2.1	0.767	1
Solyc01g005110.2.1	Solyc06g074960.2.1	K4AS78_SOLLC	K4C9L2_SOLLC	4081.Solyc01g005110.2.1	4081.Solyc06g074960.2.1	0.9	1
Solyc10g008090.1.1	Solyc06g074960.2.1	K4CXY6_SOLLC	K4C9L2_SOLLC	4081.Solyc10g008090.1.1	4081.Solyc06g074960.2.1	0.632	1
Solyc02g085850.1.1	Solyc06g074960.2.1	K4BB96_SOLLC	K4C9L2_SOLLC	4081.Solyc02g085850.1.1	4081.Solyc06g074960.2.1	0.6	1
Solyc02g085850.1.1	Solyc12g088660.1.1	K4BB96_SOLLC	K4DGT7_SOLLC	4081.Solyc02g085850.1.1	4081.Solyc12g088660.1.1	0.652	0
LEW1	Solyc06g074960.2.1	K4C6R1_SOLLC	K4C9L2_SOLLC	4081.Solyc06g060810.2.1	4081.Solyc06g074960.2.1	0.606	1
Solyc02g080340.2.1	Solyc06g074960.2.1	K4B9Q5_SOLLC	K4C9L2_SOLLC	4081.Solyc02g080340.2.1	4081.Solyc06g074960.2.1	0.704	1
ATDFC	Solyc06g074960.2.1	K4BQF5_SOLLC	K4C9L2_SOLLC	4081.Solyc04g016550.2.1	4081.Solyc06g074960.2.1	0.709	1
Solyc06g074960.2.1	Solyc02g085860.2.1	K4C9L2_SOLLC	K4BB97_SOLLC	4081.Solyc06g074960.2.1	4081.Solyc02g085860.2.1	0.6	1
Solyc06g074960.2.1	Solyc12g099700.1.1	K4C9L2_SOLLC	K4DHZ1_SOLLC	4081.Solyc06g074960.2.1	4081.Solyc12g099700.1.1	0.691	1
Solyc06g074960.2.1	Solyc12g088660.1.1	K4C9L2_SOLLC	K4DGT7_SOLLC	4081.Solyc06g074960.2.1	4081.Solyc12g088660.1.1	0.648	1
Solyc12g088660.1.1	Solyc02g085860.2.1	K4DGT7_SOLLC	K4BB97_SOLLC	4081.Solyc12g088660.1.1	4081.Solyc02g085860.2.1	0.652	0
