# Supplementary material for: Transcriptome analysis and functional validation reveal a novel gene, BcCGF1, that enhances fungal virulence by promoting infection‐related development and host penetration
Source: Mol Plant Pathol. 2020 Apr 16;21(6):834–53. doi: 10.1111/mpp.12934 (PMC7214349; doi:10.1111/mpp.12934)
Supplement: Supplementary file 19 — TABLE S12 Proteins encoded by the up‐regulated Botrytis cinerea autophagy genes at the early stage of infection and their interacting proteins [file MPP-21-834-s019.xlsx]

## Sheet: Table S12-Upregulated B. cinere
Table S12. Proteins encoded by the upregulated B. cinerea autophagy genes in early stage of infection and their interacting proteins
node1	node2	node1_string_internal_id	node2_string_internal_id	node1_external_id	node2_external_id	node1_protein_uniport_name	node2_protein_uniport_name	node1_protein_name	node2_protein_name	neighborhood_on_chromosome	gene_fusion	phylogenetic_cooccurrence	homology	coexpression	experimentally_determined_interaction	database_annotated	automated_textmining	combined_score	direct_relation
M7URG2	M7TRL2	6797651	6790583	40559.M7URG2	40559.M7TRL2	Bcbph1	Autophagy-related protein 8	BcBph1	BcAtg 8	0	0	0	0	0	0.999	0	0.762	0.999	0
M7TRL2	M7TI11	6790583	6788772	40559.M7TRL2	40559.M7TI11	Autophagy-related protein 8	Similar to ZZ type zinc finger domain-containing protein	BcAtg 8	BCIN_09g05310	0	0	0	0	0.126	0.999	0	0.892	0.999	0
M7UXC4	M7TVF7	6798445	6791411	40559.M7UXC4	40559.M7TVF7	Bckog1	Uncharacterized protein	BcKog1	BCIN_01g11360	0	0	0	0	0.596	0.89	0.8	0.828	0.998	0
M7UCD7	M7TVF7	6795538	6791411	40559.M7UCD7	40559.M7TVF7	Bclst8	Uncharacterized protein	BcLst8	BCIN_01g11360	0	0	0	0	0	0.899	0.8	0.847	0.996	0
M7U9B9	M7TRL2	6794753	6790583	40559.M7U9B9	40559.M7TRL2	Ubiquitin-like modifier-activating enzyme atg7	Autophagy-related protein 8	BcAtg7	BcAtg 8	0	0	0	0	0.092	0.735	0.8	0.892	0.994	0
M7UQV4	M7TRL2	6797564	6790583	40559.M7UQV4	40559.M7TRL2	Autophagy-related protein 3	Autophagy-related protein 8	BcAtg3	BcAtg 8	0	0	0	0	0.206	0.679	0.8	0.892	0.993	0
M7TRL2	M7TFD4	6790583	6788361	40559.M7TRL2	40559.M7TFD4	Autophagy-related protein 8	Probable cysteine protease atg4	BcAtg 8	BcAtg4	0	0	0	0	0.177	0.667	0.8	0.892	0.993	0
M7UZE4	M7U010	6798602	6792388	40559.M7UZE4	40559.M7U010	Phosphatidylinositol 3-kinase VPS34	Bcvps15	BcVps34	BcVps15	0	0	0	0	0.127	0.721	0.8	0.89	0.993	0
M7UZE4	M7UGK1	6798602	6796174	40559.M7UZE4	40559.M7UGK1	Phosphatidylinositol 3-kinase VPS34	Bcvps30	BcVps34	BcVps30	0	0	0	0	0.183	0.689	0.8	0.892	0.993	0
M7UET2	M7TR05	6795905	6790461	40559.M7UET2	40559.M7TR05	Serine/threonine-protein kinase atg1	Autophagy-related protein 13	BcAtg1	BcAtg13	0	0	0	0	0.166	0.672	0.8	0.89	0.993	1
M7UXC4	M7UCD7	6798445	6795538	40559.M7UXC4	40559.M7UCD7	Bckog1	Bclst8	BcKog1	BcLst8	0	0	0	0	0.047	0.684	0.8	0.885	0.992	0
M7UBR0	M7TVF7	6795373	6791411	40559.M7UBR0	40559.M7TVF7	Non-specific serine/threonine protein kinase	Uncharacterized protein	BcBpk2	BCIN_01g11360	0	0	0	0	0.044	0.649	0.8	0.845	0.988	0
M7UNY5	M7UET2	6797282	6795905	40559.M7UNY5	40559.M7UET2	Bcatg11	Serine/threonine-protein kinase atg1	BcAtg11	BcAtg1	0	0	0	0	0.054	0.49	0.8	0.891	0.988	1
M7UET2	M7TLY5	6795905	6789603	40559.M7UET2	40559.M7TLY5	Serine/threonine-protein kinase atg1	Uncharacterized protein	BcAtg1	BcAtg101	0	0	0	0	0.106	0.672	0.8	0.814	0.987	1
M7UFW8	M7U5A5	6796068	6793811	40559.M7UFW8	40559.M7U5A5	Autophagy-related protein 18	Autophagy-related protein 2	BcAtg18	BcAtg2	0	0	0	0	0.128	0.392	0.8	0.892	0.987	1
M7UFW8	M7TXE7	6796068	6791830	40559.M7UFW8	40559.M7TXE7	Autophagy-related protein 18	Autophagy-related protein 9	BcAtg18	BcAtg9	0	0	0	0	0.147	0.301	0.8	0.892	0.985	0
M7UZE4	M7U4J1	6798602	6793600	40559.M7UZE4	40559.M7U4J1	Phosphatidylinositol 3-kinase VPS34	Bcfab1	BcVps34	BcFab1	0	0	0	0	0.178	0.141	0.9	0.824	0.985	0
M7UET2	M7TXE7	6795905	6791830	40559.M7UET2	40559.M7TXE7	Serine/threonine-protein kinase atg1	Autophagy-related protein 9	BcAtg1	BcAtg9	0	0	0	0	0.125	0.263	0.8	0.892	0.984	1
M7TXE7	M7TR05	6791830	6790461	40559.M7TXE7	40559.M7TR05	Autophagy-related protein 9	Autophagy-related protein 13	BcAtg9	BcAtg13	0	0	0	0	0.504	0.282	0.8	0.805	0.984	1
M7UNY5	M7TXE7	6797282	6791830	40559.M7UNY5	40559.M7TXE7	Bcatg11	Autophagy-related protein 9	BcAtg11	BcAtg9	0	0	0	0	0.087	0.251	0.8	0.892	0.983	0
M7U5A5	M7TXE7	6793811	6791830	40559.M7U5A5	40559.M7TXE7	Autophagy-related protein 2	Autophagy-related protein 9	BcAtg2	BcAtg9	0	0	0	0	0.148	0.147	0.8	0.892	0.982	1
M7UET2	M7U5A5	6795905	6793811	40559.M7UET2	40559.M7U5A5	Serine/threonine-protein kinase atg1	Autophagy-related protein 2	BcAtg1	BcAtg2	0	0	0	0	0.178	0.114	0.8	0.891	0.981	1
M7UQV4	M7U9B9	6797564	6794753	40559.M7UQV4	40559.M7U9B9	Autophagy-related protein 3	Ubiquitin-like modifier-activating enzyme atg7	BcAtg3	BcAtg7	0	0	0	0	0.143	0.808	0	0.892	0.98	0
M7TR05	M7TLY5	6790461	6789603	40559.M7TR05	40559.M7TLY5	Autophagy-related protein 13	Uncharacterized protein	BcAtg13	BcAtg101	0	0	0	0	0.043	0.672	0.8	0.674	0.976	1
M7UXC4	M7UBR0	6798445	6795373	40559.M7UXC4	40559.M7UBR0	Bckog1	Non-specific serine/threonine protein kinase	BcKog1	BcBpk2	0	0	0	0	0.133	0.379	0.8	0.809	0.976	0
M7TVF7	M7TJC5	6791411	6789054	40559.M7TVF7	40559.M7TJC5	Uncharacterized protein	Peptidylprolyl isomerase	BCIN_01g11360	BcFpr1	0	0	0	0	0	0.899	0	0.78	0.976	0
M7UNY5	M7TRX1	6797282	6790653	40559.M7UNY5	40559.M7TRX1	Bcatg11	Dynamin-A	BcAtg11	BcDnm1	0	0	0	0	0	0.254	0.8	0.844	0.974	0
M7UNY5	M7TR05	6797282	6790461	40559.M7UNY5	40559.M7TR05	Bcatg11	Autophagy-related protein 13	BcAtg11	BcAtg13	0	0	0	0	0	0.269	0.8	0.83	0.972	1
M7UET2	M7TFD4	6795905	6788361	40559.M7UET2	40559.M7TFD4	Serine/threonine-protein kinase atg1	Probable cysteine protease atg4	BcAtg1	BcAtg4	0	0	0	0	0.306	0.643	0	0.892	0.97	1
M7UET2	M7TVF7	6795905	6791411	40559.M7UET2	40559.M7TVF7	Serine/threonine-protein kinase atg1	Uncharacterized protein	BcAtg1	BCIN_01g11360	0	0	0	0	0.077	0.658	0.6	0.766	0.966	1
M7UGK1	M7U010	6796174	6792388	40559.M7UGK1	40559.M7U010	Bcvps30	Bcvps15	BcVps30	BcVps15	0	0	0	0	0.111	0.682	0	0.889	0.965	0
M7UFW8	M7U9B9	6796068	6794753	40559.M7UFW8	40559.M7U9B9	Autophagy-related protein 18	Ubiquitin-like modifier-activating enzyme atg7	BcAtg18	BcAtg7	0	0	0	0	0.208	0.634	0	0.887	0.964	0
M7U9B9	M7TFD4	6794753	6788361	40559.M7U9B9	40559.M7TFD4	Ubiquitin-like modifier-activating enzyme atg7	Probable cysteine protease atg4	BcAtg7	BcAtg4	0	0	0	0	0.124	0.634	0	0.892	0.962	0
M7UQV4	M7TFD4	6797564	6788361	40559.M7UQV4	40559.M7TFD4	Autophagy-related protein 3	Probable cysteine protease atg4	BcAtg3	BcAtg4	0	0	0	0	0.1	0.641	0	0.892	0.962	0
M7U9B9	M7TXE7	6794753	6791830	40559.M7U9B9	40559.M7TXE7	Ubiquitin-like modifier-activating enzyme atg7	Autophagy-related protein 9	BcAtg7	BcAtg9	0	0	0	0	0.125	0.644	0	0.89	0.962	0
M7UET2	M7TRL2	6795905	6790583	40559.M7UET2	40559.M7TRL2	Serine/threonine-protein kinase atg1	Autophagy-related protein 8	BcAtg1	BcAtg 8	0	0	0	0	0.1	0.638	0	0.892	0.961	1
M7UFW8	M7UET2	6796068	6795905	40559.M7UFW8	40559.M7UET2	Autophagy-related protein 18	Serine/threonine-protein kinase atg1	BcAtg18	BcAtg1	0	0	0	0	0.116	0.642	0	0.887	0.961	1
M7UQV4	M7UFW8	6797564	6796068	40559.M7UQV4	40559.M7UFW8	Autophagy-related protein 3	Autophagy-related protein 18	BcAtg3	BcAtg18	0	0	0	0	0.049	0.634	0	0.887	0.957	0
M7UCD7	M7UBR0	6795538	6795373	40559.M7UCD7	40559.M7UBR0	Bclst8	Non-specific serine/threonine protein kinase	BcLst8	BcBpk2	0	0	0	0	0	0.144	0.8	0.736	0.95	0
M7UFW8	M7TFD4	6796068	6788361	40559.M7UFW8	40559.M7TFD4	Autophagy-related protein 18	Probable cysteine protease atg4	BcAtg18	BcAtg4	0	0	0	0	0.206	0.634	0	0.83	0.946	0
M7UQV4	M7UGK1	6797564	6796174	40559.M7UQV4	40559.M7UGK1	Autophagy-related protein 3	Bcvps30	BcAtg3	BcVps30	0	0	0	0	0.18	0.401	0	0.89	0.941	0
M7UGK1	M7TXE7	6796174	6791830	40559.M7UGK1	40559.M7TXE7	Bcvps30	Autophagy-related protein 9	BcVps30	BcAtg9	0	0	0	0	0.048	0.479	0	0.89	0.94	0
M7U9B9	M7TR05	6794753	6790461	40559.M7U9B9	40559.M7TR05	Ubiquitin-like modifier-activating enzyme atg7	Autophagy-related protein 13	BcAtg7	BcAtg13	0	0	0	0	0.093	0.634	0	0.83	0.938	1
M7UGK1	M7U9B9	6796174	6794753	40559.M7UGK1	40559.M7U9B9	Bcvps30	Ubiquitin-like modifier-activating enzyme atg7	BcVps30	BcAtg7	0	0	0	0	0.048	0.415	0	0.89	0.933	0
M7U5A5	M7TFD4	6793811	6788361	40559.M7U5A5	40559.M7TFD4	Autophagy-related protein 2	Probable cysteine protease atg4	BcAtg2	BcAtg4	0	0	0	0	0.424	0	0	0.888	0.932	1
M7UQV4	M7UET2	6797564	6795905	40559.M7UQV4	40559.M7UET2	Autophagy-related protein 3	Serine/threonine-protein kinase atg1	BcAtg3	BcAtg1	0	0	0	0	0.115	0.334	0	0.891	0.93	1
M7UFW8	M7TRL2	6796068	6790583	40559.M7UFW8	40559.M7TRL2	Autophagy-related protein 18	Autophagy-related protein 8	BcAtg18	BcAtg 8	0	0	0	0	0.194	0.267	0	0.888	0.928	0
M7UGK1	M7TFD4	6796174	6788361	40559.M7UGK1	40559.M7TFD4	Bcvps30	Probable cysteine protease atg4	BcVps30	BcAtg4	0	0	0	0	0.178	0.282	0	0.886	0.926	0
M7UET2	M7U9B9	6795905	6794753	40559.M7UET2	40559.M7U9B9	Serine/threonine-protein kinase atg1	Ubiquitin-like modifier-activating enzyme atg7	BcAtg1	BcAtg7	0	0	0	0	0.058	0.282	0	0.89	0.919	1
M7UGK1	M7UFW8	6796174	6796068	40559.M7UGK1	40559.M7UFW8	Bcvps30	Autophagy-related protein 18	BcVps30	BcAtg18	0	0	0	0	0.125	0.335	0	0.866	0.915	0
M7UZE4	M7UET2	6798602	6795905	40559.M7UZE4	40559.M7UET2	Phosphatidylinositol 3-kinase VPS34	Serine/threonine-protein kinase atg1	BcVps34	BcAtg1	0	0	0	0	0.092	0.257	0	0.885	0.915	1
M7UGK1	M7TRL2	6796174	6790583	40559.M7UGK1	40559.M7TRL2	Bcvps30	Autophagy-related protein 8	BcVps30	BcAtg 8	0	0	0	0	0.067	0.252	0	0.889	0.915	0
M7U5A5	M7TR05	6793811	6790461	40559.M7U5A5	40559.M7TR05	Autophagy-related protein 2	Autophagy-related protein 13	BcAtg2	BcAtg13	0	0	0	0	0.043	0.634	0	0.77	0.912	1
M7TXE7	M7TI11	6791830	6788772	40559.M7TXE7	40559.M7TI11	Autophagy-related protein 9	Similar to ZZ type zinc finger domain-containing protein	BcAtg9	BCIN_09g05310	0	0	0	0	0.141	0.127	0	0.892	0.911	0
M7TXE7	M7TRL2	6791830	6790583	40559.M7TXE7	40559.M7TRL2	Autophagy-related protein 9	Autophagy-related protein 8	BcAtg9	BcAtg 8	0	0	0	0	0.074	0.19	0	0.892	0.911	0
M7URG2	M7TI11	6797651	6788772	40559.M7URG2	40559.M7TI11	Bcbph1	Similar to ZZ type zinc finger domain-containing protein	BcBph1	BCIN_09g05310	0	0	0	0	0.048	0.162	0	0.892	0.906	0
M7UFW8	M7TR05	6796068	6790461	40559.M7UFW8	40559.M7TR05	Autophagy-related protein 18	Autophagy-related protein 13	BcAtg18	BcAtg13	0	0	0	0	0.092	0.634	0	0.738	0.905	1
M7U5A5	M7TI11	6793811	6788772	40559.M7U5A5	40559.M7TI11	Autophagy-related protein 2	Similar to ZZ type zinc finger domain-containing protein	BcAtg2	BCIN_09g05310	0	0	0	0	0.14	0	0	0.892	0.903	1
M7TLY5	M7TI11	6789603	6788772	40559.M7TLY5	40559.M7TI11	Uncharacterized protein	Similar to ZZ type zinc finger domain-containing protein	BcAtg101	BCIN_09g05310	0	0	0	0	0	0.133	0	0.892	0.902	0
M7UGK1	M7UET2	6796174	6795905	40559.M7UGK1	40559.M7UET2	Bcvps30	Serine/threonine-protein kinase atg1	BcVps30	BcAtg1	0	0	0	0	0.095	0.114	0	0.888	0.902	1
M7UQV4	M7TXE7	6797564	6791830	40559.M7UQV4	40559.M7TXE7	Autophagy-related protein 3	Autophagy-related protein 9	BcAtg3	BcAtg9	0	0	0	0	0.115	0	0	0.892	0.9	0
M7UZE4	M7U9B9	6798602	6794753	40559.M7UZE4	40559.M7U9B9	Phosphatidylinositol 3-kinase VPS34	Ubiquitin-like modifier-activating enzyme atg7	BcVps34	BcAtg7	0	0	0	0	0.144	0	0	0.889	0.9	0
M7UNY5	M7TLY5	6797282	6789603	40559.M7UNY5	40559.M7TLY5	Bcatg11	Uncharacterized protein	BcAtg11	BcAtg101	0	0	0	0	0	0	0.8	0.52	0.899	0
M7U9B9	M7TI11	6794753	6788772	40559.M7U9B9	40559.M7TI11	Ubiquitin-like modifier-activating enzyme atg7	Similar to ZZ type zinc finger domain-containing protein	BcAtg7	BCIN_09g05310	0	0	0	0	0	0.102	0	0.892	0.898	0
M7U010	M7TI11	6792388	6788772	40559.M7U010	40559.M7TI11	Bcvps15	Similar to ZZ type zinc finger domain-containing protein	BcVps15	BCIN_09g05310	0	0	0	0	0.097	0	0	0.891	0.897	0
M7TVF7	M7TR05	6791411	6790461	40559.M7TVF7	40559.M7TR05	Uncharacterized protein	Autophagy-related protein 13	BCIN_01g11360	BcAtg13	0	0	0	0	0.043	0.193	0.8	0.414	0.897	1
M7TXE7	M7TFD4	6791830	6788361	40559.M7TXE7	40559.M7TFD4	Autophagy-related protein 9	Probable cysteine protease atg4	BcAtg9	BcAtg4	0	0	0	0	0.125	0	0	0.885	0.895	0
M7UZE4	M7TXE7	6798602	6791830	40559.M7UZE4	40559.M7TXE7	Phosphatidylinositol 3-kinase VPS34	Autophagy-related protein 9	BcVps34	BcAtg9	0	0	0	0	0.097	0.059	0	0.887	0.895	0
M7UGK1	M7U5A5	6796174	6793811	40559.M7UGK1	40559.M7U5A5	Bcvps30	Autophagy-related protein 2	BcVps30	BcAtg2	0	0	0	0	0.125	0	0	0.885	0.895	1
M7UZE4	M7TI11	6798602	6788772	40559.M7UZE4	40559.M7TI11	Phosphatidylinositol 3-kinase VPS34	Similar to ZZ type zinc finger domain-containing protein	BcVps34	BCIN_09g05310	0	0	0	0	0.048	0.06	0	0.892	0.894	0
M7UZE4	M7UQV4	6798602	6797564	40559.M7UZE4	40559.M7UQV4	Phosphatidylinositol 3-kinase VPS34	Autophagy-related protein 3	BcVps34	BcAtg3	0	0	0	0	0.099	0	0	0.887	0.893	0
M7TI11	M7TFD4	6788772	6788361	40559.M7TI11	40559.M7TFD4	Similar to ZZ type zinc finger domain-containing protein	Probable cysteine protease atg4	BCIN_09g05310	BcAtg4	0	0	0	0	0.078	0.077	0	0.885	0.893	0
M7UNY5	M7TRL2	6797282	6790583	40559.M7UNY5	40559.M7TRL2	Bcatg11	Autophagy-related protein 8	BcAtg11	BcAtg 8	0	0	0	0	0	0	0	0.892	0.892	0
M7UQV4	M7TI11	6797564	6788772	40559.M7UQV4	40559.M7TI11	Autophagy-related protein 3	Similar to ZZ type zinc finger domain-containing protein	BcAtg3	BCIN_09g05310	0	0	0	0	0	0	0	0.892	0.892	0
M7UGK1	M7TI11	6796174	6788772	40559.M7UGK1	40559.M7TI11	Bcvps30	Similar to ZZ type zinc finger domain-containing protein	BcVps30	BCIN_09g05310	0	0	0	0	0	0	0	0.892	0.892	0
M7UZE4	M7TFD4	6798602	6788361	40559.M7UZE4	40559.M7TFD4	Phosphatidylinositol 3-kinase VPS34	Probable cysteine protease atg4	BcVps34	BcAtg4	0	0.002	0	0	0.094	0	0	0.886	0.892	0
M7U9B9	M7U5A5	6794753	6793811	40559.M7U9B9	40559.M7U5A5	Ubiquitin-like modifier-activating enzyme atg7	Autophagy-related protein 2	BcAtg7	BcAtg2	0	0	0	0	0.058	0	0	0.885	0.887	1
M7UZE4	M7TRL2	6798602	6790583	40559.M7UZE4	40559.M7TRL2	Phosphatidylinositol 3-kinase VPS34	Autophagy-related protein 8	BcVps34	BcAtg 8	0	0	0	0	0	0.059	0	0.885	0.887	0
M7UNY5	M7U5A5	6797282	6793811	40559.M7UNY5	40559.M7U5A5	Bcatg11	Autophagy-related protein 2	BcAtg11	BcAtg2	0	0	0	0	0	0	0	0.887	0.887	1
M7UQV4	M7U5A5	6797564	6793811	40559.M7UQV4	40559.M7U5A5	Autophagy-related protein 3	Autophagy-related protein 2	BcAtg3	BcAtg2	0	0	0	0	0	0	0	0.885	0.885	1
M7U5A5	M7TRL2	6793811	6790583	40559.M7U5A5	40559.M7TRL2	Autophagy-related protein 2	Autophagy-related protein 8	BcAtg2	BcAtg 8	0	0	0	0	0.057	0	0	0.88	0.882	1
M7UZE4	M7UFW8	6798602	6796068	40559.M7UZE4	40559.M7UFW8	Phosphatidylinositol 3-kinase VPS34	Autophagy-related protein 18	BcVps34	BcAtg18	0	0	0	0	0.107	0	0	0.857	0.866	0
M7UET2	M7TI11	6795905	6788772	40559.M7UET2	40559.M7TI11	Serine/threonine-protein kinase atg1	Similar to ZZ type zinc finger domain-containing protein	BcAtg1	BCIN_09g05310	0	0	0	0	0.185	0.149	0	0.82	0.864	1
M7U9B9	M7U010	6794753	6792388	40559.M7U9B9	40559.M7U010	Ubiquitin-like modifier-activating enzyme atg7	Bcvps15	BcAtg7	BcVps15	0	0	0	0	0.125	0	0	0.848	0.861	0
M7UZE4	M7U5A5	6798602	6793811	40559.M7UZE4	40559.M7U5A5	Phosphatidylinositol 3-kinase VPS34	Autophagy-related protein 2	BcVps34	BcAtg2	0	0	0	0	0.116	0	0	0.844	0.856	1
M7U010	M7TXE7	6792388	6791830	40559.M7U010	40559.M7TXE7	Bcvps15	Autophagy-related protein 9	BcVps15	BcAtg9	0	0	0	0	0.126	0	0	0.836	0.85	0
M7UQV4	M7U010	6797564	6792388	40559.M7UQV4	40559.M7U010	Autophagy-related protein 3	Bcvps15	BcAtg3	BcVps15	0	0	0	0	0	0	0	0.848	0.848	0
M7U5A5	M7U010	6793811	6792388	40559.M7U5A5	40559.M7U010	Autophagy-related protein 2	Bcvps15	BcAtg2	BcVps15	0	0	0	0	0.175	0	0	0.821	0.846	1
M7TR05	M7TFD4	6790461	6788361	40559.M7TR05	40559.M7TFD4	Autophagy-related protein 13	Probable cysteine protease atg4	BcAtg13	BcAtg4	0	0	0	0	0.181	0.494	0	0.652	0.843	1
M7U010	M7TFD4	6792388	6788361	40559.M7U010	40559.M7TFD4	Bcvps15	Probable cysteine protease atg4	BcVps15	BcAtg4	0	0	0	0	0.077	0	0	0.835	0.841	0
M7UNY5	M7U9B9	6797282	6794753	40559.M7UNY5	40559.M7U9B9	Bcatg11	Ubiquitin-like modifier-activating enzyme atg7	BcAtg11	BcAtg7	0	0	0	0	0	0	0	0.833	0.833	0
M7UNY5	M7UFW8	6797282	6796068	40559.M7UNY5	40559.M7UFW8	Bcatg11	Autophagy-related protein 18	BcAtg11	BcAtg18	0	0	0	0	0	0	0	0.83	0.83	0
M7UFW8	M7U010	6796068	6792388	40559.M7UFW8	40559.M7U010	Autophagy-related protein 18	Bcvps15	BcAtg18	BcVps15	0	0	0	0	0.097	0	0	0.812	0.822	0
M7UET2	M7U010	6795905	6792388	40559.M7UET2	40559.M7U010	Serine/threonine-protein kinase atg1	Bcvps15	BcAtg1	BcVps15	0	0	0	0	0.046	0	0	0.821	0.821	1
M7UNY5	M7TFD4	6797282	6788361	40559.M7UNY5	40559.M7TFD4	Bcatg11	Probable cysteine protease atg4	BcAtg11	BcAtg4	0	0	0	0	0	0	0	0.814	0.814	0
M7UGK1	M7TVF7	6796174	6791411	40559.M7UGK1	40559.M7TVF7	Bcvps30	Uncharacterized protein	BcVps30	BCIN_01g11360	0	0	0	0	0.048	0.262	0	0.757	0.814	0
M7UQV4	M7UNY5	6797564	6797282	40559.M7UQV4	40559.M7UNY5	Autophagy-related protein 3	Bcatg11	BcAtg3	BcAtg11	0	0	0	0	0	0	0	0.814	0.814	0
M7UXC4	M7TR05	6798445	6790461	40559.M7UXC4	40559.M7TR05	Bckog1	Autophagy-related protein 13	BcKog1	BcAtg13	0	0	0	0	0.099	0	0.8	0	0.812	1
M7U010	M7TRL2	6792388	6790583	40559.M7U010	40559.M7TRL2	Bcvps15	Autophagy-related protein 8	BcVps15	BcAtg 8	0	0	0	0	0	0	0	0.81	0.81	0
M7URG2	M7UGK1	6797651	6796174	40559.M7URG2	40559.M7UGK1	Bcbph1	Bcvps30	BcBph1	BcVps30	0	0	0	0	0.089	0.257	0	0.74	0.808	0
M7UQV4	M7TR05	6797564	6790461	40559.M7UQV4	40559.M7TR05	Autophagy-related protein 3	Autophagy-related protein 13	BcAtg3	BcAtg13	0	0	0	0	0	0.494	0	0.634	0.806	1
M7UCD7	M7TR05	6795538	6790461	40559.M7UCD7	40559.M7TR05	Bclst8	Autophagy-related protein 13	BcLst8	BcAtg13	0	0	0	0	0	0	0.8	0.072	0.806	1
M7UXC4	M7TJC5	6798445	6789054	40559.M7UXC4	40559.M7TJC5	Bckog1	Peptidylprolyl isomerase	BcKog1	BcFpr1	0	0	0	0	0	0.192	0	0.769	0.805	0
M7UGK1	M7TLY5	6796174	6789603	40559.M7UGK1	40559.M7TLY5	Bcvps30	Uncharacterized protein	BcVps30	BcAtg101	0	0	0	0	0.126	0	0	0.78	0.799	0
M7UXC4	M7UET2	6798445	6795905	40559.M7UXC4	40559.M7UET2	Bckog1	Serine/threonine-protein kinase atg1	BcKog1	BcAtg1	0	0	0	0	0.046	0.11	0.6	0.477	0.798	1
M7UQV4	M7TLY5	6797564	6789603	40559.M7UQV4	40559.M7TLY5	Autophagy-related protein 3	Uncharacterized protein	BcAtg3	BcAtg101	0	0	0	0	0.123	0	0	0.778	0.796	0
M7UNY5	M7UGK1	6797282	6796174	40559.M7UNY5	40559.M7UGK1	Bcatg11	Bcvps30	BcAtg11	BcVps30	0	0	0	0	0	0.076	0	0.785	0.792	0
M7U9B9	M7TLY5	6794753	6789603	40559.M7U9B9	40559.M7TLY5	Ubiquitin-like modifier-activating enzyme atg7	Uncharacterized protein	BcAtg7	BcAtg101	0	0	0	0	0.048	0	0	0.79	0.791	0
M7TXE7	M7TLY5	6791830	6789603	40559.M7TXE7	40559.M7TLY5	Autophagy-related protein 9	Uncharacterized protein	BcAtg9	BcAtg101	0	0	0	0	0.045	0	0	0.788	0.788	0
M7UZE4	M7TLY5	6798602	6789603	40559.M7UZE4	40559.M7TLY5	Phosphatidylinositol 3-kinase VPS34	Uncharacterized protein	BcVps34	BcAtg101	0	0	0	0	0	0	0	0.786	0.786	0
M7UFW8	M7TI11	6796068	6788772	40559.M7UFW8	40559.M7TI11	Autophagy-related protein 18	Similar to ZZ type zinc finger domain-containing protein	BcAtg18	BCIN_09g05310	0	0	0	0	0.126	0.115	0	0.741	0.782	0
M7U010	M7TLY5	6792388	6789603	40559.M7U010	40559.M7TLY5	Bcvps15	Uncharacterized protein	BcVps15	BcAtg101	0	0	0	0	0	0	0	0.782	0.782	0
M7UFW8	M7U4J1	6796068	6793600	40559.M7UFW8	40559.M7U4J1	Autophagy-related protein 18	Bcfab1	BcAtg18	BcFab1	0	0	0	0	0.093	0.109	0	0.749	0.779	0
M7TRL2	M7TLY5	6790583	6789603	40559.M7TRL2	40559.M7TLY5	Autophagy-related protein 8	Uncharacterized protein	BcAtg 8	BcAtg101	0	0	0	0	0.097	0.09	0	0.75	0.776	0
M7U4J1	M7U010	6793600	6792388	40559.M7U4J1	40559.M7U010	Bcfab1	Bcvps15	BcFab1	BcVps15	0	0	0	0	0.196	0	0	0.73	0.773	0
M7TRL2	M7TR05	6790583	6790461	40559.M7TRL2	40559.M7TR05	Autophagy-related protein 8	Autophagy-related protein 13	BcAtg 8	BcAtg13	0	0	0	0	0.125	0.077	0	0.738	0.769	1
M7URG2	M7U5A5	6797651	6793811	40559.M7URG2	40559.M7U5A5	Bcbph1	Autophagy-related protein 2	BcBph1	BcAtg2	0	0	0	0	0.581	0.145	0	0.405	0.768	1
M7U5A5	M7TLY5	6793811	6789603	40559.M7U5A5	40559.M7TLY5	Autophagy-related protein 2	Uncharacterized protein	BcAtg2	BcAtg101	0	0	0	0	0.047	0	0	0.761	0.762	1
M7TLY5	M7TFD4	6789603	6788361	40559.M7TLY5	40559.M7TFD4	Uncharacterized protein	Probable cysteine protease atg4	BcAtg101	BcAtg4	0	0	0	0	0.044	0.106	0	0.744	0.762	0
M7UET2	M7UCD7	6795905	6795538	40559.M7UET2	40559.M7UCD7	Serine/threonine-protein kinase atg1	Bclst8	BcAtg1	BcLst8	0	0	0	0	0	0.093	0.6	0.395	0.761	1
M7TVF7	M7TI11	6791411	6788772	40559.M7TVF7	40559.M7TI11	Uncharacterized protein	Similar to ZZ type zinc finger domain-containing protein	BCIN_01g11360	BCIN_09g05310	0	0	0	0	0	0.077	0	0.747	0.756	0
M7UFW8	M7TLY5	6796068	6789603	40559.M7UFW8	40559.M7TLY5	Autophagy-related protein 18	Uncharacterized protein	BcAtg18	BcAtg101	0	0	0	0	0.093	0	0	0.737	0.751	0
M7UZE4	M7UXC4	6798602	6798445	40559.M7UZE4	40559.M7UXC4	Phosphatidylinositol 3-kinase VPS34	Bckog1	BcVps34	BcKog1	0	0	0	0	0.169	0.313	0	0.563	0.728	0
M7UZE4	M7URG2	6798602	6797651	40559.M7UZE4	40559.M7URG2	Phosphatidylinositol 3-kinase VPS34	Bcbph1	BcVps34	BcBph1	0	0	0	0	0.119	0	0	0.698	0.722	0
M7UCD7	M7TJC5	6795538	6789054	40559.M7UCD7	40559.M7TJC5	Bclst8	Peptidylprolyl isomerase	BcLst8	BcFpr1	0	0	0	0	0	0.114	0	0.686	0.709	0
M7UXC4	M7TLY5	6798445	6789603	40559.M7UXC4	40559.M7TLY5	Bckog1	Uncharacterized protein	BcKog1	BcAtg101	0	0	0	0	0	0	0.6	0.3	0.708	0
M7TVF7	M7TRL2	6791411	6790583	40559.M7TVF7	40559.M7TRL2	Uncharacterized protein	Autophagy-related protein 8	BCIN_01g11360	BcAtg 8	0	0	0	0	0	0.061	0	0.691	0.697	0
M7URG2	M7UQV4	6797651	6797564	40559.M7URG2	40559.M7UQV4	Bcbph1	Autophagy-related protein 3	BcBph1	BcAtg3	0	0	0	0	0	0	0	0.687	0.687	0
M7URG2	M7U9B9	6797651	6794753	40559.M7URG2	40559.M7U9B9	Bcbph1	Ubiquitin-like modifier-activating enzyme atg7	BcBph1	BcAtg7	0	0	0	0	0	0.084	0	0.671	0.685	0
M7URG2	M7U010	6797651	6792388	40559.M7URG2	40559.M7U010	Bcbph1	Bcvps15	BcBph1	BcVps15	0	0	0	0	0.092	0	0	0.668	0.685	0
M7UZE4	M7TVF7	6798602	6791411	40559.M7UZE4	40559.M7TVF7	Phosphatidylinositol 3-kinase VPS34	Uncharacterized protein	BcVps34	BCIN_01g11360	0	0	0	0	0.093	0.104	0	0.63	0.673	0
M7UZE4	M7UCD7	6798602	6795538	40559.M7UZE4	40559.M7UCD7	Phosphatidylinositol 3-kinase VPS34	Bclst8	BcVps34	BcLst8	0	0	0	0	0	0.27	0	0.566	0.669	0
M7URG2	M7UFW8	6797651	6796068	40559.M7URG2	40559.M7UFW8	Bcbph1	Autophagy-related protein 18	BcBph1	BcAtg18	0	0	0	0	0	0.14	0	0.626	0.664	0
M7TVF7	M7TLY5	6791411	6789603	40559.M7TVF7	40559.M7TLY5	Uncharacterized protein	Uncharacterized protein	BCIN_01g11360	BcAtg101	0	0	0	0	0	0	0.6	0.158	0.648	0
M7UNY5	M7TVF7	6797282	6791411	40559.M7UNY5	40559.M7TVF7	Bcatg11	Uncharacterized protein	BcAtg11	BCIN_01g11360	0	0	0	0	0	0.112	0.6	0.072	0.641	0
M7UZE4	M7TR05	6798602	6790461	40559.M7UZE4	40559.M7TR05	Phosphatidylinositol 3-kinase VPS34	Autophagy-related protein 13	BcVps34	BcAtg13	0	0	0	0	0	0.11	0	0.611	0.638	1
M7UCD7	M7TLY5	6795538	6789603	40559.M7UCD7	40559.M7TLY5	Bclst8	Uncharacterized protein	BcLst8	BcAtg101	0	0	0	0	0.088	0	0.6	0.071	0.631	0
M7U5A5	M7U4J1	6793811	6793600	40559.M7U5A5	40559.M7U4J1	Autophagy-related protein 2	Bcfab1	BcAtg2	BcFab1	0	0	0	0	0.229	0	0	0.537	0.627	1
M7U9B9	M7TVF7	6794753	6791411	40559.M7U9B9	40559.M7TVF7	Ubiquitin-like modifier-activating enzyme atg7	Uncharacterized protein	BcAtg7	BCIN_01g11360	0	0	0	0	0	0	0	0.617	0.617	0
M7UGK1	M7TR05	6796174	6790461	40559.M7UGK1	40559.M7TR05	Bcvps30	Autophagy-related protein 13	BcVps30	BcAtg13	0	0	0	0	0	0	0	0.613	0.613	1
M7UQV4	M7TVF7	6797564	6791411	40559.M7UQV4	40559.M7TVF7	Autophagy-related protein 3	Uncharacterized protein	BcAtg3	BCIN_01g11360	0	0	0	0	0	0	0	0.61	0.61	0
M7TR05	M7TI11	6790461	6788772	40559.M7TR05	40559.M7TI11	Autophagy-related protein 13	Similar to ZZ type zinc finger domain-containing protein	BcAtg13	BCIN_09g05310	0	0	0	0	0	0	0	0.61	0.61	1
M7UXC4	M7UGK1	6798445	6796174	40559.M7UXC4	40559.M7UGK1	Bckog1	Bcvps30	BcKog1	BcVps30	0	0	0	0	0.045	0	0	0.608	0.609	0
M7U010	M7TVF7	6792388	6791411	40559.M7U010	40559.M7TVF7	Bcvps15	Uncharacterized protein	BcVps15	BCIN_01g11360	0	0	0	0	0.141	0.274	0	0.413	0.601	0
M7UNY5	M7UCD7	6797282	6795538	40559.M7UNY5	40559.M7UCD7	Bcatg11	Bclst8	BcAtg11	BcLst8	0	0	0	0	0	0	0.6	0	0.6	0
M7UXC4	M7UNY5	6798445	6797282	40559.M7UXC4	40559.M7UNY5	Bckog1	Bcatg11	BcKog1	BcAtg11	0	0	0	0	0	0	0.6	0	0.6	0
M7UZE4	M7UNY5	6798602	6797282	40559.M7UZE4	40559.M7UNY5	Phosphatidylinositol 3-kinase VPS34	Bcatg11	BcVps34	BcAtg11	0	0	0	0	0	0.077	0	0.58	0.595	0
M7UGK1	M7U4J1	6796174	6793600	40559.M7UGK1	40559.M7U4J1	Bcvps30	Bcfab1	BcVps30	BcFab1	0	0	0	0	0.14	0.059	0	0.533	0.589	0
M7UBR0	M7TR05	6795373	6790461	40559.M7UBR0	40559.M7TR05	Non-specific serine/threonine protein kinase	Autophagy-related protein 13	BcBpk2	BcAtg13	0	0	0	0	0.1	0	0	0.508	0.538	1
M7UXC4	M7U9B9	6798445	6794753	40559.M7UXC4	40559.M7U9B9	Bckog1	Ubiquitin-like modifier-activating enzyme atg7	BcKog1	BcAtg7	0	0	0	0	0.045	0.06	0	0.523	0.534	0
M7UXC4	M7UFW8	6798445	6796068	40559.M7UXC4	40559.M7UFW8	Bckog1	Autophagy-related protein 18	BcKog1	BcAtg18	0	0	0	0	0.212	0	0	0.408	0.513	0
M7UNY5	M7U010	6797282	6792388	40559.M7UNY5	40559.M7U010	Bcatg11	Bcvps15	BcAtg11	BcVps15	0	0	0	0	0	0	0	0.502	0.502	0
M7URG2	M7TFD4	6797651	6788361	40559.M7URG2	40559.M7TFD4	Bcbph1	Probable cysteine protease atg4	BcBph1	BcAtg4	0	0	0	0	0.07	0	0	0.483	0.498	0
M7U010	M7TR05	6792388	6790461	40559.M7U010	40559.M7TR05	Bcvps15	Autophagy-related protein 13	BcVps15	BcAtg13	0	0	0	0	0	0	0	0.48	0.48	1
M7TRX1	M7TRL2	6790653	6790583	40559.M7TRX1	40559.M7TRL2	Dynamin-A	Autophagy-related protein 8	BcDnm1	BcAtg 8	0	0	0	0	0.126	0.224	0	0.29	0.476	0
M7U4J1	M7TVF7	6793600	6791411	40559.M7U4J1	40559.M7TVF7	Bcfab1	Uncharacterized protein	BcFab1	BCIN_01g11360	0	0	0	0	0.195	0.141	0	0.288	0.464	0
M7UXC4	M7TRL2	6798445	6790583	40559.M7UXC4	40559.M7TRL2	Bckog1	Autophagy-related protein 8	BcKog1	BcAtg 8	0	0	0	0	0	0	0	0.457	0.457	0
M7URG2	M7TLY5	6797651	6789603	40559.M7URG2	40559.M7TLY5	Bcbph1	Uncharacterized protein	BcBph1	BcAtg101	0	0	0	0	0	0	0	0.452	0.452	0
M7UZE4	M7UBR0	6798602	6795373	40559.M7UZE4	40559.M7UBR0	Phosphatidylinositol 3-kinase VPS34	Non-specific serine/threonine protein kinase	BcVps34	BcBpk2	0	0	0	0	0	0.26	0	0.291	0.452	0
M7URG2	M7TXE7	6797651	6791830	40559.M7URG2	40559.M7TXE7	Bcbph1	Autophagy-related protein 9	BcBph1	BcAtg9	0	0	0	0	0.074	0	0	0.406	0.426	0
M7UFW8	M7TVF7	6796068	6791411	40559.M7UFW8	40559.M7TVF7	Autophagy-related protein 18	Uncharacterized protein	BcAtg18	BCIN_01g11360	0	0	0	0	0.056	0	0	0.396	0.405	0
M7UZE4	M7TJC5	6798602	6789054	40559.M7UZE4	40559.M7TJC5	Phosphatidylinositol 3-kinase VPS34	Peptidylprolyl isomerase	BcVps34	BcFpr1	0	0	0	0	0	0.264	0	0.225	0.405	0
