# Supplementary material for: Transcriptome analysis and functional validation reveal a novel gene, BcCGF1, that enhances fungal virulence by promoting infection‐related development and host penetration
Source: Mol Plant Pathol. 2020 Apr 16;21(6):834–53. doi: 10.1111/mpp.12934 (PMC7214349; doi:10.1111/mpp.12934)
Supplement: Supplementary file 20 — TABLE S13 Potential secreted Botryis cinerea proteins at the early stage of host infection [file MPP-21-834-s020.xlsx]

## Sheet: Sheet1
Table S13. Potential secreted B. cinerea proteins in early stage of host infection
New Gene ID	Gene_id	log2.Fold_change.	Blast swiss prot
BCIN_03g01540	B0510_547	9.0436	sp|Q6LGH5|BETA_PHOPR Choline dehydrogenase OS=Photobacterium profundum GN=betA PE=3 SV=1//2.01089e-50
BCIN_15g01960	B0510_2526	7.7232	-//-
BCIN_08g00280	B0510_10339	7.69245	sp|P34946|CPS1_PENJA Carboxypeptidase S1 OS=Penicillium janthinellum PE=1 SV=1//0
BCIN_16g01820	B0510_6875	7.2861	-//-
BCIN_03g05820	B0510_161	6.7286	sp|B0XT32|PLYA_ASPFC Probable pectate lyase A OS=Neosartorya fumigata (strain CEA10 / CBS 144.89 / FGSC A1163) GN=plyA PE=3 SV=1//1.10373e-120
BCIN_12g00380	B0510_3147	6.6035	-//-
BCIN_15g02380	B0510_2561	6.5749	sp|P24665|PRTA_ASPNG Aspergillopepsin-2 OS=Aspergillus niger PE=1 SV=1//5.14031e-72
BCIN_12g02040	B0510_3001	6.254	sp|P17576|CARP_IRPLA Polyporopepsin OS=Irpex lacteus PE=1 SV=1//1.5546e-57
BCIN_15g03320	B0510_2640	6.24005	sp|P37274|PHOA_PENCH Phosphate-repressible acid phosphatase OS=Penicillium chrysogenum GN=PHOA PE=1 SV=1//3.75673e-21
BCIN_09g01150	B0510_6782	5.969	-//-
BCIN_03g03630	B0510_5939	5.9335	sp|O94218|XGEA_ASPAC Xyloglucan-specific endo-beta-1,4-glucanase A OS=Aspergillus aculeatus GN=xgeA PE=1 SV=1//1.96958e-10
BCIN_11g02900	B0510_7903	5.9075	sp|P35049|TRYP_FUSOX Trypsin OS=Fusarium oxysporum PE=1 SV=1//1.05547e-11
BCIN_06g05050	B0510_4299	5.9045	sp|P14804|AMYG_NEUCR Glucoamylase OS=Neurospora crassa (strain ATCC 24698 / 74-OR23-1A / CBS 708.71 / DSM 1257 / FGSC 987) GN=gla-1 PE=1 SV=3//3.09356e-27
BCIN_14g04260	B0510_10186	5.84715	-//-
BCIN_10g05620	B0510_4894	5.78875	sp|Q5BA88|PLYD_EMENI Probable pectate lyase D OS=Emericella nidulans (strain FGSC A4 / ATCC 38163 / CBS 112.46 / NRRL 194 / M139) GN=plyD PE=3 SV=1//2.45664e-07
BCIN_05g01510	B0510_1410	5.6926	-//-
BCIN_04g05960	B0510_1975	5.6195	-//-
BCIN_14g05330	B0510_9793	5.4872	-//-
BCIN_05g07630	B0510_8971	5.3824	-//-
BCIN_10g01510	B0510_5807	5.35475	-//-
BCIN_16g02770	B0510_3593	5.31895	sp|Q0UCJ2|NPIIA_PHANO Neutral protease 2 homolog SNOG_10522 OS=Phaeosphaeria nodorum (strain SN15 / ATCC MYA-4574 / FGSC 10173) GN=SNOG_10522 PE=3 SV=1//4.2493e-23
BCIN_12g02910	B0510_2930	5.24025	sp|Q01738|CDH_PHACH Cellobiose dehydrogenase OS=Phanerochaete chrysosporium GN=CDH-1 PE=1 SV=1//1.30625e-94
BCIN_05g01970	B0510_1450	5.14795	-//-
BCIN_05g08090	B0510_9007	5.1347	-//-
BCIN_04g06380	B0510_1938	5.13465	-//-
BCIN_08g05280	B0510_8211	5.12195	-//-
BCIN_11g00940	B0510_10278	5.10155	-//-
BCIN_10g00380	B0510_5704	5.06955	-//-
BCIN_12g03040	B0510_2918	5.0337	-//-
BCIN_03g07320	B0510_31	4.9184	sp|Q4WXZ5|RNY1_ASPFU Ribonuclease T2-like OS=Neosartorya fumigata (strain ATCC MYA-4609 / Af293 / CBS 101355 / FGSC A1100) GN=rny1 PE=3 SV=2//4.03281e-104
BCIN_01g02320	B0510_7425	4.8727	sp|Q9P8P4|PLB2_ASPFU Lysophospholipase 2 OS=Neosartorya fumigata (strain ATCC MYA-4609 / Af293 / CBS 101355 / FGSC A1100) GN=plb2 PE=3 SV=2//8.69856e-101
BCIN_05g05830	B0510_1799	4.8014	sp|Q8NK92|AORSN_ASPOR Aorsin OS=Aspergillus oryzae (strain ATCC 42149 / RIB 40) GN=aorO PE=1 SV=2//7.65355e-09
BCIN_04g03920	B0510_2162	4.7272	-//-
BCIN_06g05980	B0510_8838	4.70445	-//-
BCIN_03g05600	B0510_184	4.6472	sp|P0A5R8|PHLD_MYCTU Phospholipase C 4 OS=Mycobacterium tuberculosis GN=plcD PE=3 SV=1//2.68843e-18
BCIN_09g01110	B0510_6778	4.60225	sp|P13860|GUX1_PHACH Exoglucanase 1 OS=Phanerochaete chrysosporium GN=CBH1 PE=2 SV=1//0
BCIN_14g00810	B0510_5392	4.5179	-//-
BCIN_06g06090	B0510_8849	4.471	-//-
BCIN_05g08230	B0510_9021	4.45965	sp|Q2US83|EGLD_ASPOR Probable endo-beta-1,4-glucanase D OS=Aspergillus oryzae (strain ATCC 42149 / RIB 40) GN=eglD PE=3 SV=1//1.53288e-06
BCIN_06g03270	B0510_4137	4.4431	-//-
BCIN_03g01680	B0510_536	4.3032	sp|Q4WR80|PGLR_ASPFU Probable endopolygalacturonase AFUA_1G17220 OS=Neosartorya fumigata (strain ATCC MYA-4609 / Af293 / CBS 101355 / FGSC A1100) GN=AFUA_1G17220 PE=3 SV=1//5.0814e-119
BCIN_02g07700	B0510_6708	4.26415	sp|Q9HFS9|ABNA_ASPAC Arabinan endo-1,5-alpha-L-arabinosidase A OS=Aspergillus aculeatus GN=abnA PE=1 SV=1//9.96079e-07
BCIN_06g00520	B0510_5461	4.24805	-//-
BCIN_12g00180	B0510_3166	3.8901	sp|B6HL60|PEPA_PENCW Aspartic protease pep1 OS=Penicillium chrysogenum (strain ATCC 28089 / DSM 1075 / Wisconsin 54-1255) GN=pep1 PE=3 SV=1//2.35258e-92
BCIN_12g00350	B0510_3150	3.74835	-//-
BCIN_16g02560	B0510_3573	3.6879	-//-
BCIN_09g06750	B0510_9652	3.68115	sp|O14405|GUN4_HYPJE Endoglucanase-4 OS=Hypocrea jecorina GN=cel61a PE=1 SV=1//8.63812e-79
BCIN_05g05900	B0510_1807	3.49575	sp|Q4WFS2|Y1220_ASPFU Probable aspartic-type endopeptidase AFUA_3G01220 OS=Neosartorya fumigata (strain ATCC MYA-4609 / Af293 / CBS 101355 / FGSC A1100) GN=AFUA_3G01220 PE=3 SV=2//1.53113e-118
BCIN_02g05860	B0510_3256	3.4551	sp|Q07181|PGLR_GIBFU Polygalacturonase OS=Gibberella fujikuroi GN=PGA PE=1 SV=1//5.22527e-18
BCIN_09g02640	B0510_4593	3.44615	sp|Q2U325|BGLG_ASPOR Probable beta-glucosidase G OS=Aspergillus oryzae (strain ATCC 42149 / RIB 40) GN=bglG PE=3 SV=1//0
BCIN_05g06830	B0510_1885	3.41215	-//-
BCIN_02g07770	B0510_6701	3.37065	-//-
BCIN_02g05600	B0510_3280	3.30985	-//-
BCIN_02g00800	B0510_9203	3.1328	-//-
BCIN_03g06330	B0510_116	3.0972	-//-
BCIN_06g00490	B0510_5458	2.96685	sp|A2Q877|XGEA_ASPNC Probable xyloglucan-specific endo-beta-1,4-glucanase A OS=Aspergillus niger (strain CBS 513.88 / FGSC A1513) GN=xgeA PE=3 SV=1//5.96017e-09
BCIN_14g03430	B0510_10061	2.8787	sp|Q4WV10|PELA_ASPFU Probable pectin lyase A OS=Neosartorya fumigata (strain ATCC MYA-4609 / Af293 / CBS 101355 / FGSC A1100) GN=pelA PE=3 SV=1//8.08316e-98
BCIN_06g00630	B0510_5471	2.8439	sp|P52718|PEPF_ASPNG Serine-type carboxypeptidase F OS=Aspergillus niger GN=pepF PE=1 SV=3//0
BCIN_02g05300	B0510_3308	2.83965	-//-
BCIN_09g02350	B0510_5638	2.811	sp|P52719|PEPS_ASPSA Carboxypeptidase cpdS OS=Aspergillus saitoi GN=cpdS PE=2 SV=1//3.61566e-179
BCIN_09g04320	B0510_4989	2.66585	sp|Q10088|SPEB1_SCHPO Putative agmatinase 1 OS=Schizosaccharomyces pombe (strain 972 / ATCC 24843) GN=SPAC11D3.09 PE=2 SV=1//1.36275e-14
BCIN_12g00300	B0510_3155	2.5862	sp|Q700S9|BGALA_PENSQ Probable beta-galactosidase A OS=Penicillium sp. GN=lacA PE=1 SV=1//0
BCIN_09g01990	B0510_4534	2.4301	-//-
BCIN_13g02640	B0510_5913	2.3811	sp|B0Y0Q3|RHGB_ASPFC Probable rhamnogalacturonase B OS=Neosartorya fumigata (strain CEA10 / CBS 144.89 / FGSC A1163) GN=rhgB PE=3 SV=1//0
BCIN_14g02510	B0510_5238	2.37825	sp|Q96WM9|LAC2_BOTFU Laccase-2 OS=Botryotinia fuckeliana GN=lcc2 PE=2 SV=1//0
BCIN_10g06130	B0510_9884	2.3577	sp|A2QG68|RGXB_ASPNC Alpha-L-rhamnosidase rgxB OS=Aspergillus niger (strain CBS 513.88 / FGSC A1513) GN=rgxB PE=2 SV=2//2.65505e-11
BCIN_01g06790	B0510_1020	2.3157	sp|Q00017|RHA1_ASPAC Rhamnogalacturonan acetylesterase OS=Aspergillus aculeatus GN=rha1 PE=1 SV=1//1.10296e-57
BCIN_14g01100	B0510_5363	2.30645	sp|P38069|MNN2_YEAST Alpha-1,2-mannosyltransferase MNN2 OS=Saccharomyces cerevisiae (strain ATCC 204508 / S288c) GN=MNN2 PE=1 SV=1//5.33796e-40
BCIN_07g04370	B0510_4043	2.2873	-//-
BCIN_12g06770	B0510_10231	2.21565	-//-
BCIN_15g04670	B0510_2759	2.16855	sp|C5FBW2|SED2_ARTOC Tripeptidyl-peptidase SED2 OS=Arthroderma otae (strain ATCC MYA-4605 / CBS 113480) GN=SED2 PE=3 SV=1//4.24094e-105
BCIN_12g00090	B0510_640	2.16495	sp|P36217|XYN2_HYPJE Endo-1,4-beta-xylanase 2 OS=Hypocrea jecorina GN=xyn2 PE=1 SV=1//1.86591e-13
BCIN_01g01480	B0510_7657	2.1225	-//-
BCIN_09g05010	B0510_5051	2.0579	-//-
BCIN_10g02070	B0510_8813	2.04325	sp|P80402|DBD23_ASPOR 2,3-dihydroxybenzoate decarboxylase OS=Aspergillus oryzae (strain ATCC 42149 / RIB 40) GN=AO090005000447 PE=1 SV=2//1.70727e-38
BCIN_08g03990	B0510_6527	2.02975	sp|P47124|HOC1_YEAST Putative glycosyltransferase HOC1 OS=Saccharomyces cerevisiae (strain ATCC 204508 / S288c) GN=HOC1 PE=1 SV=3//3.73187e-77
BCIN_03g04010	B0510_326	1.9153	Bccel5A
BCIN_11g04120	B0510_6156	1.86435	Bcppn1
BCIN_12g06630	B0510_10218	1.80115	sp|P45699|GUNK_FUSOX Putative endoglucanase type K OS=Fusarium oxysporum PE=2 SV=1//1.54925e-88
BCIN_06g03070	B0510_4117	1.74175	sp|Q8NK92|AORSN_ASPOR Aorsin OS=Aspergillus oryzae (strain ATCC 42149 / RIB 40) GN=aorO PE=1 SV=2//0
BCIN_10g01890	B0510_8830	1.71675	sp|Q8NK92|AORSN_ASPOR Aorsin OS=Aspergillus oryzae (strain ATCC 42149 / RIB 40) GN=aorO PE=1 SV=2//0
BCIN_01g06250	B0510_1061	1.54535	sp|P0C957|PLB1_ASPFU Lysophospholipase 1 OS=Neosartorya fumigata (strain ATCC MYA-4609 / Af293 / CBS 101355 / FGSC A1100) GN=plb1 PE=2 SV=1//0
BCIN_07g01410	B0510_7119	1.48865	-//-
BCIN_16g02990	B0510_3612	1.3865	-//-
BCIN_03g00290	B0510_10109	1.36995	sp|Q0VD19|ASM_BOVIN Sphingomyelin phosphodiesterase OS=Bos taurus GN=SMPD1 PE=2 SV=1//7.93891e-43
BCIN_04g04930	B0510_2072	1.32605	BcPG3
BCIN_15g02200	B0510_2547	1.31985	sp|P36044|MNN4_YEAST Protein MNN4 OS=Saccharomyces cerevisiae (strain ATCC 204508 / S288c) GN=MNN4 PE=2 SV=2//1.00683e-19
BCIN_08g02990	B0510_6440	1.306	Bcser2
